# Supplementary material for: Evolutionary conservation of Ebola virus proteins predicts important functions at residue level
Source: Bioinformatics. 2016 Sep 21;33(2):151–4. doi: 10.1093/bioinformatics/btw610 (PMC5942362; doi:10.1093/bioinformatics/btw610)
Supplement: Supplementary Data [file btw610_supp.zip]

Archive with 10 entries (9 files):
- btw610-suppl_data/
- btw610-suppl_data/bioinformatics_Ebola_SI_v3.docx
- btw610-suppl_data/gp.clustal
- btw610-suppl_data/l.clustal
- btw610-suppl_data/np.clustal
- btw610-suppl_data/Thumbs.db
- btw610-suppl_data/vp24.clustal
- btw610-suppl_data/vp30.clustal
- btw610-suppl_data/vp35.clustal
- btw610-suppl_data/vp40.clustal
