# Supplementary material for: Evolutionary conservation of Ebola virus proteins predicts important functions at residue level
Source: Bioinformatics. 2016 Sep 21;33(2):151–4. doi: 10.1093/bioinformatics/btw610 (PMC5942362; doi:10.1093/bioinformatics/btw610)
Supplement: Supplementary Data [file btw610_supp.zip › btw610-suppl_data/gp.clustal]

CLUSTAL O(1.2.1) multiple sequence alignment


gi|10313991:5900-8305gi|807052950|gb|KR105348_1|_gi|10313991:5900-8305gi|807052950|gb|KR105348.1|      ------------------------------------------------------------
gi|10313991:5900-8305gi|807052061|gb|KR105259_1|_gi|10313991:5900-8305gi|807052061|gb|KR105259.1|      ------------------------------------------------------------
gi|10313991:5900-8305gi|807051481|gb|KR105201_1|_gi|10313991:5900-8305gi|807051481|gb|KR105201.1|      -----------------------------------------------EXERXLPGPRHHD
gi|10313991:5900-8305EBOV|EM_076615_EMLab                                                              ------------------------------------------------------------
gi|10313991:5900-8305NGA_Mainland_10                                                                   ------------------------------------------------------------
TAFV_1994_FJ217162                                                                                     ----------------------------------------------MGASGIL-------
BDBV_2007_FJ217161                                                                                     ----------------------------------------------MVTSGIL-------
BDBV_2012_KC545393                                                                                     ----------------------------------------------MVTSGIL-------
BDBV_2012_KC545395                                                                                     ----------------------------------------------MVTSGIL-------
BDBV_2012_KC545394                                                                                     ----------------------------------------------MVTSGIL-------
BDBV_2012_KC545396                                                                                     ----------------------------------------------MVTSGIL-------
gi|10313991:5900-8305gi|807052041|gb|KR105257_1|_gi|10313991:5900-8305gi|807052041|gb|KR105257.1|      ------------------------------------------------------------
EBOV_2002_KC242800                                                                                     ----------------------------------------------MGITGIL-------
EBOV_2007_HQ613403                                                                                     ----------------------------------------------MGVTGIL-------
EBOV_2007_KC242784                                                                                     ----------------------------------------------MGVTGIL-------
EBOV_2007_KC242786                                                                                     ----------------------------------------------MGVTGIL-------
EBOV_2007_KC242787                                                                                     ----------------------------------------------MGVTGIL-------
EBOV_2007_KC242789                                                                                     ----------------------------------------------MGVTGIL-------
EBOV_2007_KC242785                                                                                     ----------------------------------------------MGVTGIL-------
EBOV_2007_KC242790                                                                                     ----------------------------------------------MGVTGIL-------
EBOV_2007_KC242788                                                                                     ----------------------------------------------MGVTGIL-------
EBOV_2008_HQ613402                                                                                     ----------------------------------------------MGVTGIL-------
EBOV_1976_KC242801                                                                                     ----------------------------------------------MGVTGIL-------
EBOV_1977_KC242791                                                                                     ----------------------------------------------MGVTGIL-------
EBOV_1976_NC002549                                                                                     ----------------------------------------------MGVTGIL-------
EBOV_1995_AY354458                                                                                     ----------------------------------------------MGVTGIL-------
EBOV_1995_JQ352763                                                                                     ----------------------------------------------MGVTGIL-------
EBOV_1995_KC242796                                                                                     ----------------------------------------------MGVTGIL-------
EBOV_1995_KC242799                                                                                     ----------------------------------------------MGVTGIL-------
EBOV_1996_KC242794                                                                                     ----------------------------------------------MGVTGIL-------
EBOV_1994_KC242792                                                                                     ----------------------------------------------MGVTGIL-------
EBOV_1996_KC242793                                                                                     ----------------------------------------------MGVTGIL-------
SUDV_1976_FJ968794                                                                                     ----------------------------------------------MEGLSLL-------
SUDV_1979_KC242783                                                                                     ----------------------------------------------MEGLSLL-------
SUDV_2004_EU338380                                                                                     ----------------------------------------------MEGLSLL-------
SUDV_2012_KC589025                                                                                     ----------------------------------------------MGGLSLL-------
SUDV_2012_KC545389                                                                                     ----------------------------------------------MGGLSLL-------
SUDV_2012_KC545390                                                                                     ----------------------------------------------MGGLSLL-------
SUDV_2012_KC545391                                                                                     ----------------------------------------------MGGLSLL-------
SUDV_2012_KC545392                                                                                     ----------------------------------------------MGGLSLL-------
SUDV_2000_AY729654                                                                                     ----------------------------------------------MGGLSLL-------
SUDV_2011_JN638998                                                                                     ----------------------------------------------MGGLSLL-------
RESTV_2008_FJ621584                                                                                    ---------------------------------------------MGSGYQLL-------
RESTV_2008_FJ621583                                                                                    ---------------------------------------------MGSGYQLL-------
RESTV_2009_JX477165                                                                                    ---------------------------------------------MGSGYQLL-------
RESTV_2008_FJ621585                                                                                    ---------------------------------------------MGSGYQLL-------
RESTV_1990_AF522874                                                                                    ---------------------------------------------MGSGYQLL-------
RESTV_1996_AB050936                                                                                    ---------------------------------------------MGSGYQLL-------
RESTV_1996_JX477166                                                                                    ---------------------------------------------MGSGYQLL-------
gi|10313991:5900-8305gi|807051641|gb|KR105217_1|_gi|10313991:5900-8305gi|807051641|gb|KR105217.1|      ------------------------------------------------------------
gi|10313991:5900-8305gi|807052071|gb|KR105260_1|_gi|10313991:5900-8305gi|807052071|gb|KR105260.1|      ------------------------------------------------------------
gi|10313991:5900-8305gi|807052021|gb|KR105255_1|_gi|10313991:5900-8305gi|807052021|gb|KR105255.1|      ------------------------------------------------------------
gi|10313991:5900-8305gi|807051931|gb|KR105246_1|_gi|10313991:5900-8305gi|807051931|gb|KR105246.1|      MKIKPTVSVIFISLRLFVFQSRGHQVLFNWITKISFTRRILXGDNTMGVTGIL-------
gi|10313991:5900-8305gi|807052810|gb|KR105334_1|_gi|10313991:5900-8305gi|807052810|gb|KR105334.1|      MKIKPTVSVIFISLRLFVFQSRGHQVLFNWITKISFTRRILXGDNTMGVTGIL-------
gi|10313991:5900-8305gi|807052141|gb|KR105267_1|_gi|10313991:5900-8305gi|807052141|gb|KR105267.1|      MKIKPTVSVIFISLRLFVFQSRGHQVLFNWITKISFTRRILXGDNTMGVTGIL-------
gi|10313991:5900-8305gi|807052510|gb|KR105304_1|_gi|10313991:5900-8305gi|807052510|gb|KR105304.1|      MKIKPTVSVIFISLRLFVFQSRGHQVLFNWITKISFTRRILXGDNTMGVTGIL-------
gi|10313991:5900-8305gi|807052191|gb|KR105272_1|_gi|10313991:5900-8305gi|807052191|gb|KR105272.1|      MKIKPTVSVIFISLRLFVFQSRGHQVLFNWITKISFTRRILXGDNTMGVTGIL-------
gi|10313991:5900-8305gi|807052490|gb|KR105302_1|_gi|10313991:5900-8305gi|807052490|gb|KR105302.1|      MKIKPTVSVIFISLRLFVFQSRGHQVLFNWITKISFTKRILXGDNTMGVTGIL-------
gi|10313991:5900-8305gi|807051501|gb|KR105203_1|_gi|10313991:5900-8305gi|807051501|gb|KR105203.1|      MKIKPTVSVIFISLRLFVFQSRGHQVLFNWITKISFTRRILXGDNTMGVTGIL-------
gi|10313991:5900-8305gi|807051551|gb|KR105208_1|_gi|10313991:5900-8305gi|807051551|gb|KR105208.1|      MKIKPTVSVIFISLRLFVFQSRGHQVLFNWITKISFTRRILXGDNTMGVTGIL-------
gi|10313991:5900-8305gi|807051581|gb|KR105211_1|_gi|10313991:5900-8305gi|807051581|gb|KR105211.1|      MKIKPTVSVIFISLRLFVFQSRGHQVLFNWITKISFTRRILXGDNTMGVTGIL-------
gi|10313991:5900-8305gi|807052011|gb|KR105254_1|_gi|10313991:5900-8305gi|807052011|gb|KR105254.1|      MKIKPTVSVIFISLRLFVFQSRGHQVLFNWITKISFTRRILXGDNTMGVTGIL-------
gi|10313991:5900-8305gi|807052220|gb|KR105275_1|_gi|10313991:5900-8305gi|807052220|gb|KR105275.1|      MKIKPTVSVIFISLRLFVFQSRGHQVLFNWITKISFTRRILXGDNTMGVTGIL-------
gi|10313991:5900-8305gi|807052440|gb|KR105297_1|_gi|10313991:5900-8305gi|807052440|gb|KR105297.1|      MKIKPTVSVIFISLRLFVFQSRGHQVLFNWITKISFTRRILXGDNTMGVTGIL-------
gi|10313991:5900-8305NGA_Mainland_13                                                                   MKIKPTVSVIFISLRLFVFQSRGHQVLFNWITKISFTRRILXGDNTMGVTGIL-------
gi|10313991:5900-8305GIN_2014_Dalaba_1104_2014_Sep_24                                                  MKIKPTVSVIFISLRLFVFQSRGHQVLFNWITKISFTRRILXGDNTMGVTGIL-------
gi|10313991:5900-8305gi|807052860|gb|KR105339_1|_gi|10313991:5900-8305gi|807052860|gb|KR105339.1|      MKIKPTVSVIFISLRLFVFQSRGHQVLFNWITKISFTRRILXGDNTMGVTGIL-------
gi|10313991:5900-8305gi|807052660|gb|KR105319_1|_gi|10313991:5900-8305gi|807052660|gb|KR105319.1|      MKIKPTVSVIFISLRLFVFQSRGHQVLFNWITKISFTRRILXGDNTMGVTGIL-------
gi|10313991:5900-8305gi|807052640|gb|KR105317_1|_gi|10313991:5900-8305gi|807052640|gb|KR105317.1|      MKIKPTVSVIFISLRLFVFQSRGHQVLFNWITKISFTRRILXGDNTMGVTGIL-------
gi|10313991:5900-8305gi|807052610|gb|KR105314_1|_gi|10313991:5900-8305gi|807052610|gb|KR105314.1|      MKIKPTVSVIFISLRLFVFQSRGHQVLFNWITKISFTRRILXGDNTMGVTGIL-------
gi|10313991:5900-8305gi|807052560|gb|KR105309_1|_gi|10313991:5900-8305gi|807052560|gb|KR105309.1|      MKIKPTVSVIFISLRLFVFQSRGHQVLFNWITKISFTRRILXGDNTMGVTGIL-------
gi|10313991:5900-8305gi|807052520|gb|KR105305_1|_gi|10313991:5900-8305gi|807052520|gb|KR105305.1|      MKIKPTVSVIFISLRLFVFQSRGHQVLFNWITKISFTRRILXGDNTMGVTGIL-------
gi|10313991:5900-8305gi|807052460|gb|KR105299_1|_gi|10313991:5900-8305gi|807052460|gb|KR105299.1|      MKIKPTVSVIFISLRLFVFQSRGHQVLFNWITKISFTRRILXGDNTMGVTGIL-------
gi|10313991:5900-8305gi|807052430|gb|KR105296_1|_gi|10313991:5900-8305gi|807052430|gb|KR105296.1|      MKIKPTVSVIFISLRLFVFQSRGHQVLFNWITKISFTRRILXGDNTMGVTGIL-------
gi|10313991:5900-8305gi|807052420|gb|KR105295_1|_gi|10313991:5900-8305gi|807052420|gb|KR105295.1|      MKIKPTVSVIFISLRLFVFQSRGHQVLFNWITKISFTRRILXGDNTMGVTGIL-------
gi|10313991:5900-8305gi|807052370|gb|KR105290_1|_gi|10313991:5900-8305gi|807052370|gb|KR105290.1|      MKIKPTVSVIFISLRLFVFQSRGHQVLFNWITKISFTRRILXGDNTMGVTGIL-------
gi|10313991:5900-8305gi|807052260|gb|KR105279_1|_gi|10313991:5900-8305gi|807052260|gb|KR105279.1|      MKIKPTVSVIFISLRLFVFQSRGHQVLFNWITKISFTRRILXGDNTMGVTGIL-------
gi|10313991:5900-8305gi|807052171|gb|KR105270_1|_gi|10313991:5900-8305gi|807052171|gb|KR105270.1|      MKIKPTVSVIFISLRLFVFQSRGHQVLFNWITKISFTRRILXGDNTMGVTGIL-------
gi|10313991:5900-8305gi|807052081|gb|KR105261_1|_gi|10313991:5900-8305gi|807052081|gb|KR105261.1|      MKIKPTVSVIFISLRLFVFQSRGHQVLFNWITKISFTRRILXGDNTMGVTGIL-------
gi|10313991:5900-8305gi|807052001|gb|KR105253_1|_gi|10313991:5900-8305gi|807052001|gb|KR105253.1|      MKIKPTVSVIFISLRLFVFQSRGHQVLFNWITKISFTRRILXGDNTMGVTGIL-------
gi|10313991:5900-8305gi|807051771|gb|KR105230_1|_gi|10313991:5900-8305gi|807051771|gb|KR105230.1|      MKIKPTVSVIFISLRLFVFQSRGHQVLFNWITKISFTRRILXGDNTMGVTGIL-------
gi|10313991:5900-8305gi|807051671|gb|KR105220_1|_gi|10313991:5900-8305gi|807051671|gb|KR105220.1|      MKIKPTVSVIFISLRLFVFQSRGHQVLFNWITKISFTRRILXGDNTMGVTGIL-------
gi|10313991:5900-8305gi|807051591|gb|KR105212_1|_gi|10313991:5900-8305gi|807051591|gb|KR105212.1|      MKIKPTVSVIFISLRLFVFQSRGHQVLFNWITKISFTRRILXGDNTMGVTGIL-------
gi|10313991:5900-8305gi|807051491|gb|KR105202_1|_gi|10313991:5900-8305gi|807051491|gb|KR105202.1|      MKIKPTVSVIFISLRLFVFQSRGHQVLFNWITKISFTRRILXGDNTMGVTGIL-------
gi|10313991:5900-8305EBOV|EM_078763_EMLab                                                              MKIKPTVSVIFISLRLFVFQSRGHQVLFNWITKISFTRRILXGDNTMGVTGIL-------
gi|10313991:5900-8305gi|807052760|gb|KR105329_1|_gi|10313991:5900-8305gi|807052760|gb|KR105329.1|      MKIKPTVSVIFISLRLFVFQSRGHQVLFNWITKISFTRRILXGDNTMGVTGIL-------
gi|10313991:5900-8305EBOV|EM_076770_EMLab                                                              MKIKPTVSVIFISLRLFVFQSRGHQVLFNWITKISFTRRILXGDNTMGVTGIL-------
gi|10313991:5900-8305gi|807052800|gb|KR105333_1|_gi|10313991:5900-8305gi|807052800|gb|KR105333.1|      MKIKPTVSVIFISLRLFVFQSRGHQVLFNWITKISFTRRILXGDNTMGVTGIL-------
gi|10313991:5900-8305gi|807052630|gb|KR105316_1|_gi|10313991:5900-8305gi|807052630|gb|KR105316.1|      MKIKPTVSVIFISLRLFVFQSRGHQVLFNWITKISFTRRILXGDNTMGVTGIL-------
gi|10313991:5900-8305GIN_2014_Coyah_1321_2014_Oct_7                                                    MKIKPTVSVIFISLRLFVFQSRGHQVLFNWITKISFTRRILXGDNTMGVTGIL-------
gi|10313991:5900-8305gi|807051971|gb|KR105250_1|_gi|10313991:5900-8305gi|807051971|gb|KR105250.1|      MKIKPTVSVIFISLRLFVFQSRGHQVLFNWITKISFTRRILXGDNTMGVTGIL-------
gi|10313991:5900-8305GIN_2014_Nzeerekore_1622_2014_Oct_22                                              MKIKPTVSVIFISLRLFVFQSRGHQVLFNWITKISFTRRILXGDNTMGVTGIL-------
gi|10313991:5900-8305EBOV|EM_080223_EMLab                                                              MKIKPTVSVIFISLRLFVFQSRGHQVLFNWITKISFTRRILXGDNTMGVTGIL-------
gi|10313991:5900-8305GIN_2014_Coyah_1690_2014_Oct_25                                                   MKIKPTVSVIFISLRLFVFQSRGHQVLFNWITKISFTRRILXGDNTMGVTGIL-------
gi|10313991:5900-8305GIN_2014_Kindia_1047_2014_Sep_20                                                  MKIKPTVSVIFISLRLFVFQSRGHQVLFNWITKISFTRRILXGDNTMGVTGIL-------
gi|10313991:5900-8305GIN_2014_Conakry_1193_2014_Sep_28                                                 MKIKPTVSVIFISLRLFVFQSRGHQVLFNWITKISFTRRILXGDNTMGVTGIL-------
gi|10313991:5900-8305GIN_2014_Coyah_1278_2014_Oct_4                                                    MKIKPTVSVIFISLRLFVFQSRGHQVLFNWITKISFTRRILXGDNTMGVTGIL-------
gi|10313991:5900-8305GIN_2014_Conakry_1298_2014_Oct_6                                                  MKIKPTVSVIFISLRLFVFQSRGHQVLFNWITKISFTRRILXGDNTMGVTGIL-------
gi|10313991:5900-8305GIN_2014_Coyah_1436_2014_Oct_13                                                   MKIKPTVSVIFISLRLFVFQSRGHQVLFNWITKISFTRRILXGDNTMGVTGIL-------
gi|10313991:5900-8305GIN_2014_Kindia_1648_2014_Oct_23                                                  MKIKPTVSVIFISLRLFVFQSRGHQVLFNWITKISFTRRILXGDNTMGVTGIL-------
gi|10313991:5900-8305GIN_2014_Coyah_1686_2014_Oct_24                                                   MKIKPTVSVIFISLRLFVFQSRGHQVLFNWITKISFTRRILXGDNTMGVTGIL-------
gi|10313991:5900-8305GIN_2014_Coyah_1689_2014_Oct_25                                                   MKIKPTVSVIFISLRLFVFQSRGHQVLFNWITKISFTRRILXGDNTMGVTGIL-------
gi|10313991:5900-8305GIN_2014_Conakry_1213_2014_Oct_02                                                 MKIKPTVSVIFISLRLFVFQSRGHQVLFNWITKISFTRRILXGDNTMGVTGIL-------
gi|10313991:5900-8305GIN_2014_Conakry_1249_2014_Oct_4                                                  MKIKPTVSVIFISLRLFVFQSRGHQVLFNWITKISFTRRILXGDNTMGVTGIL-------
gi|10313991:5900-8305GIN_2014_Coyah_1316_2014_Oct_7                                                    MKIKPTVSVIFISLRLFVFQSRGHQVLFNWITKISFTRRILXGDNTMGVTGIL-------
gi|10313991:5900-8305GIN_2014_Kerouane_1331_2014_Oct_7                                                 MKIKPTVSVIFISLRLFVFQSRGHQVLFNWITKISFTRRILXGDNTMGVTGIL-------
gi|10313991:5900-8305GIN_2014_Coyah_1374_2014_Oct_10                                                   MKIKPTVSVIFISLRLFVFQSRGHQVLFNWITKISFTRRILXGDNTMGVTGIL-------
gi|10313991:5900-8305GIN_2014_Conakry_1551_2014_Oct_18                                                 MKIKPTVSVIFISLRLFVFQSRGHQVLFNWITKISFTRRILXGDNTMGVTGIL-------
gi|10313991:5900-8305GIN_2014_Coyah_1652_2014_Oct_24                                                   MKIKPTVSVIFISLRLFVFQSRGHQVLFNWITKISFTRRILXGDNTMGVTGIL-------
gi|10313991:5900-8305GIN_2014_Coyah_1320_2014_Oct_07                                                   MKIKPTVSVIFISLRLFVFQSRGHQVLFNWITKISFTRRILXGDNTMGVTGIL-------
gi|10313991:5900-8305GIN_2014_Coyah_1327_2014_Oct_07                                                   MKIKPTVSVIFISLRLFVFQSRGHQVLFNWITKISFTRRILXGDNTMGVTGIL-------
gi|10313991:5900-8305EBOV|EM_000500_EMLab                                                              MKIKPTVSVIFISLRLFVFQSRGHQVLFNWITKISFTRRILXGDNTMGVTGIL-------
gi|10313991:5900-8305EBOV|EM_079514_EMLab                                                              MKIKPTVSVIFISLRLFVFQSRGHQVLFNWITKISFTRRILXGDNTMGVTGIL-------
gi|10313991:5900-8305EBOV|EM_079578_EMLab                                                              MKIKPTVSVIFISLRLFVFQSRGHQVLFNWITKISFTRRILXGDNTMGVTGIL-------
gi|10313991:5900-8305EBOV|EM_079587_EMLab                                                              MKIKPTVSVIFISLRLFVFQSRGHQVLFNWITKISFTRRILXGDNTMGVTGIL-------
gi|10313991:5900-8305EBOV|EM_080076_EMLab                                                              MKIKPTVSVIFISLRLFVFQSRGHQVLFNWITKISFTRRILXGDNTMGVTGIL-------
gi|10313991:5900-8305EBOV|EM_074354_EMLab                                                              MKIKPTVSVIFISLRLFVFQSRGHQVLFNWITKISFTRRILXGDNTMGVTGIL-------
gi|10313991:5900-8305EBOV|EM_000015_EMLab                                                              MKIKPTVSVIFISLRLFVFQSRGHQVLFNWITKISFTRRILXGDNTMGVTGIL-------
gi|10313991:5900-8305EBOV|EM_000028_EMLab                                                              MKIKPTVSVIFISLRLFVFQSRGHQVLFNWITKISFTRRILXGDNTMGVTGIL-------
gi|10313991:5900-8305EBOV|EM_000127_EMLab                                                              MKIKPTVSVIFISLRLFVFQSRGHQVLFNWITKISFTRRILXGDNTMGVTGIL-------
gi|10313991:5900-8305EBOV|EM_000128_EMLab                                                              MKIKPTVSVIFISLRLFVFQSRGHQVLFNWITKISFTRRILXGDNTMGVTGIL-------
gi|10313991:5900-8305EBOV|EM_000219_EMLab                                                              MKIKPTVSVIFISLRLFVFQSRGHQVLFNWITKISFTRRILXGDNTMGVTGIL-------
gi|10313991:5900-8305EBOV|EM_000457_EMLab                                                              MKIKPTVSVIFISLRLFVFQSRGHQVLFNWITKISFTRRILXGDNTMGVTGIL-------
gi|10313991:5900-8305EBOV|EM_000501_EMLab                                                              MKIKPTVSVIFISLRLFVFQSRGHQVLFNWITKISFTRRILXGDNTMGVTGIL-------
gi|10313991:5900-8305EBOV|EM_000502_EMLab                                                              MKIKPTVSVIFISLRLFVFQSRGHQVLFNWITKISFTRRILXGDNTMGVTGIL-------
gi|10313991:5900-8305EBOV|EM_000706_EMLab                                                              MKIKPTVSVIFISLRLFVFQSRGHQVLFNWITKISFTRRILXGDNTMGVTGIL-------
gi|10313991:5900-8305EBOV|EM_000707_EMLab                                                              MKIKPTVSVIFISLRLFVFQSRGHQVLFNWITKISFTRRILXGDNTMGVTGIL-------
gi|10313991:5900-8305EBOV|EM_000921_EMLab                                                              MKIKPTVSVIFISLRLFVFQSRGHQVLFNWITKISFTRRILXGDNTMGVTGIL-------
gi|10313991:5900-8305EBOV|EM_000925_EMLab                                                              MKIKPTVSVIFISLRLFVFQSRGHQVLFNWITKISFTRRILXGDNTMGVTGIL-------
gi|10313991:5900-8305EBOV|EM_000934_EMLab                                                              MKIKPTVSVIFISLRLFVFQSRGHQVLFNWITKISFTRRILXGDNTMGVTGIL-------
gi|10313991:5900-8305EBOV|EM_000958_EMLab                                                              MKIKPTVSVIFISLRLFVFQSRGHQVLFNWITKISFTRRILXGDNTMGVTGIL-------
gi|10313991:5900-8305EBOV|EM_000968_EMLab                                                              MKIKPTVSVIFISLRLFVFQSRGHQVLFNWITKISFTRRILXGDNTMGVTGIL-------
gi|10313991:5900-8305EBOV|EM_000982_EMLab                                                              MKIKPTVSVIFISLRLFVFQSRGHQVLFNWITKISFTRRILXGDNTMGVTGIL-------
gi|10313991:5900-8305EBOV|EM_000983_EMLab                                                              MKIKPTVSVIFISLRLFVFQSRGHQVLFNWITKISFTRRILXGDNTMGVTGIL-------
gi|10313991:5900-8305EBOV|EM_001101_EMLab                                                              MKIKPTVSVIFISLRLFVFQSRGHQVLFNWITKISFTRRILXGDNTMGVTGIL-------
gi|10313991:5900-8305EBOV|EM_001102_EMLab                                                              MKIKPTVSVIFISLRLFVFQSRGHQVLFNWITKISFTRRILXGDNTMGVTGIL-------
gi|10313991:5900-8305EBOV|EM_004059_EMLab                                                              MKIKPTVSVIFISLRLFVFQSRGHQVLFNWITKISFTRRILXGDNTMGVTGIL-------
gi|10313991:5900-8305EBOV|EM_004085_EMLab                                                              MKIKPTVSVIFISLRLFVFQSRGHQVLFNWITKISFTRRILXGDNTMGVTGIL-------
gi|10313991:5900-8305EBOV|EM_004192_EMLab                                                              MKIKPTVSVIFISLRLFVFQSRGHQVLFNWITKISFTRRILXGDNTMGVTGIL-------
gi|10313991:5900-8305EBOV|EM_004201_EMLab                                                              MKIKPTVSVIFISLRLFVFQSRGHQVLFNWITKISFTRRILXGDNTMGVTGIL-------
gi|10313991:5900-8305EBOV|EM_004259_EMLab                                                              MKIKPTVSVIFISLRLFVFQSRGHQVLFNWITKISFTRRILXGDNTMGVTGIL-------
gi|10313991:5900-8305EBOV|EM_004290_EMLab                                                              MKIKPTVSVIFISLRLFVFQSRGHQVLFNWITKISFTRRILXGDNTMGVTGIL-------
gi|10313991:5900-8305EBOV|EM_004414_EMLab                                                              MKIKPTVSVIFISLRLFVFQSRGHQVLFNWITKISFTRRILXGDNTMGVTGIL-------
gi|10313991:5900-8305EBOV|EM_004437_EMLab                                                              MKIKPTVSVIFISLRLFVFQSRGHQVLFNWITKISFTRRILXGDNTMGVTGIL-------
gi|10313991:5900-8305EBOV|EM_004481_EMLab                                                              MKIKPTVSVIFISLRLFVFQSRGHQVLFNWITKISFTRRILXGDNTMGVTGIL-------
gi|10313991:5900-8305EBOV|EM_004494_EMLab                                                              MKIKPTVSVIFISLRLFVFQSRGHQVLFNWITKISFTRRILXGDNTMGVTGIL-------
gi|10313991:5900-8305EBOV|EM_004503_EMLab                                                              MKIKPTVSVIFISLRLFVFQSRGHQVLFNWITKISFTRRILXGDNTMGVTGIL-------
gi|10313991:5900-8305EBOV|EM_004555_EMLab                                                              MKIKPTVSVIFISLRLFVFQSRGHQVLFNWITKISFTRRILXGDNTMGVTGIL-------
gi|10313991:5900-8305EBOV|EM_004563_EMLab                                                              MKIKPTVSVIFISLRLFVFQSRGHQVLFNWITKISFTRRILXGDNTMGVTGIL-------
gi|10313991:5900-8305EBOV|EM_004580_EMLab                                                              MKIKPTVSVIFISLRLFVFQSRGHQVLFNWITKISFTRRILXGDNTMGVTGIL-------
gi|10313991:5900-8305EBOV|EM_074349_EMLab                                                              MKIKPTVSVIFISLRLFVFQSRGHQVLFNWITKISFTRRILXGDNTMGVTGIL-------
gi|10313991:5900-8305EBOV|EM_074350_EMLab                                                              MKIKPTVSVIFISLRLFVFQSRGHQVLFNWITKISFTRRILXGDNTMGVTGIL-------
gi|10313991:5900-8305EBOV|EM_074351_EMLab                                                              MKIKPTVSVIFISLRLFVFQSRGHQVLFNWITKISFTRRILXGDNTMGVTGIL-------
gi|10313991:5900-8305EBOV|EM_074352_EMLab                                                              MKIKPTVSVIFISLRLFVFQSRGHQVLFNWITKISFTRRILXGDNTMGVTGIL-------
gi|10313991:5900-8305EBOV|EM_074353_EMLab                                                              MKIKPTVSVIFISLRLFVFQSRGHQVLFNWITKISFTRRILXGDNTMGVTGIL-------
gi|10313991:5900-8305EBOV|EM_074391_EMLab                                                              MKIKPTVSVIFISLRLFVFQSRGHQVLFNWITKISFTRRILXGDNTMGVTGIL-------
gi|10313991:5900-8305EBOV|EM_074392_EMLab                                                              MKIKPTVSVIFISLRLFVFQSRGHQVLFNWITKISFTRRILXGDNTMGVTGIL-------
gi|10313991:5900-8305EBOV|EM_074436_EMLab                                                              MKIKPTVSVIFISLRLFVFQSRGHQVLFNWITKISFTRRILXGDNTMGVTGIL-------
gi|10313991:5900-8305EBOV|EM_074437_EMLab                                                              MKIKPTVSVIFISLRLFVFQSRGHQVLFNWITKISFTRRILXGDNTMGVTGIL-------
gi|10313991:5900-8305EBOV|EM_074438_EMLab                                                              MKIKPTVSVIFISLRLFVFQSRGHQVLFNWITKISFTRRILXGDNTMGVTGIL-------
gi|10313991:5900-8305EBOV|EM_074439_EMLab                                                              MKIKPTVSVIFISLRLFVFQSRGHQVLFNWITKISFTRRILXGDNTMGVTGIL-------
gi|10313991:5900-8305EBOV|EM_074461_EMLab                                                              MKIKPTVSVIFISLRLFVFQSRGHQVLFNWITKISFTRRILXGDNTMGVTGIL-------
gi|10313991:5900-8305EBOV|EM_074462_EMLab                                                              MKIKPTVSVIFISLRLFVFQSRGHQVLFNWITKISFTRRILXGDNTMGVTGIL-------
gi|10313991:5900-8305EBOV|EM_074531_EMLab                                                              MKIKPTVSVIFISLRLFVFQSRGHQVLFNWITKISFTRRILXGDNTMGVTGIL-------
gi|10313991:5900-8305EBOV|EM_074548_EMLab                                                              MKIKPTVSVIFISLRLFVFQSRGHQVLFNWITKISFTRRILXGDNTMGVTGIL-------
gi|10313991:5900-8305EBOV|EM_074684_EMLab                                                              MKIKPTVSVIFISLRLFVFQSRGHQVLFNWITKISFTRRILXGDNTMGVTGIL-------
gi|10313991:5900-8305EBOV|EM_074720_EMLab                                                              MKIKPTVSVIFISLRLFVFQSRGHQVLFNWITKISFTRRILXGDNTMGVTGIL-------
gi|10313991:5900-8305EBOV|EM_074785_EMLab                                                              MKIKPTVSVIFISLRLFVFQSRGHQVLFNWITKISFTRRILXGDNTMGVTGIL-------
gi|10313991:5900-8305EBOV|EM_074821_EMLab                                                              MKIKPTVSVIFISLRLFVFQSRGHQVLFNWITKISFTRRILXGDNTMGVTGIL-------
gi|10313991:5900-8305EBOV|EM_074822_EMLab                                                              MKIKPTVSVIFISLRLFVFQSRGHQVLFNWITKISFTRRILXGDNTMGVTGIL-------
gi|10313991:5900-8305EBOV|EM_075043_EMLab                                                              MKIKPTVSVIFISLRLFVFQSRGHQVLFNWITKISFTRRILXGDNTMGVTGIL-------
gi|10313991:5900-8305EBOV|EM_075076_EMLab                                                              MKIKPTVSVIFISLRLFVFQSRGHQVLFNWITKISFTRRILXGDNTMGVTGIL-------
gi|10313991:5900-8305EBOV|EM_075373_EMLab                                                              MKIKPTVSVIFISLRLFVFQSRGHQVLFNWITKISFTRRILXGDNTMGVTGIL-------
gi|10313991:5900-8305EBOV|EM_075435_EMLab                                                              MKIKPTVSVIFISLRLFVFQSRGHQVLFNWITKISFTRRILXGDNTMGVTGIL-------
gi|10313991:5900-8305EBOV|EM_075447_EMLab                                                              MKIKPTVSVIFISLRLFVFQSRGHQVLFNWITKISFTRRILXGDNTMGVTGIL-------
gi|10313991:5900-8305EBOV|EM_075928_EMLab                                                              MKIKPTVSVIFISLRLFVFQSRGHQVLFNWITKISFTRRILXGDNTMGVTGIL-------
gi|10313991:5900-8305EBOV|EM_075929_EMLab                                                              MKIKPTVSVIFISLRLFVFQSRGHQVLFNWITKISFTRRILXGDNTMGVTGIL-------
gi|10313991:5900-8305EBOV|EM_075930_EMLab                                                              MKIKPTVSVIFISLRLFVFQSRGHQVLFNWITKISFTRRILXGDNTMGVTGIL-------
gi|10313991:5900-8305EBOV|EM_075931_EMLab                                                              MKIKPTVSVIFISLRLFVFQSRGHQVLFNWITKISFTRRILXGDNTMGVTGIL-------
gi|10313991:5900-8305EBOV|EM_075932_EMLab                                                              MKIKPTVSVIFISLRLFVFQSRGHQVLFNWITKISFTRRILXGDNTMGVTGIL-------
gi|10313991:5900-8305EBOV|EM_076192_EMLab                                                              MKIKPTVSVIFISLRLFVFQSRGHQVLFNWITKISFTRRILXGDNTMGVTGIL-------
gi|10313991:5900-8305EBOV|EM_076193_EMLab                                                              MKIKPTVSVIFISLRLFVFQSRGHQVLFNWITKISFTRRILXGDNTMGVTGIL-------
gi|10313991:5900-8305EBOV|EM_076217_EMLab                                                              MKIKPTVSVIFISLRLFVFQSRGHQVLFNWITKISFTRRILXGDNTMGVTGIL-------
gi|10313991:5900-8305EBOV|EM_076322_EMLab                                                              MKIKPTVSVIFISLRLFVFQSRGHQVLFNWITKISFTRRILXGDNTMGVTGIL-------
gi|10313991:5900-8305EBOV|EM_076335_EMLab                                                              MKIKPTVSVIFISLRLFVFQSRGHQVLFNWITKISFTRRILXGDNTMGVTGIL-------
gi|10313991:5900-8305EBOV|EM_076383_EMLab                                                              MKIKPTVSVIFISLRLFVFQSRGHQVLFNWITKISFTRRILXGDNTMGVTGIL-------
gi|10313991:5900-8305EBOV|EM_076403_EMLab                                                              MKIKPTVSVIFISLRLFVFQSRGHQVLFNWITKISFTRRILXGDNTMGVTGIL-------
gi|10313991:5900-8305EBOV|EM_076472_EMLab                                                              MKIKPTVSVIFISLRLFVFQSRGHQVLFNWITKISFTRRILXGDNTMGVTGIL-------
gi|10313991:5900-8305EBOV|EM_076534_EMLab                                                              MKIKPTVSVIFISLRLFVFQSRGHQVLFNWITKISFTRRILXGDNTMGVTGIL-------
gi|10313991:5900-8305EBOV|EM_076610_EMLab                                                              MKIKPTVSVIFISLRLFVFQSRGHQVLFNWITKISFTRRILXGDNTMGVTGIL-------
gi|10313991:5900-8305EBOV|EM_076769_EMLab                                                              MKIKPTVSVIFISLRLFVFQSRGHQVLFNWITKISFTRRILXGDNTMGVTGIL-------
gi|10313991:5900-8305EBOV|EM_076948_EMLab                                                              MKIKPTVSVIFISLRLFVFQSRGHQVLFNWITKISFTRRILXGDNTMGVTGIL-------
gi|10313991:5900-8305EBOV|EM_076949_EMLab                                                              MKIKPTVSVIFISLRLFVFQSRGHQVLFNWITKISFTRRILXGDNTMGVTGIL-------
gi|10313991:5900-8305EBOV|EM_076951_EMLab                                                              MKIKPTVSVIFISLRLFVFQSRGHQVLFNWITKISFTRRILXGDNTMGVTGIL-------
gi|10313991:5900-8305EBOV|EM_078416_EMLab                                                              MKIKPTVSVIFISLRLFVFQSRGHQVLFNWITKISFTRRILXGDNTMGVTGIL-------
gi|10313991:5900-8305EBOV|EM_078555_EMLab                                                              MKIKPTVSVIFISLRLFVFQSRGHQVLFNWITKISFTRRILXGDNTMGVTGIL-------
gi|10313991:5900-8305EBOV|EM_078556_EMLab                                                              MKIKPTVSVIFISLRLFVFQSRGHQVLFNWITKISFTRRILXGDNTMGVTGIL-------
gi|10313991:5900-8305EBOV|EM_078608_EMLab                                                              MKIKPTVSVIFISLRLFVFQSRGHQVLFNWITKISFTRRILXGDNTMGVTGIL-------
gi|10313991:5900-8305EBOV|EM_078638_EMLab                                                              MKIKPTVSVIFISLRLFVFQSRGHQVLFNWITKISFTRRILXGDNTMGVTGIL-------
gi|10313991:5900-8305EBOV|EM_078639_EMLab                                                              MKIKPTVSVIFISLRLFVFQSRGHQVLFNWITKISFTRRILXGDNTMGVTGIL-------
gi|10313991:5900-8305EBOV|EM_078654_EMLab                                                              MKIKPTVSVIFISLRLFVFQSRGHQVLFNWITKISFTRRILXGDNTMGVTGIL-------
gi|10313991:5900-8305EBOV|EM_078656_EMLab                                                              MKIKPTVSVIFISLRLFVFQSRGHQVLFNWITKISFTRRILXGDNTMGVTGIL-------
gi|10313991:5900-8305EBOV|EM_078670_EMLab                                                              MKIKPTVSVIFISLRLFVFQSRGHQVLFNWITKISFTRRILXGDNTMGVTGIL-------
gi|10313991:5900-8305EBOV|EM_078683_EMLab                                                              MKIKPTVSVIFISLRLFVFQSRGHQVLFNWITKISFTRRILXGDNTMGVTGIL-------
gi|10313991:5900-8305EBOV|EM_078694_EMLab                                                              MKIKPTVSVIFISLRLFVFQSRGHQVLFNWITKISFTRRILXGDNTMGVTGIL-------
gi|10313991:5900-8305EBOV|EM_078697_EMLab                                                              MKIKPTVSVIFISLRLFVFQSRGHQVLFNWITKISFTRRILXGDNTMGVTGIL-------
gi|10313991:5900-8305EBOV|EM_078706_EMLab                                                              MKIKPTVSVIFISLRLFVFQSRGHQVLFNWITKISFTRRILXGDNTMGVTGIL-------
gi|10313991:5900-8305EBOV|EM_078709_EMLab                                                              MKIKPTVSVIFISLRLFVFQSRGHQVLFNWITKISFTRRILXGDNTMGVTGIL-------
gi|10313991:5900-8305EBOV|EM_078722_EMLab|GUI                                                          MKIKPTVSVIFISLRLFVFQSRGHQVLFNWITKISFTRRILXGDNTMGVTGIL-------
gi|10313991:5900-8305EBOV|EM_078779_EMLab                                                              MKIKPTVSVIFISLRLFVFQSRGHQVLFNWITKISFTRRILXGDNTMGVTGIL-------
gi|10313991:5900-8305EBOV|EM_079410_EMLab                                                              MKIKPTVSVIFISLRLFVFQSRGHQVLFNWITKISFTRRILXGDNTMGVTGIL-------
gi|10313991:5900-8305EBOV|EM_079876_EMLab                                                              MKIKPTVSVIFISLRLFVFQSRGHQVLFNWITKISFTRRILXGDNTMGVTGIL-------
gi|10313991:5900-8305EBOV|EM_079880_EMLab                                                              MKIKPTVSVIFISLRLFVFQSRGHQVLFNWITKISFTRRILXGDNTMGVTGIL-------
gi|10313991:5900-8305EBOV|EM_079983_EMLab                                                              MKIKPTVSVIFISLRLFVFQSRGHQVLFNWITKISFTRRILXGDNTMGVTGIL-------
gi|10313991:5900-8305EBOV|EM_080003_EMLab                                                              MKIKPTVSVIFISLRLFVFQSRGHQVLFNWITKISFTRRILXGDNTMGVTGIL-------
gi|10313991:5900-8305EBOV|EM_080011_EMLab                                                              MKIKPTVSVIFISLRLFVFQSRGHQVLFNWITKISFTRRILXGDNTMGVTGIL-------
gi|10313991:5900-8305EBOV|EM_080064_EMLab                                                              MKIKPTVSVIFISLRLFVFQSRGHQVLFNWITKISFTRRILXGDNTMGVTGIL-------
gi|10313991:5900-8305EBOV|EM_080065_EMLab                                                              MKIKPTVSVIFISLRLFVFQSRGHQVLFNWITKISFTRRILXGDNTMGVTGIL-------
gi|10313991:5900-8305EBOV|EM_080066_EMLab                                                              MKIKPTVSVIFISLRLFVFQSRGHQVLFNWITKISFTRRILXGDNTMGVTGIL-------
gi|10313991:5900-8305EBOV|EM_080067_EMLab                                                              MKIKPTVSVIFISLRLFVFQSRGHQVLFNWITKISFTRRILXGDNTMGVTGIL-------
gi|10313991:5900-8305EBOV|EM_080132_EMLab                                                              MKIKPTVSVIFISLRLFVFQSRGHQVLFNWITKISFTRRILXGDNTMGVTGIL-------
gi|10313991:5900-8305EBOV|EM_080165_EMLab                                                              MKIKPTVSVIFISLRLFVFQSRGHQVLFNWITKISFTRRILXGDNTMGVTGIL-------
gi|10313991:5900-8305EBOV|EM_080193|EMLab                                                              MKIKPTVSVIFISLRLFVFQSRGHQVLFNWITKISFTRRILXGDNTMGVTGIL-------
gi|10313991:5900-8305EBOV|EM_080213_EMLab                                                              MKIKPTVSVIFISLRLFVFQSRGHQVLFNWITKISFTRRILXGDNTMGVTGIL-------
gi|10313991:5900-8305EBOV|EM_080261_EMLab                                                              MKIKPTVSVIFISLRLFVFQSRGHQVLFNWITKISFTRRILXGDNTMGVTGIL-------
gi|10313991:5900-8305EBOV|EM_080265_EMLab                                                              MKIKPTVSVIFISLRLFVFQSRGHQVLFNWITKISFTRRILXGDNTMGVTGIL-------
gi|10313991:5900-8305EBOV|EM_080269_EMLab                                                              MKIKPTVSVIFISLRLFVFQSRGHQVLFNWITKISFTRRILXGDNTMGVTGIL-------
gi|10313991:5900-8305EBOV|EM_078415_EMLab                                                              MKIKPTVSVIFISLRLFVFQSRGHQVLFNWITKISFTRRILXGDNTMGVTGIL-------
gi|10313991:5900-8305NGA_061232                                                                        MKIKPTVSVIFISLRLFVFQSRGHQVLFNWITKISFTRRILXGDNTMGVTGIL-------
gi|10313991:5900-8305NGA_061304                                                                        MKIKPTVSVIFISLRLFVFQSRGHQVLFNWITKISFTRRILXGDNTMGVTGIL-------
gi|10313991:5900-8305NGA_DHB_001_07_14                                                                 MKIKPTVSVIFISLRLFVFQSRGHQVLFNWITKISFTRRILXGDNTMGVTGIL-------
gi|10313991:5900-8305NGA_DHB_009_08_14                                                                 MKIKPTVSVIFISLRLFVFQSRGHQVLFNWITKISFTRRILXGDNTMGVTGIL-------
gi|10313991:5900-8305NGA_DHB_010_08_14                                                                 MKIKPTVSVIFISLRLFVFQSRGHQVLFNWITKISFTRRILXGDNTMGVTGIL-------
gi|10313991:5900-8305NGA_DHB_012_08_14                                                                 MKIKPTVSVIFISLRLFVFQSRGHQVLFNWITKISFTRRILXGDNTMGVTGIL-------
gi|10313991:5900-8305NGA_DHB_013_08_14                                                                 MKIKPTVSVIFISLRLFVFQSRGHQVLFNWITKISFTRRILXGDNTMGVTGIL-------
gi|10313991:5900-8305NGA_DHB_015_09_14                                                                 MKIKPTVSVIFISLRLFVFQSRGHQVLFNWITKISFTRRILXGDNTMGVTGIL-------
gi|10313991:5900-8305NGA_DHB_016_08_14                                                                 MKIKPTVSVIFISLRLFVFQSRGHQVLFNWITKISFTRRILXGDNTMGVTGIL-------
gi|10313991:5900-8305NGA_DHB_018_08_14                                                                 MKIKPTVSVIFISLRLFVFQSRGHQVLFNWITKISFTRRILXGDNTMGVTGIL-------
gi|10313991:5900-8305GIN_2014_Conakry_505_2014_Jul_24                                                  MKIKPTVSVIFISLRLFVFQSRGHQVLFNWITKISFTRRILXGDNTMGVTGIL-------
gi|10313991:5900-8305GIN_2014_Conakry_509_2014_Jul_24                                                  MKIKPTVSVIFISLRLFVFQSRGHQVLFNWITKISFTRRILXGDNTMGVTGIL-------
gi|10313991:5900-8305GIN_2014_Conakry_573_2014_Aug_2                                                   MKIKPTVSVIFISLRLFVFQSRGHQVLFNWITKISFTRRILXGDNTMGVTGIL-------
gi|10313991:5900-8305GIN_2014_Gueckedou_633_2014_Aug_12                                                MKIKPTVSVIFISLRLFVFQSRGHQVLFNWITKISFTRRILXGDNTMGVTGIL-------
gi|10313991:5900-8305GIN_2014_Macenta_645_2014_Aug_14                                                  MKIKPTVSVIFISLRLFVFQSRGHQVLFNWITKISFTRRILXGDNTMGVTGIL-------
gi|10313991:5900-8305GIN_2014_Conakry_653_2014_Aug_15                                                  MKIKPTVSVIFISLRLFVFQSRGHQVLFNWITKISFTRRILXGDNTMGVTGIL-------
gi|10313991:5900-8305GIN_2014_Conakry_657_2014_Aug_16                                                  MKIKPTVSVIFISLRLFVFQSRGHQVLFNWITKISFTRRILXGDNTMGVTGIL-------
gi|10313991:5900-8305GIN_2014_Conakry_678_2014_Aug_19                                                  MKIKPTVSVIFISLRLFVFQSRGHQVLFNWITKISFTRRILXGDNTMGVTGIL-------
gi|10313991:5900-8305GIN_2014_Conakry_691_2014_Aug_21                                                  MKIKPTVSVIFISLRLFVFQSRGHQVLFNWITKISFTRRILXGDNTMGVTGIL-------
gi|10313991:5900-8305GIN_2014_Conakry_701_2014_Aug_22                                                  MKIKPTVSVIFISLRLFVFQSRGHQVLFNWITKISFTRRILXGDNTMGVTGIL-------
gi|10313991:5900-8305GIN_2014_Conakry_740_2014_Aug_26                                                  MKIKPTVSVIFISLRLFVFQSRGHQVLFNWITKISFTRRILXGDNTMGVTGIL-------
gi|10313991:5900-8305GIN_2014_Conakry_786_2014_Aug_28                                                  MKIKPTVSVIFISLRLFVFQSRGHQVLFNWITKISFTRRILXGDNTMGVTGIL-------
gi|10313991:5900-8305GIN_2014_Conakry_787_2014_Aug_28                                                  MKIKPTVSVIFISLRLFVFQSRGHQVLFNWITKISFTRRILXGDNTMGVTGIL-------
gi|10313991:5900-8305GIN_2014_Dubreka_789_2014_Aug_29                                                  MKIKPTVSVIFISLRLFVFQSRGHQVLFNWITKISFTRRILXGDNTMGVTGIL-------
gi|10313991:5900-8305GIN_2014_Conakry_976_2014_Sep_14                                                  MKIKPTVSVIFISLRLFVFQSRGHQVLFNWITKISFTRRILXGDNTMGVTGIL-------
gi|10313991:5900-8305GIN_2014_Forecariah_989_2014_Sep_15                                               MKIKPTVSVIFISLRLFVFQSRGHQVLFNWITKISFTRRILXGDNTMGVTGIL-------
gi|10313991:5900-8305GIN_2014_Conakry_1059_2014_Sep_21                                                 MKIKPTVSVIFISLRLFVFQSRGHQVLFNWITKISFTRRILXGDNTMGVTGIL-------
gi|10313991:5900-8305GIN_2014_Coyah_1063_2014_Sep_21                                                   MKIKPTVSVIFISLRLFVFQSRGHQVLFNWITKISFTRRILXGDNTMGVTGIL-------
gi|10313991:5900-8305GIN_2014_Conakry_1081_2014_Sep_22                                                 MKIKPTVSVIFISLRLFVFQSRGHQVLFNWITKISFTRRILXGDNTMGVTGIL-------
gi|10313991:5900-8305GIN_2014_Dalaba_1116_2014_Sep_24                                                  MKIKPTVSVIFISLRLFVFQSRGHQVLFNWITKISFTRRILXGDNTMGVTGIL-------
gi|10313991:5900-8305GIN_2014_Conakry_1120_2014_Sep_25                                                 MKIKPTVSVIFISLRLFVFQSRGHQVLFNWITKISFTRRILXGDNTMGVTGIL-------
gi|10313991:5900-8305GIN_2014_Conakry_1121_2014_Sep_25                                                 MKIKPTVSVIFISLRLFVFQSRGHQVLFNWITKISFTRRILXGDNTMGVTGIL-------
gi|10313991:5900-8305GIN_2014_Conakry_1205_2014_Oct_2                                                  MKIKPTVSVIFISLRLFVFQSRGHQVLFNWITKISFTRRILXGDNTMGVTGIL-------
gi|10313991:5900-8305GIN_2014_Conakry_1210_2014_Oct_2                                                  MKIKPTVSVIFISLRLFVFQSRGHQVLFNWITKISFTRRILXGDNTMGVTGIL-------
gi|10313991:5900-8305GIN_2014_Coyah_1274_2014_Oct_4                                                    MKIKPTVSVIFISLRLFVFQSRGHQVLFNWITKISFTRRILXGDNTMGVTGIL-------
gi|10313991:5900-8305GIN_2014_Coyah_1339_2014_Oct_8                                                    MKIKPTVSVIFISLRLFVFQSRGHQVLFNWITKISFTRRILXGDNTMGVTGIL-------
gi|10313991:5900-8305GIN_2014_Conakry_1340_2014_Oct_8                                                  MKIKPTVSVIFISLRLFVFQSRGHQVLFNWITKISFTRRILXGDNTMGVTGIL-------
gi|10313991:5900-8305GIN_2014_Conakry_1342_2014_Oct_8                                                  MKIKPTVSVIFISLRLFVFQSRGHQVLFNWITKISFTRRILXGDNTMGVTGIL-------
gi|10313991:5900-8305GIN_2014_Coyah_1355_2014_Oct_9                                                    MKIKPTVSVIFISLRLFVFQSRGHQVLFNWITKISFTRRILXGDNTMGVTGIL-------
gi|10313991:5900-8305GIN_2014_Forecariah_1365_2014_Oct_9                                               MKIKPTVSVIFISLRLFVFQSRGHQVLFNWITKISFTRRILXGDNTMGVTGIL-------
gi|10313991:5900-8305GIN_2014_Conakry_1371_2014_Oct_10                                                 MKIKPTVSVIFISLRLFVFQSRGHQVLFNWITKISFTRRILXGDNTMGVTGIL-------
gi|10313991:5900-8305GIN_2014_Coyah_1394_2014_Oct_11                                                   MKIKPTVSVIFISLRLFVFQSRGHQVLFNWITKISFTRRILXGDNTMGVTGIL-------
gi|10313991:5900-8305GIN_2014_Conakry_1445_2014_Oct_14                                                 MKIKPTVSVIFISLRLFVFQSRGHQVLFNWITKISFTRRILXGDNTMGVTGIL-------
gi|10313991:5900-8305GIN_2014_Conakry_1454_2014_Oct_14                                                 MKIKPTVSVIFISLRLFVFQSRGHQVLFNWITKISFTRRILXGDNTMGVTGIL-------
gi|10313991:5900-8305GIN_2014_Conakry_1480_2014_Oct_15                                                 MKIKPTVSVIFISLRLFVFQSRGHQVLFNWITKISFTRRILXGDNTMGVTGIL-------
gi|10313991:5900-8305GIN_2014_Conakry_1561_2014_Oct_19                                                 MKIKPTVSVIFISLRLFVFQSRGHQVLFNWITKISFTRRILXGDNTMGVTGIL-------
gi|10313991:5900-8305GIN_2014_Forecariah_1568_2014_Oct_18                                              MKIKPTVSVIFISLRLFVFQSRGHQVLFNWITKISFTRRILXGDNTMGVTGIL-------
gi|10313991:5900-8305GIN_2014_Forecariah_1623_2014_Oct_24                                              MKIKPTVSVIFISLRLFVFQSRGHQVLFNWITKISFTRRILXGDNTMGVTGIL-------
gi|10313991:5900-8305GIN_2014_Conakry_1651_2014_Oct_24                                                 MKIKPTVSVIFISLRLFVFQSRGHQVLFNWITKISFTRRILXGDNTMGVTGIL-------
gi|10313991:5900-8305GIN_2014_Conakry_1481_2014_Oct_15                                                 MKIKPTVSVIFISLRLFVFQSRGHQVLFNWITKISFTRRILXGDNTMGVTGIL-------
gi|10313991:5900-8305GIN_2014_Conakry_1491_2014_Oct_16                                                 MKIKPTVSVIFISLRLFVFQSRGHQVLFNWITKISFTRRILXGDNTMGVTGIL-------
gi|10313991:5900-8305GIN_2014_Conakry_1128_2014_Sep_25                                                 MKIKPTVSVIFISLRLFVFQSRGHQVLFNWITKISFTRRILXGDNTMGVTGIL-------
gi|10313991:5900-8305GIN_2014_Conakry_1149_2014_Sep_27                                                 MKIKPTVSVIFISLRLFVFQSRGHQVLFNWITKISFTRRILXGDNTMGVTGIL-------
gi|10313991:5900-8305GIN_2014_Conakry_1215_2014_Oct_02                                                 MKIKPTVSVIFISLRLFVFQSRGHQVLFNWITKISFTRRILXGDNTMGVTGIL-------
gi|10313991:5900-8305GIN_2014_Conakry_1250_2014_Oct_04                                                 MKIKPTVSVIFISLRLFVFQSRGHQVLFNWITKISFTRRILXGDNTMGVTGIL-------
gi|10313991:5900-8305GIN_2014_Conakry_507_2014_Jul_24                                                  MKIKPTVSVIFISLRLFVFQSRGHQVLFNWITKISFTRRILXGDNTMGVTGIL-------
gi|10313991:5900-8305GIN_2014_Conakry_742_2014_Aug_26                                                  MKIKPTVSVIFISLRLFVFQSRGHQVLFNWITKISFTRRILXGDNTMGVTGIL-------
gi|10313991:5900-8305GIN_2014_Conakry_768_2014_Aug_27                                                  MKIKPTVSVIFISLRLFVFQSRGHQVLFNWITKISFTRRILXGDNTMGVTGIL-------
gi|10313991:5900-8305gi|807052930|gb|KR105346_1|_gi|10313991:5900-8305gi|807052930|gb|KR105346.1|      MKIKPTVSVIFISLRLFVFQSRGHQVLFNWITKISFTRRILXGDNTMGVTGIL-------
gi|10313991:5900-8305gi|807052920|gb|KR105345_1|_gi|10313991:5900-8305gi|807052920|gb|KR105345.1|      MKIKPTVSVIFISLRLFVFQSRGHQVLFNWITKISFTRRILXGDNTMGVTGIL-------
gi|10313991:5900-8305gi|807052900|gb|KR105343_1|_gi|10313991:5900-8305gi|807052900|gb|KR105343.1|      MKIKPTVSVIFISLRLFVFQSRGHQVLFNWITKISFTRRILXGDNTMGVTGIL-------
gi|10313991:5900-8305gi|807052890|gb|KR105342_1|_gi|10313991:5900-8305gi|807052890|gb|KR105342.1|      MKIKPTVSVIFISLRLFVFQSRGHQVLFNWITKISFTRRILXGDNTMGVTGIL-------
gi|10313991:5900-8305gi|807052880|gb|KR105341_1|_gi|10313991:5900-8305gi|807052880|gb|KR105341.1|      MKIKPTVSVIFISLRLFVFQSRGHQVLFNWITKISFTRRILXGDNTMGVTGIL-------
gi|10313991:5900-8305gi|807052870|gb|KR105340_1|_gi|10313991:5900-8305gi|807052870|gb|KR105340.1|      MKIKPTVSVIFISLRLFVFQSRGHQVLFNWITKISFTRRILXGDNTMGVTGIL-------
gi|10313991:5900-8305gi|807052850|gb|KR105338_1|_gi|10313991:5900-8305gi|807052850|gb|KR105338.1|      MKIKPTVSVIFISLRLFVFQSRGHQVLFNWITKISFTRRILXGDNTMGVTGIL-------
gi|10313991:5900-8305gi|807052840|gb|KR105337_1|_gi|10313991:5900-8305gi|807052840|gb|KR105337.1|      MKIKPTVSVIFISLRLFVFQSRGHQVLFNWITKISFTRRILXGDNTMGVTGIL-------
gi|10313991:5900-8305gi|807052820|gb|KR105335_1|_gi|10313991:5900-8305gi|807052820|gb|KR105335.1|      MKIKPTVSVIFISLRLFVFQSRGHQVLFNWITKISFTRRILXGDNTMGVTGIL-------
gi|10313991:5900-8305gi|807052790|gb|KR105332_1|_gi|10313991:5900-8305gi|807052790|gb|KR105332.1|      MKIKPTVSVIFISLRLFVFQSRGHQVLFNWITKISFTRRILXGDNTMGVTGIL-------
gi|10313991:5900-8305gi|807052780|gb|KR105331_1|_gi|10313991:5900-8305gi|807052780|gb|KR105331.1|      MKIKPTVSVIFISLRLFVFQSRGHQVLFNWITKISFTRRILXGDNTMGVTGIL-------
gi|10313991:5900-8305gi|807052770|gb|KR105330_1|_gi|10313991:5900-8305gi|807052770|gb|KR105330.1|      MKIKPTVSVIFISLRLFVFQSRGHQVLFNWITKISFTRRILXGDNTMGVTGIL-------
gi|10313991:5900-8305gi|807052700|gb|KR105323_1|_gi|10313991:5900-8305gi|807052700|gb|KR105323.1|      MKIKPTVSVIFISLRLFVFQSRGHQVLFNWITKISFTRRILXGDNTMGVTGIL-------
gi|10313991:5900-8305gi|807052620|gb|KR105315_1|_gi|10313991:5900-8305gi|807052620|gb|KR105315.1|      MKIKPTVSVIFISLRLFVFQSRGHQVLFNWITKISFTRRILXGDNTMGVTGIL-------
gi|10313991:5900-8305gi|807052570|gb|KR105310_1|_gi|10313991:5900-8305gi|807052570|gb|KR105310.1|      MKIKPTVSVIFISLRLFVFQSRGHQVLFNWITKISFTRRILXGDNTMGVTGIL-------
gi|10313991:5900-8305gi|807052530|gb|KR105306_1|_gi|10313991:5900-8305gi|807052530|gb|KR105306.1|      MKIKPTVSVIFISLRLFVFQSRGHQVLFNWITKISFTRRILXGDNTMGVTGIL-------
gi|10313991:5900-8305gi|807052500|gb|KR105303_1|_gi|10313991:5900-8305gi|807052500|gb|KR105303.1|      MKIKPTVSVIFISLRLFVFQSRGHQVLFNWITKISFTRRILXGDNTMGVTGIL-------
gi|10313991:5900-8305gi|807052480|gb|KR105301_1|_gi|10313991:5900-8305gi|807052480|gb|KR105301.1|      MKIKPTVSVIFISLRLFVFQSRGHQVLFNWITKISFTRRILXGDNTMGVTGIL-------
gi|10313991:5900-8305gi|807052450|gb|KR105298_1|_gi|10313991:5900-8305gi|807052450|gb|KR105298.1|      MKIKPTVSVIFISLRLFVFQSRGHQVLFNWITKISFTRRILXGDNTMGVTGIL-------
gi|10313991:5900-8305gi|807052410|gb|KR105294_1|_gi|10313991:5900-8305gi|807052410|gb|KR105294.1|      MKIKPTVSVIFISLRLFVFQSRGHQVLFNWITKISFTRRILXGDNTMGVTGIL-------
gi|10313991:5900-8305gi|807052400|gb|KR105293_1|_gi|10313991:5900-8305gi|807052400|gb|KR105293.1|      MKIKPTVSVIFISLRLFVFQSRGHQVLFNWITKISFTRRILXGDNTMGVTGIL-------
gi|10313991:5900-8305gi|807052350|gb|KR105288_1|_gi|10313991:5900-8305gi|807052350|gb|KR105288.1|      MKIKPTVSVIFISLRLFVFQSRGHQVLFNWITKISFTRRILXGDNTMGVTGIL-------
gi|10313991:5900-8305gi|807052340|gb|KR105287_1|_gi|10313991:5900-8305gi|807052340|gb|KR105287.1|      MKIKPTVSVIFISLRLFVFQSRGHQVLFNWITKISFTRRILXGDNTMGVTGIL-------
gi|10313991:5900-8305gi|807052330|gb|KR105286_1|_gi|10313991:5900-8305gi|807052330|gb|KR105286.1|      MKIKPTVSVIFISLRLFVFQSRGHQVLFNWITKISFTRRILXGDNTMGVTGIL-------
gi|10313991:5900-8305gi|807052310|gb|KR105284_1|_gi|10313991:5900-8305gi|807052310|gb|KR105284.1|      MKIKPTVSVIFISLRLFVFQSRGHQVLFNWITKISFTRRILXGDNTMGVTGIL-------
gi|10313991:5900-8305gi|807052300|gb|KR105283_1|_gi|10313991:5900-8305gi|807052300|gb|KR105283.1|      MKIKPTVSVIFISLRLFVFQSRGHQVLFNWITKISFTRRILXGDNTMGVTGIL-------
gi|10313991:5900-8305gi|807052270|gb|KR105280_1|_gi|10313991:5900-8305gi|807052270|gb|KR105280.1|      MKIKPTVSVIFISLRLFVFQSRGHQVLFNWITKISFTRRILXGDNTMGVTGIL-------
gi|10313991:5900-8305gi|807052250|gb|KR105278_1|_gi|10313991:5900-8305gi|807052250|gb|KR105278.1|      MKIKPTVSVIFISLRLFVFQSRGHQVLFNWITKISFTRRILXGDNTMGVTGIL-------
gi|10313991:5900-8305gi|807052240|gb|KR105277_1|_gi|10313991:5900-8305gi|807052240|gb|KR105277.1|      MKIKPTVSVIFISLRLFVFQSRGHQVLFNWITKISFTRRILXGDNTMGVTGIL-------
gi|10313991:5900-8305gi|807052230|gb|KR105276_1|_gi|10313991:5900-8305gi|807052230|gb|KR105276.1|      MKIKPTVSVIFISLRLFVFQSRGHQVLFNWITKISFTRRILXGDNTMGVTGIL-------
gi|10313991:5900-8305gi|807052210|gb|KR105274_1|_gi|10313991:5900-8305gi|807052210|gb|KR105274.1|      MKIKPTVSVIFISLRLFVFQSRGHQVLFNWITKISFTRRILXGDNTMGVTGIL-------
gi|10313991:5900-8305gi|807052200|gb|KR105273_1|_gi|10313991:5900-8305gi|807052200|gb|KR105273.1|      MKIKPTVSVIFISLRLFVFQSRGHQVLFNWITKISFTRRILXGDNTMGVTGIL-------
gi|10313991:5900-8305gi|807052181|gb|KR105271_1|_gi|10313991:5900-8305gi|807052181|gb|KR105271.1|      MKIKPTVSVIFISLRLFVFQSRGHQVLFNWITKISFTRRILXGDNTMGVTGIL-------
gi|10313991:5900-8305gi|807052161|gb|KR105269_1|_gi|10313991:5900-8305gi|807052161|gb|KR105269.1|      MKIKPTVSVIFISLRLFVFQSRGHQVLFNWITKISFTRRILXGDNTMGVTGIL-------
gi|10313991:5900-8305gi|807052151|gb|KR105268_1|_gi|10313991:5900-8305gi|807052151|gb|KR105268.1|      MKIKPTVSVIFISLRLFVFQSRGHQVLFNWITKISFTRRILXGDNTMGVTGIL-------
gi|10313991:5900-8305gi|807052131|gb|KR105266_1|_gi|10313991:5900-8305gi|807052131|gb|KR105266.1|      MKIKPTVSVIFISLRLFVFQSRGHQVLFNWITKISFTRRILXGDNTMGVTGIL-------
gi|10313991:5900-8305gi|807052121|gb|KR105265_1|_gi|10313991:5900-8305gi|807052121|gb|KR105265.1|      MKIKPTVSVIFISLRLFVFQSRGHQVLFNWITKISFTRRILXGDNTMGVTGIL-------
gi|10313991:5900-8305gi|807052111|gb|KR105264_1|_gi|10313991:5900-8305gi|807052111|gb|KR105264.1|      MKIKPTVSVIFISLRLFVFQSRGHQVLFNWITKISFTRRILXGDNTMGVTGIL-------
gi|10313991:5900-8305gi|807052101|gb|KR105263_1|_gi|10313991:5900-8305gi|807052101|gb|KR105263.1|      MKIKPTVSVIFISLRLFVFQSRGHQVLFNWITKISFTRRILXGDNTMGVTGIL-------
gi|10313991:5900-8305gi|807052091|gb|KR105262_1|_gi|10313991:5900-8305gi|807052091|gb|KR105262.1|      MKIKPTVSVIFISLRLFVFQSRGHQVLFNWITKISFTRRILXGDNTMGVTGIL-------
gi|10313991:5900-8305gi|807052051|gb|KR105258_1|_gi|10313991:5900-8305gi|807052051|gb|KR105258.1|      MKIKPTVSVIFISLRLFVFQSRGHQVLFNWITKISFTRRILXGDNTMGVTGIL-------
gi|10313991:5900-8305gi|807052031|gb|KR105256_1|_gi|10313991:5900-8305gi|807052031|gb|KR105256.1|      MKIKPTVSVIFISLRLFVFQSRGHQVLFNWITKISFTRRILXGDNTMGVTGIL-------
gi|10313991:5900-8305gi|807051991|gb|KR105252_1|_gi|10313991:5900-8305gi|807051991|gb|KR105252.1|      MKIKPTVSVIFISLRLFVFQSRGHQVLFNWITKISFTRRILXGDNTMGVTGIL-------
gi|10313991:5900-8305gi|807051981|gb|KR105251_1|_gi|10313991:5900-8305gi|807051981|gb|KR105251.1|      MKIKPTVSVIFISLRLFVFQSRGHQVLFNWITKISFTRRILXGDNTMGVTGIL-------
gi|10313991:5900-8305gi|807051961|gb|KR105249_1|_gi|10313991:5900-8305gi|807051961|gb|KR105249.1|      MKIKPTVSVIFISLRLFVFQSRGHQVLFNWITKISFTRRILXGDNTMGVTGIL-------
gi|10313991:5900-8305gi|807051951|gb|KR105248_1|_gi|10313991:5900-8305gi|807051951|gb|KR105248.1|      MKIKPTVSVIFISLRLFVFQSRGHQVLFNWITKISFTRRILXGDNTMGVTGIL-------
gi|10313991:5900-8305gi|807051941|gb|KR105247_1|_gi|10313991:5900-8305gi|807051941|gb|KR105247.1|      MKIKPTVSVIFISLRLFVFQSRGHQVLFNWITKISFTRRILXGDNTMGVTGIL-------
gi|10313991:5900-8305gi|807051921|gb|KR105245_1|_gi|10313991:5900-8305gi|807051921|gb|KR105245.1|      MKIKPTVSVIFISLRLFVFQSRGHQVLFNWITKISFTRRILXGDNTMGVTGIL-------
gi|10313991:5900-8305gi|807051911|gb|KR105244_1|_gi|10313991:5900-8305gi|807051911|gb|KR105244.1|      MKIKPTVSVIFISLRLFVFQSRGHQVLFNWITKISFTRRILXGDNTMGVTGIL-------
gi|10313991:5900-8305gi|807051901|gb|KR105243_1|_gi|10313991:5900-8305gi|807051901|gb|KR105243.1|      MKIKPTVSVIFISLRLFVFQSRGHQVLFNWITKISFTRRILXGDNTMGVTGIL-------
gi|10313991:5900-8305gi|807051891|gb|KR105242_1|_gi|10313991:5900-8305gi|807051891|gb|KR105242.1|      MKIKPTVSVIFISLRLFVFQSRGHQVLFNWITKISFTRRILXGDNTMGVTGIL-------
gi|10313991:5900-8305gi|807051881|gb|KR105241_1|_gi|10313991:5900-8305gi|807051881|gb|KR105241.1|      MKIKPTVSVIFISLRLFVFQSRGHQVLFNWITKISFTRRILXGDNTMGVTGIL-------
gi|10313991:5900-8305gi|807051871|gb|KR105240_1|_gi|10313991:5900-8305gi|807051871|gb|KR105240.1|      MKIKPTVSVIFISLRLFVFQSRGHQVLFNWITKISFTRRILXGDNTMGVTGIL-------
gi|10313991:5900-8305gi|807051861|gb|KR105239_1|_gi|10313991:5900-8305gi|807051861|gb|KR105239.1|      MKIKPTVSVIFISLRLFVFQSRGHQVLFNWITKISFTRRILXGDNTMGVTGIL-------
gi|10313991:5900-8305gi|807051851|gb|KR105238_1|_gi|10313991:5900-8305gi|807051851|gb|KR105238.1|      MKIKPTVSVIFISLRLFVFQSRGHQVLFNWITKISFTRRILXGDNTMGVTGIL-------
gi|10313991:5900-8305gi|807051831|gb|KR105236_1|_gi|10313991:5900-8305gi|807051831|gb|KR105236.1|      MKIKPTVSVIFISLRLFVFQSRGHQVLFNWITKISFTRRILXGDNTMGVTGIL-------
gi|10313991:5900-8305gi|807051821|gb|KR105235_1|_gi|10313991:5900-8305gi|807051821|gb|KR105235.1|      MKIKPTVSVIFISLRLFVFQSRGHQVLFNWITKISFTRRILXGDNTMGVTGIL-------
gi|10313991:5900-8305gi|807051811|gb|KR105234_1|_gi|10313991:5900-8305gi|807051811|gb|KR105234.1|      MKIKPTVSVIFISLRLFVFQSRGHQVLFNWITKISFTRRILXGDNTMGVTGIL-------
gi|10313991:5900-8305gi|807051801|gb|KR105233_1|_gi|10313991:5900-8305gi|807051801|gb|KR105233.1|      MKIKPTVSVIFISLRLFVFQSRGHQVLFNWITKISFTRRILXGDNTMGVTGIL-------
gi|10313991:5900-8305gi|807051791|gb|KR105232_1|_gi|10313991:5900-8305gi|807051791|gb|KR105232.1|      MKIKPTVSVIFISLRLFVFQSRGHQVLFNWITKISFTRRILXGDNTMGVTGIL-------
gi|10313991:5900-8305gi|807051781|gb|KR105231_1|_gi|10313991:5900-8305gi|807051781|gb|KR105231.1|      MKIKPTVSVIFISLRLFVFQSRGHQVLFNWITKISFTRRILXGDNTMGVTGIL-------
gi|10313991:5900-8305gi|807051761|gb|KR105229_1|_gi|10313991:5900-8305gi|807051761|gb|KR105229.1|      MKIKPTVSVIFISLRLFVFQSRGHQVLFNWITKISFTRRILXGDNTMGVTGIL-------
gi|10313991:5900-8305gi|807051751|gb|KR105228_1|_gi|10313991:5900-8305gi|807051751|gb|KR105228.1|      MKIKPTVSVIFISLRLFVFQSRGHQVLFNWITKISFTRRILXGDNTMGVTGIL-------
gi|10313991:5900-8305gi|807051741|gb|KR105227_1|_gi|10313991:5900-8305gi|807051741|gb|KR105227.1|      MKIKPTVSVIFISLRLFVFQSRGHQVLFNWITKISFTRRILXGDNTMGVTGIL-------
gi|10313991:5900-8305gi|807051731|gb|KR105226_1|_gi|10313991:5900-8305gi|807051731|gb|KR105226.1|      MKIKPTVSVIFISLRLFVFQSRGHQVLFNWITKISFTRRILXGDNTMGVTGIL-------
gi|10313991:5900-8305gi|807051721|gb|KR105225_1|_gi|10313991:5900-8305gi|807051721|gb|KR105225.1|      MKIKPTVSVIFISLRLFVFQSRGHQVLFNWITKISFTRRILXGDNTMGVTGIL-------
gi|10313991:5900-8305gi|807051711|gb|KR105224_1|_gi|10313991:5900-8305gi|807051711|gb|KR105224.1|      MKIKPTVSVIFISLRLFVFQSRGHQVLFNWITKISFTRRILXGDNTMGVTGIL-------
gi|10313991:5900-8305gi|807051701|gb|KR105223_1|_gi|10313991:5900-8305gi|807051701|gb|KR105223.1|      MKIKPTVSVIFISLRLFVFQSRGHQVLFNWITKISFTRRILXGDNTMGVTGIL-------
gi|10313991:5900-8305gi|807051691|gb|KR105222_1|_gi|10313991:5900-8305gi|807051691|gb|KR105222.1|      MKIKPTVSVIFISLRLFVFQSRGHQVLFNWITKISFTRRILXGDNTMGVTGIL-------
gi|10313991:5900-8305gi|807051681|gb|KR105221_1|_gi|10313991:5900-8305gi|807051681|gb|KR105221.1|      MKIKPTVSVIFISLRLFVFQSRGHQVLFNWITKISFTRRILXGDNTMGVTGIL-------
gi|10313991:5900-8305gi|807051661|gb|KR105219_1|_gi|10313991:5900-8305gi|807051661|gb|KR105219.1|      MKIKPTVSVIFISLRLFVFQSRGHQVLFNWITKISFTRRILXGDNTMGVTGIL-------
gi|10313991:5900-8305gi|807051651|gb|KR105218_1|_gi|10313991:5900-8305gi|807051651|gb|KR105218.1|      MKIKPTVSVIFISLRLFVFQSRGHQVLFNWITKISFTRRILXGDNTMGVTGIL-------
gi|10313991:5900-8305gi|807051631|gb|KR105216_1|_gi|10313991:5900-8305gi|807051631|gb|KR105216.1|      MKIKPTVSVIFISLRLFVFQSRGHQVLFNWITKISFTRRILXGDNTMGVTGIL-------
gi|10313991:5900-8305gi|807051621|gb|KR105215_1|_gi|10313991:5900-8305gi|807051621|gb|KR105215.1|      MKIKPTVSVIFISLRLFVFQSRGHQVLFNWITKISFTRRILXGDNTMGVTGIL-------
gi|10313991:5900-8305gi|807051611|gb|KR105214_1|_gi|10313991:5900-8305gi|807051611|gb|KR105214.1|      MKIKPTVSVIFISLRLFVFQSRGHQVLFNWITKISFTRRILXGDNTMGVTGIL-------
gi|10313991:5900-8305gi|807051601|gb|KR105213_1|_gi|10313991:5900-8305gi|807051601|gb|KR105213.1|      MKIKPTVSVIFISLRLFVFQSRGHQVLFNWITKISFTRRILXGDNTMGVTGIL-------
gi|10313991:5900-8305gi|807051571|gb|KR105210_1|_gi|10313991:5900-8305gi|807051571|gb|KR105210.1|      MKIKPTVSVIFISLRLFVFQSRGHQVLFNWITKISFTRRILXGDNTMGVTGIL-------
gi|10313991:5900-8305gi|807051561|gb|KR105209_1|_gi|10313991:5900-8305gi|807051561|gb|KR105209.1|      MKIKPTVSVIFISLRLFVFQSRGHQVLFNWITKISFTRRILXGDNTMGVTGIL-------
gi|10313991:5900-8305gi|807051541|gb|KR105207_1|_gi|10313991:5900-8305gi|807051541|gb|KR105207.1|      MKIKPTVSVIFISLRLFVFQSRGHQVLFNWITKISFTRRILXGDNTMGVTGIL-------
gi|10313991:5900-8305gi|807051531|gb|KR105206_1|_gi|10313991:5900-8305gi|807051531|gb|KR105206.1|      MKIKPTVSVIFISLRLFVFQSRGHQVLFNWITKISFTRRILXGDNTMGVTGIL-------
gi|10313991:5900-8305gi|807051521|gb|KR105205_1|_gi|10313991:5900-8305gi|807051521|gb|KR105205.1|      MKIKPTVSVIFISLRLFVFQSRGHQVLFNWITKISFTRRILXGDNTMGVTGIL-------
gi|10313991:5900-8305gi|807051511|gb|KR105204_1|_gi|10313991:5900-8305gi|807051511|gb|KR105204.1|      MKIKPTVSVIFISLRLFVFQSRGHQVLFNWITKISFTRRILXGDNTMGVTGIL-------
gi|10313991:5900-8305gi|807051471|gb|KR105200_1|_gi|10313991:5900-8305gi|807051471|gb|KR105200.1|      MKIKPTVSVIFISLRLFVFQSRGHQVLFNWITKISFTRRILXGDNTMGVTGIL-------
gi|10313991:5900-8305gi|667853353|gb|KM233118_1|_gi|10313991:5900-8305gi|667853353|gb|KM233118.1|      MKIKPTVSVIFISLRLFVFQSRGHQVLFNWITKISFTRRILXGDNTMGVTGIL-------
gi|10313991:5900-8305gi|667853343|gb|KM233117_1|_gi|10313991:5900-8305gi|667853343|gb|KM233117.1|      MKIKPTVSVIFISLRLFVFQSRGHQVLFNWITKISFTRRILXGDNTMGVTGIL-------
gi|10313991:5900-8305gi|667853332|gb|KM233116_1|_gi|10313991:5900-8305gi|667853332|gb|KM233116.1|      MKIKPTVSVIFISLRLFVFQSRGHQVLFNWITKISFTRRILXGDNTMGVTGIL-------
gi|10313991:5900-8305gi|667853322|gb|KM233115_1|_gi|10313991:5900-8305gi|667853322|gb|KM233115.1|      MKIKPTVSVIFISLRLFVFQSRGHQVLFNWITKISFTRRILXGDNTMGVTGIL-------
gi|10313991:5900-8305gi|667853311|gb|KM233114_1|_gi|10313991:5900-8305gi|667853311|gb|KM233114.1|      MKIKPTVSVIFISLRLFVFQSRGHQVLFNWITKISFTRRILXGDNTMGVTGIL-------
gi|10313991:5900-8305gi|667853301|gb|KM233113_1|_gi|10313991:5900-8305gi|667853301|gb|KM233113.1|      MKIKPTVSVIFISLRLFVFQSRGHQVLFNWITKISFTRRILXGDNTMGVTGIL-------
gi|10313991:5900-8305gi|667853291|gb|KM233112_1|_gi|10313991:5900-8305gi|667853291|gb|KM233112.1|      MKIKPTVSVIFISLRLFVFQSRGHQVLFNWITKISFTRRILXGDNTMGVTGIL-------
gi|10313991:5900-8305gi|667853280|gb|KM233111_1|_gi|10313991:5900-8305gi|667853280|gb|KM233111.1|      MKIKPTVSVIFISLRLFVFQSRGHQVLFNWITKISFTRRILXGDNTMGVTGIL-------
gi|10313991:5900-8305gi|667853270|gb|KM233110_1|_gi|10313991:5900-8305gi|667853270|gb|KM233110.1|      MKIKPTVSVIFISLRLFVFQSRGHQVLFNWITKISFTRRILXGDNTMGVTGIL-------
gi|10313991:5900-8305gi|667853259|gb|KM233109_1|_gi|10313991:5900-8305gi|667853259|gb|KM233109.1|      MKIKPTVSVIFISLRLFVFQSRGHQVLFNWITKISFTRRILXGDNTMGVTGIL-------
gi|10313991:5900-8305gi|667853249|gb|KM233108_1|_gi|10313991:5900-8305gi|667853249|gb|KM233108.1|      MKIKPTVSVIFISLRLFVFQSRGHQVLFNWITKISFTRRILXGDNTMGVTGIL-------
gi|10313991:5900-8305gi|667853239|gb|KM233107_1|_gi|10313991:5900-8305gi|667853239|gb|KM233107.1|      MKIKPTVSVIFISLRLFVFQSRGHQVLFNWITKISFTRRILXGDNTMGVTGIL-------
gi|10313991:5900-8305gi|667853228|gb|KM233106_1|_gi|10313991:5900-8305gi|667853228|gb|KM233106.1|      MKIKPTVSVIFISLRLFVFQSRGHQVLFNWITKISFTRRILXGDNTMGVTGIL-------
gi|10313991:5900-8305gi|667853218|gb|KM233105_1|_gi|10313991:5900-8305gi|667853218|gb|KM233105.1|      MKIKPTVSVIFISLRLFVFQSRGHQVLFNWITKISFTRRILXGDNTMGVTGIL-------
gi|10313991:5900-8305gi|667853207|gb|KM233104_1|_gi|10313991:5900-8305gi|667853207|gb|KM233104.1|      MKIKPTVSVIFISLRLFVFQSRGHQVLFNWITKISFTRRILXGDNTMGVTGIL-------
gi|10313991:5900-8305gi|667853197|gb|KM233103_1|_gi|10313991:5900-8305gi|667853197|gb|KM233103.1|      MKIKPTVSVIFISLRLFVFQSRGHQVLFNWITKISFTRRILXGDNTMGVTGIL-------
gi|10313991:5900-8305gi|667853186|gb|KM233102_1|_gi|10313991:5900-8305gi|667853186|gb|KM233102.1|      MKIKPTVSVIFISLRLFVFQSRGHQVLFNWITKISFTRRILXGDNTMGVTGIL-------
gi|10313991:5900-8305gi|667853176|gb|KM233101_1|_gi|10313991:5900-8305gi|667853176|gb|KM233101.1|      MKIKPTVSVIFISLRLFVFQSRGHQVLFNWITKISFTRRILXGDNTMGVTGIL-------
gi|10313991:5900-8305gi|667853166|gb|KM233100_1|_gi|10313991:5900-8305gi|667853166|gb|KM233100.1|      MKIKPTVSVIFISLRLFVFQSRGHQVLFNWITKISFTRRILXGDNTMGVTGIL-------
gi|10313991:5900-8305gi|667853155|gb|KM233099_1|_gi|10313991:5900-8305gi|667853155|gb|KM233099.1|      MKIKPTVSVIFISLRLFVFQSRGHQVLFNWITKISFTRRILXGDNTMGVTGIL-------
gi|10313991:5900-8305gi|667853145|gb|KM233098_1|_gi|10313991:5900-8305gi|667853145|gb|KM233098.1|      MKIKPTVSVIFISLRLFVFQSRGHQVLFNWITKISFTRRILXGDNTMGVTGIL-------
gi|10313991:5900-8305gi|667853134|gb|KM233097_1|_gi|10313991:5900-8305gi|667853134|gb|KM233097.1|      MKIKPTVSVIFISLRLFVFQSRGHQVLFNWITKISFTRRILXGDNTMGVTGIL-------
gi|10313991:5900-8305gi|667853124|gb|KM233096_1|_gi|10313991:5900-8305gi|667853124|gb|KM233096.1|      MKIKPTVSVIFISLRLFVFQSRGHQVLFNWITKISFTRRILXGDNTMGVTGIL-------
gi|10313991:5900-8305gi|667853113|gb|KM233095_1|_gi|10313991:5900-8305gi|667853113|gb|KM233095.1|      MKIKPTVSVIFISLRLFVFQSRGHQVLFNWITKISFTRRILXGDNTMGVTGIL-------
gi|10313991:5900-8305gi|667853103|gb|KM233094_1|_gi|10313991:5900-8305gi|667853103|gb|KM233094.1|      MKIKPTVSVIFISLRLFVFQSRGHQVLFNWITKISFTRRILXGDNTMGVTGIL-------
gi|10313991:5900-8305gi|667853093|gb|KM233093_1|_gi|10313991:5900-8305gi|667853093|gb|KM233093.1|      MKIKPTVSVIFISLRLFVFQSRGHQVLFNWITKISFTRRILXGDNTMGVTGIL-------
gi|10313991:5900-8305gi|667853082|gb|KM233092_1|_gi|10313991:5900-8305gi|667853082|gb|KM233092.1|      MKIKPTVSVIFISLRLFVFQSRGHQVLFNWITKISFTRRILXGDNTMGVTGIL-------
gi|10313991:5900-8305gi|667853062|gb|KM233090_1|_gi|10313991:5900-8305gi|667853062|gb|KM233090.1|      MKIKPTVSVIFISLRLFVFQSRGHQVLFNWITKISFTRRILXGDNTMGVTGIL-------
gi|10313991:5900-8305gi|667853051|gb|KM233089_1|_gi|10313991:5900-8305gi|667853051|gb|KM233089.1|      MKIKPTVSVIFISLRLFVFQSRGHQVLFNWITKISFTRRILXGDNTMGVTGIL-------
gi|10313991:5900-8305gi|667853041|gb|KM233088_1|_gi|10313991:5900-8305gi|667853041|gb|KM233088.1|      MKIKPTVSVIFISLRLFVFQSRGHQVLFNWITKISFTRRILXGDNTMGVTGIL-------
gi|10313991:5900-8305gi|667853030|gb|KM233087_1|_gi|10313991:5900-8305gi|667853030|gb|KM233087.1|      MKIKPTVSVIFISLRLFVFQSRGHQVLFNWITKISFTRRILXGDNTMGVTGIL-------
gi|10313991:5900-8305gi|667853020|gb|KM233086_1|_gi|10313991:5900-8305gi|667853020|gb|KM233086.1|      MKIKPTVSVIFISLRLFVFQSRGHQVLFNWITKISFTRRILXGDNTMGVTGIL-------
gi|10313991:5900-8305gi|667853009|gb|KM233085_1|_gi|10313991:5900-8305gi|667853009|gb|KM233085.1|      MKIKPTVSVIFISLRLFVFQSRGHQVLFNWITKISFTRRILXGDNTMGVTGIL-------
gi|10313991:5900-8305gi|667852999|gb|KM233084_1|_gi|10313991:5900-8305gi|667852999|gb|KM233084.1|      MKIKPTVSVIFISLRLFVFQSRGHQVLFNWITKISFTRRILXGDNTMGVTGIL-------
gi|10313991:5900-8305gi|667852988|gb|KM233083_1|_gi|10313991:5900-8305gi|667852988|gb|KM233083.1|      MKIKPTVSVIFISLRLFVFQSRGHQVLFNWITKISFTRRILXGDNTMGVTGIL-------
gi|10313991:5900-8305gi|667852978|gb|KM233082_1|_gi|10313991:5900-8305gi|667852978|gb|KM233082.1|      MKIKPTVSVIFISLRLFVFQSRGHQVLFNWITKISFTRRILXGDNTMGVTGIL-------
gi|10313991:5900-8305gi|667852967|gb|KM233081_1|_gi|10313991:5900-8305gi|667852967|gb|KM233081.1|      MKIKPTVSVIFISLRLFVFQSRGHQVLFNWITKISFTRRILXGDNTMGVTGIL-------
gi|10313991:5900-8305gi|667852957|gb|KM233080_1|_gi|10313991:5900-8305gi|667852957|gb|KM233080.1|      MKIKPTVSVIFISLRLFVFQSRGHQVLFNWITKISFTRRILXGDNTMGVTGIL-------
gi|10313991:5900-8305gi|667852945|gb|KM233079_1|_gi|10313991:5900-8305gi|667852945|gb|KM233079.1|      MKIKPTVSVIFISLRLFVFQSRGHQVLFNWITKISFTRRILXGDNTMGVTGIL-------
gi|10313991:5900-8305gi|667852934|gb|KM233078_1|_gi|10313991:5900-8305gi|667852934|gb|KM233078.1|      MKIKPTVSVIFISLRLFVFQSRGHQVLFNWITKISFTRRILXGDNTMGVTGIL-------
gi|10313991:5900-8305gi|667852924|gb|KM233077_1|_gi|10313991:5900-8305gi|667852924|gb|KM233077.1|      MKIKPTVSVIFISLRLFVFQSRGHQVLFNWITKISFTRRILXGDNTMGVTGIL-------
gi|10313991:5900-8305gi|667852914|gb|KM233076_1|_gi|10313991:5900-8305gi|667852914|gb|KM233076.1|      MKIKPTVSVIFISLRLFVFQSRGHQVLFNWITKISFTRRILXGDNTMGVTGIL-------
gi|10313991:5900-8305gi|667852903|gb|KM233075_1|_gi|10313991:5900-8305gi|667852903|gb|KM233075.1|      MKIKPTVSVIFISLRLFVFQSRGHQVLFNWITKISFTRRILXGDNTMGVTGIL-------
gi|10313991:5900-8305gi|667852893|gb|KM233074_1|_gi|10313991:5900-8305gi|667852893|gb|KM233074.1|      MKIKPTVSVIFISLRLFVFQSRGHQVLFNWITKISFTRRILXGDNTMGVTGIL-------
gi|10313991:5900-8305gi|667852882|gb|KM233073_1|_gi|10313991:5900-8305gi|667852882|gb|KM233073.1|      MKIKPTVSVIFISLRLFVFQSRGHQVLFNWITKISFTRRILXGDNTMGVTGIL-------
gi|10313991:5900-8305gi|667852872|gb|KM233072_1|_gi|10313991:5900-8305gi|667852872|gb|KM233072.1|      MKIKPTVSVIFISLRLFVFQSRGHQVLFNWITKISFTRRILXGDNTMGVTGIL-------
gi|10313991:5900-8305gi|667852861|gb|KM233071_1|_gi|10313991:5900-8305gi|667852861|gb|KM233071.1|      MKIKPTVSVIFISLRLFVFQSRGHQVLFNWITKISFTRRILXGDNTMGVTGIL-------
gi|10313991:5900-8305gi|667852851|gb|KM233070_1|_gi|10313991:5900-8305gi|667852851|gb|KM233070.1|      MKIKPTVSVIFISLRLFVFQSRGHQVLFNWITKISFTRRILXGDNTMGVTGIL-------
gi|10313991:5900-8305gi|667852840|gb|KM233069_1|_gi|10313991:5900-8305gi|667852840|gb|KM233069.1|      MKIKPTVSVIFISLRLFVFQSRGHQVLFNWITKISFTRRILXGDNTMGVTGIL-------
gi|10313991:5900-8305EBOV|EM_079388_EMLab                                                              MKIKPTVSVIFISLRLFVFQSRGHQVLFNWITKISFTRRILXGDNTMGVTGIL-------
gi|10313991:5900-8305gi|807052470|gb|KR105300_1|_gi|10313991:5900-8305gi|807052470|gb|KR105300.1|      MKIKPTVSVIFISLRLFVFQSRGHQVLFNWITKISFTRRILXGDNTMGVTGIL-------
gi|10313991:5900-8305gi|807052830|gb|KR105336_1|_gi|10313991:5900-8305gi|807052830|gb|KR105336.1|      MKIKPTVSVIFISLRLFVFQSRGHQVLFNWITKISFTRRILXGDNTMGVTGIL-------
gi|10313991:5900-8305gi|807052940|gb|KR105347_1|_gi|10313991:5900-8305gi|807052940|gb|KR105347.1|      MKIKPTVSVIFISLRLFVFQSRGHQVLFNWITKISFTRRILXGDNTMGVTGIL-------
gi|10313991:5900-8305EBOV|EM_000027_EMLab                                                              MKIKPTVSVIFISLRLFVFQSRGHQVLFNWITKISFTRRILXGDNTMGVTGIL-------
gi|10313991:5900-8305EBOV|EM_000218_EMLab                                                              MKIKPTVSVIFISLRLFVFQSRGHQVLFNWITKISFTRRILXGDNTMGVTGIL-------
gi|10313991:5900-8305EBOV|EM_00032Z_EMLab                                                              MKIKPTVSVIFISLRLFVFQSRGHQVLFNWITKISFTRRILXGDNTMGVTGIL-------
gi|10313991:5900-8305EBOV|EM_076138_EMLab                                                              MKIKPTVSVIFISLRLFVFQSRGHQVLFNWITKISFTRRILXGDNTMGVTGIL-------
gi|10313991:5900-8305EBOV|EM_004422_EMLab                                                              MKIKPTVSVIFISLRLFVFQSRGHQVLFNWITKISFTRRILXGDNTMGVTGIL-------
gi|10313991:5900-8305EBOV|EM_004438_EMLab                                                              MKIKPTVSVIFISLRLFVFQSRGHQVLFNWITKISFTRRILXGDNTMGVTGIL-------
gi|10313991:5900-8305EBOV|EM_004589_EMLab                                                              MKIKPTVSVIFISLRLFVFQSRGHQVLFNWITKISLTRRILXGDNTMGVTGIL-------
gi|10313991:5900-8305EBOV|EM_075368_EMLab                                                              MKIKPTVSVIFISLRLFVFQSRGHQVLFNWITKISFTRRILXGDNTMGVTGIL-------
gi|10313991:5900-8305EBOV|EM_076191_EMLab                                                              MKIKPTVSVIFISLRLFVSQSRGHQVLFNWITKISFTRRILXGDNTMGVTGIL-------
gi|10313991:5900-8305EBOV|EM_076334_EMLab                                                              MKIKPTVSVIFISLRLFVFQSRGHQVLFNWITKISFTRRILXGDNTMGVTGIL-------
gi|10313991:5900-8305EBOV|EM_076533_EMLab                                                              MKIKPTVSVIFISLRLFVFQSRGHQVLFNWITKISFTRRILXGDNTMGVTGIL-------
gi|10313991:5900-8305EBOV|EM_080253_EMLab                                                              MKIKPTVSVIFISLRLFVFQSRGHQVLFNWITKISFTRRILXGDNTMGVTGIL-------
gi|10313991:5900-8305NGA_DHB_019_08_14                                                                 MKIKPTVSVIFISLRLFVFQSRGHQVLFNWITKISFTRRILXGDNTMGVTGIL-------
gi|10313991:5900-8305GIN_2014_Conakry_1043_2014_Sep_19                                                 MKIKPTVSVIFISLRLFVFQSRGHQVLFNWITKISFTRRILXGDNTMGVTGIL-------
gi|10313991:5900-8305GIN_2014_Conakry_1105_2014_Sep_24                                                 MKIKPTVSVIFISLRLFVFQSRGHQVLFNWITKISFTRRILXGDNTMGVTGIL-------
gi|10313991:5900-8305GIN_2014_Dalaba_1211_2014_Oct_2                                                   MKIKPTVSVIFISLRLFVFQSRGHQVLFNWITKISFTRRILXGDNTMGVTGIL-------
gi|10313991:5900-8305GIN_2014_Coyah_1279_2014_Oct_04                                                   MKIKPTVSVIFISLRLFVFQSRGHQVLFNWITKISFTRRILXGDNTMGVTGIL-------
gi|10313991:5900-8305gi|807052750|gb|KR105328_1|_gi|10313991:5900-8305gi|807052750|gb|KR105328.1|      MKIKPTVSVIFISLRLFVFQSRGHQVLFNWITKISFTRRILXGDNTMGVTGIL-------
gi|10313991:5900-8305gi|807052740|gb|KR105327_1|_gi|10313991:5900-8305gi|807052740|gb|KR105327.1|      MKIKPTVSVIFISLRLFVFQSRGHQVLFNWITKISFTRRILXGDNTMGVTGIL-------
gi|10313991:5900-8305gi|807052730|gb|KR105326_1|_gi|10313991:5900-8305gi|807052730|gb|KR105326.1|      MKIKPTVSVIFISLRLFVFQSRGHQVLFNWITKISFTRRILXGDNTMGVTGIL-------
gi|10313991:5900-8305gi|807052720|gb|KR105325_1|_gi|10313991:5900-8305gi|807052720|gb|KR105325.1|      MKIKPTVSVIFISLRLFVFQSRGHQVLFNWITKISFTRRILXGDNTMGVTGIL-------
gi|10313991:5900-8305gi|807052710|gb|KR105324_1|_gi|10313991:5900-8305gi|807052710|gb|KR105324.1|      MKIKPTVSVIFISLRLFVFQSRGHQVLFNWITKISFTRRILXGDNTMGVTGIL-------
gi|10313991:5900-8305gi|807052680|gb|KR105321_1|_gi|10313991:5900-8305gi|807052680|gb|KR105321.1|      MKIKPTVSVIFISLRLFVFQSRGHQVLFNWITKISFTRRILXGDNTMGVTGIL-------
gi|10313991:5900-8305gi|807052670|gb|KR105320_1|_gi|10313991:5900-8305gi|807052670|gb|KR105320.1|      MKIKPTVSVIFISLRLFVFQSRGHQVLFNWITKISFTRRILXGDNTMGVTGIL-------
gi|10313991:5900-8305gi|807052580|gb|KR105311_1|_gi|10313991:5900-8305gi|807052580|gb|KR105311.1|      MKIKPTVSVIFISLRLFVFQSRGHQVLFNWITKISFTRRILXGDNTMGVTGIL-------
gi|10313991:5900-8305GIN_2014_Conakry_1027_2014_Sep_18                                                 MKIKPTVSVIFISLRLFVFQSRGHQVLFNWITKISFTRRILXGDNTMGVTGIL-------
gi|10313991:5900-8305gi|807052960|gb|KR105349_1|_gi|10313991:5900-8305gi|807052960|gb|KR105349.1|      MKIKPTVSVIFISLRLFVFQSRGHQVLFNWITKISFTRRILXGDNTMGVTGIL-------
gi|10313991:5900-8305gi|807052910|gb|KR105344_1|_gi|10313991:5900-8305gi|807052910|gb|KR105344.1|      MKIKPTVSVIFISLRLFVFQSRGHQVLFNWITKISFTRRILXGDNTMGVTGIL-------
gi|10313991:5900-8305gi|807052600|gb|KR105313_1|_gi|10313991:5900-8305gi|807052600|gb|KR105313.1|      MKIKPTVSVIFISLRLFVFQSRGHQVLFNWITKISFTRRILXGDNTMGVTGIL-------
gi|10313991:5900-8305gi|807052390|gb|KR105292_1|_gi|10313991:5900-8305gi|807052390|gb|KR105292.1|      MKIKPTVSVIFISLRLFVFQSRGHQVLFNWITKISFTRRILXGDNTMGVTGIL-------
gi|10313991:5900-8305gi|807052320|gb|KR105285_1|_gi|10313991:5900-8305gi|807052320|gb|KR105285.1|      MKIKPTVSVIFISLRLFVFQSRGHQVLFNWITKISFTRRILXGDNTMGVTGIL-------
gi|10313991:5900-8305gi|807052290|gb|KR105282_1|_gi|10313991:5900-8305gi|807052290|gb|KR105282.1|      MKIKPTVSVIFISLRLFVFQSRGHQVLFNWITKISFTRRILXGDNTMGVTGIL-------
gi|10313991:5900-8305gi|807051841|gb|KR105237_1|_gi|10313991:5900-8305gi|807051841|gb|KR105237.1|      MKIKPTVSVIFISLRLFVFQSRGHQVLFNWITKISFTRRILXGDNTMGVTGIL-------
gi|10313991:5900-8305gi|667853072|gb|KM233091_1|_gi|10313991:5900-8305gi|667853072|gb|KM233091.1|      MKIKPTVSVIFISLRLFVFQSRGHQVLFNWITKISFTRRILXGDNTMGVTGIL-------
gi|10313991:5900-8305gi|807052280|gb|KR105281_1|_gi|10313991:5900-8305gi|807052280|gb|KR105281.1|      MKIKPTVSVIFISLRLFVFQSRGHQVLFNWITKISFTRRILXGDNTMGVTGIL-------
gi|10313991:5900-8305GIN_2014_Conakry_684_2014_Aug_20                                                  MKIKPTVSVIFISLRLFVFQSRGHQVLFNWITKISFTRRILXGDNTMGVTGIL-------
gi|10313991:5900-8305GIN_2014_Coyah_955_2014_Sep_11                                                    MKIKPTVSVIFISLRLFVFQSRGHQVLFNWITKISFTRRILXGDNTMGVTGIL-------
gi|10313991:5900-8305GIN_2014_Forecariah_1069_2014_Sep_21                                              MKIKPTVSVIFISLRLFVFQSRGHQVLFNWITKISFTRRILXGDNTMGVTGIL-------
gi|10313991:5900-8305GIN_2014_Forecariah_1567_2014_Oct_18                                              MKIKPTVSVIFISLRLFVFQSRGHQVLFNWITKISFTRRILXGDNTMGVTGIL-------
gi|10313991:5900-8305GIN_2014_Forecariah_1571_2014_Oct_20                                              MKIKPTVSVIFISLRLFVFQSRGHQVLFNWITKISFTRRILXGDNTMGVTGIL-------
gi|10313991:5900-8305GIN_2014_Conakry_1039_2014_Sep_19                                                 MKIKPTVSVIFISLRLFVFQSRGHQVLFNWITKISFTRRILXGDNTMGVTGIL-------
gi|10313991:5900-8305gi|807052690|gb|KR105322_1|_gi|10313991:5900-8305gi|807052690|gb|KR105322.1|      MKIKPTVSVIFISLRLFVFQSRGHQVLFNWITKISFTRRILXGDNTMGVTGIL-------
gi|10313991:5900-8305gi|807052540|gb|KR105307_1|_gi|10313991:5900-8305gi|807052540|gb|KR105307.1|      MKIKPTVSVIFISLRLFVFQSRGHQVLFNWITKISFTRRILXGDNTMGVTGIL-------
gi|10313991:5900-8305gi|807052380|gb|KR105291_1|_gi|10313991:5900-8305gi|807052380|gb|KR105291.1|      MKIKPTVSVIFISLRLFVFQSRGHQVLFNWITKISFTRRILXGDNTMGVTGIL-------
gi|10313991:5900-8305gi|807052360|gb|KR105289_1|_gi|10313991:5900-8305gi|807052360|gb|KR105289.1|      MKIKPTVSVIFISLRLFVFQSRGHQVLFNWITKISFTRRILXGDNTMGVTGIL-------
gi|10313991:5900-8305gi|807052650|gb|KR105318_1|_gi|10313991:5900-8305gi|807052650|gb|KR105318.1|      MKIKPTVSVIFISLRLFVFQSRGHQVLFNWITKISFTRRILXGDNTMGVTGIL-------
gi|10313991:5900-8305gi|807052590|gb|KR105312_1|_gi|10313991:5900-8305gi|807052590|gb|KR105312.1|      MKIKPTVSVIFISLRLFVFQSRGHQVLFNWITKISFTRRILXGDNTMGVTGIL-------
gi|10313991:5900-8305gi|807052550|gb|KR105308_1|_gi|10313991:5900-8305gi|807052550|gb|KR105308.1|      MKIKPTVSVIFISLRLFVFQSRGHQVLFNWITKISFTRRILXGDNTMGVTGIL-------
gi|10313991:5900-8305GIN_2014_Coyah_1277_2014_Oct_4                                                    MKIKPTVSVIFISLRLFVFQSRGHQVLFNWITKISFTRRILXGDNTMGVTGIL-------
gi|10313991:5900-8305GIN_2014_Coyah_1333_2014_Oct_7                                                    MKIKPTVSVIFISLRLFVFQSRGHQVLFNWITKISFTRRILXGDNTMGVTGIL-------
gi|10313991:5900-8305GIN_2014_Conakry_1129_2014_Sep_25                                                 MKIKPTVSVIFISLRLFVFQSRGHQVLFNWITKISFTRRILXGDNTMGVTGIL-------
gi|10313991:5900-8305EBOV|EM_079914_EMLab                                                              MKIKPTVSVIFISLRLFVFQSRGHQVLFNWITKISFTRRILXGDNTMGVTGIL-------
gi|10313991:5900-8305EBOV|EM_079750_EMLab                                                              MKIKPTVSVIFISLRLFVFQSRGHQVLFNWITKISFTRRILXGDNTMGVTGIL-------
gi|10313991:5900-8305EBOV|EM_079630_EMLab                                                              MKIKPTVSVIFISLRLFVFQGRGHQVLFNWITKISFTRRILXGDNTMGVTGIL-------
gi|10313991:5900-8305EBOV|EM_079517_EMLab                                                              MKIKPTVSVIFISLRLFVFQSRGHQVLFNWITKISFTRRILXGDNTMGVTGIL-------
gi|10313991:5900-8305EBOV|EM_079542_EMLab                                                              MKIKPTVSVIFISLRLFVFQSRGHQVLFNWITKISFTRRILXGDNTMGVTGIL-------
gi|10313991:5900-8305EBOV|EM_079549_EMLab                                                              MKIKPTVSVIFISLRLFVFQSRGHQVLFNWITKISFTRRILXGDNTMGVTGIL-------
gi|10313991:5900-8305EBOV|EM_079429_EMLab                                                              MKIKPTVSVIFISLRLFVFQSRGHQVLFNWITKISFTRRILXGDNTMGVTGIL-------
gi|10313991:5900-8305EBOV|EM_079422_EMLab                                                              MKIKPTVSVIFISLRLFVFQSRGHQVLFNWITKISFTRRILXGDNTMGVTGIL-------
gi|10313991:5900-8305EBOV|EM_079413_EMLab                                                              MKIKPTVSVIFISLRLFVFQSRGHQVLFNWITKISFTRRVLXGDNTMGVTGIL-------
gi|10313991:5900-8305EBOV|EM_079414_EMLab                                                              MKIKPTVSVIFISLRLFVFQSRGHQVLFNWITKISFTRRVLXGDNTMGVTGIL-------
gi|10313991:5900-8305EBOV|EM_079412_EMLab                                                              MKIKPTVSVIFISLRLFVFQSRGHQVLFNWITKISFTRRILXGDNTMGVTGIL-------
gi|10313991:5900-8305EBOV|EM_074335_EMLab                                                              MKIKPTVSVIFISLRLFVFQSRGHQVLFNWITKISFTRRILXGDNTMGVTGIL-------
gi|10313991:5900-8305EBOV|EM_079404_EMLab                                                              MKIKPTVSVIFISLRLFVFQSRGHQVLFNWITKISFTRRILXGDNTMGVTGIL-------
gi|10313991:5900-8305EBOV|EM_079405_EMLab                                                              MKIKPTVSVIFISLRLFVFQSRGHQVLFNWITKISFTRRILXGDNTMGVTGIL-------
gi|10313991:5900-8305EBOV|EM_079408_EMLab                                                              MKIKPTVSVIFISLRLFVFQSRGHQVLFNWITKISFTRRILXGDNTMGVTGIL-------
gi|10313991:5900-8305EBOV|EM_079421_EMLab                                                              MKIKPTVSVIFISLRLFVFQSRGHQVLFNWITKISFTRRILXGDNTMGVTGIL-------
gi|10313991:5900-8305EBOV|EM_079423_EMLab                                                              MKIKPTVSVIFISLRLFVFQSRGHQVLFNWITKISFTRRILXGDNTMGVTGIL-------
gi|10313991:5900-8305EBOV|EM_079424_EMLab                                                              MKIKPTVSVIFISLRLFVFQSRGHQVLFNWITKISFTRRILXGDNTMGVTGIL-------
gi|10313991:5900-8305EBOV|EM_079434_EMLab                                                              MKIKPTVSVIFISLRLFVFQSRGHQVLFNWITKISFTRRILXGDNTMGVTGIL-------
gi|10313991:5900-8305EBOV|EM_079442_EMLab                                                              MKIKPTVSVIFISLRLFVFQSRGHQVLFNWITKISFTRRILXGDNTMGVTGIL-------
gi|10313991:5900-8305EBOV|EM_079444_EMLab                                                              MKIKPTVSVIFISLRLFVFQSRGHQVLFNWITKISFTRRILXGDNTMGVTGIL-------
gi|10313991:5900-8305EBOV|EM_079450_EMLab                                                              MKIKPTVSVIFISLRLFVFQSRGHQVLFNWITKISFTRRILXGDNTMGVTGIL-------
gi|10313991:5900-8305EBOV|EM_079464_EMLab                                                              MKIKPTVSVIFISLRLFVFQSRGHQVLFNWITKISFTRRILXGDNTMGVTGIL-------
gi|10313991:5900-8305EBOV|EM_079497_EMLab                                                              MKIKPTVSVIFISLRLFVFQSRGHQVLFNWITKISFTRRILXGDNTMGVTGIL-------
gi|10313991:5900-8305EBOV|EM_079622_EMLab                                                              MKIKPTVSVIFISLRLFVFQSRGHQVLFNWITKISFTRRILXGDNTMGVTGIL-------
gi|10313991:5900-8305EBOV|EM_079657_EMLab                                                              MKIKPTVSVIFISLRLFVFQSRGHQVLFNWITKISFTRRILXGDNTMGVTGIL-------
gi|10313991:5900-8305EBOV|EM_079659_EMLab                                                              MKIKPTVSVIFISLRLFVFQSRGHQVLFNWITKISFTRRILXGDNTMGVTGIL-------
gi|10313991:5900-8305EBOV|EM_079677_EMLab                                                              MKIKPTVSVIFISLRLFVFQSRGHQVLFNWITKISFTRRILXGDNTMGVTGIL-------
gi|10313991:5900-8305EBOV|EM_079681_EMLab                                                              MKIKPTVSVIFISLRLFVFQSRGHQVLFNWITKISFTRRILXGDNTMGVTGIL-------
gi|10313991:5900-8305EBOV|EM_079685_EMLab                                                              MKIKPTVSVIFISLRLFVFQSRGHQVLFNWITKISFTRRILXGDNTMGVTGIL-------
gi|10313991:5900-8305EBOV|EM_079702_EMLab                                                              MKIKPTVSVIFISLRLFVFQSRGHQVLFNWITKISFTRRILXGDNTMGVTGIL-------
gi|10313991:5900-8305EBOV|EM_079731_EMLab                                                              MKIKPTVSVIFISLRLFVFQSRGHQVLFNWITKISFTRRILXGDNTMGVTGIL-------
gi|10313991:5900-8305EBOV|EM_079749_EMLab                                                              MKIKPTVSVIFISLRLFVFQSRGHQVLFNWITKISFTRRILXGDNTMGVTGIL-------
gi|10313991:5900-8305EBOV|EM_079753_EMLab                                                              MKIKPTVSVIFISLRLFVFQSRGHQVLFNWITKISFTRRILXGDNTMGVTGIL-------
gi|10313991:5900-8305EBOV|EM_079772_EMLab                                                              MKIKPTVSVIFISLRLFVFQSRGHQVLFNWITKISFTRRILXGDNTMGVTGIL-------
gi|10313991:5900-8305EBOV|EM_079775_EMLab                                                              MKIKPTVSVIFISLRLFVFQSRGHQVLFNWITKISFTRRILXGDNTMGVTGIL-------
gi|10313991:5900-8305EBOV|EM_079815_EMLab                                                              MKIKPTVSVIFISLRLFVFQSRGHQVLFNWITKISFTRRILXGDNTMGVTGIL-------
gi|10313991:5900-8305EBOV|EM_079859_EMLab                                                              MKIKPTVSVIFISLRLFVFQSRGHQVLFNWITKISFTRRILXGDNTMGVTGIL-------
gi|10313991:5900-8305EBOV|EM_079910_EMLab                                                              MKIKPTVSVIFISLRLFVFQSRGHQVLFNWITKISFTRRILXGDNTMGVTGIL-------
gi|10313991:5900-8305EBOV|EM_079911_EMLab                                                              MKIKPTVSVIFISLRLFVFQSRGHQVLFNWITKISFTRRILXGDNTMGVTGIL-------
gi|10313991:5900-8305EBOV|EM_079912_EMLab                                                              MKIKPTVSVIFISLRLFVFQSRGHQVLFNWITKISFTRRILXGDNTMGVTGIL-------
gi|10313991:5900-8305EBOV|EM_079913_EMLab                                                              MKIKPTVSVIFISLRLFVFQSRGHQVLFNWITKISFTRRILXGDNTMGVTGIL-------
gi|10313991:5900-8305EBOV|EM_079915_EMLab                                                              MKIKPTVSVIFISLRLFVFQSRGHQVLFNWITKISFTRRILXGDNTMGVTGIL-------
gi|10313991:5900-8305EBOV|EM_080063_EMLab                                                              MKIKPTVSVIFISLRLFVFQSRGHQVLFNWITKISFTRRILXGDNTMGVTGIL-------
gi|10313991:5900-8305EBOV|EM_080141_EMLab                                                              MKIKPTVSVIFISLRLFVFQSRGHQVLFNWITKISFTRRILXGDNTMGVTGIL-------
gi|10313991:5900-8305GIN_2014_Siguiri_517_2014_Jul_24                                                  MKIKPTVSVIFISLRLFVFQSRGHQVLFNWITKISFTRRILXGDNTMGVTGIL-------
gi|10313991:5900-8305GIN_2014_Kouroussa_531_2014_Jul_27                                                MKIKPTVSVIFISLRLFVFQSRGHQVLFNWITKISFTRRILXGDNTMGVTGIL-------
                                                                                                                                                                   

gi|10313991:5900-8305gi|807052950|gb|KR105348_1|_gi|10313991:5900-8305gi|807052950|gb|KR105348.1|      -----------QQHSSPRYRRRECQQREARLNYQYYCWSSRTDHRR------------EK
gi|10313991:5900-8305gi|807052061|gb|KR105259_1|_gi|10313991:5900-8305gi|807052061|gb|KR105259.1|      ------------------------QQREARLNYQYYCWSSRTDHRR------------EK
gi|10313991:5900-8305gi|807051481|gb|KR105201_1|_gi|10313991:5900-8305gi|807051481|gb|KR105201.1|      KPPKLQRDCWQQQHSSPRYRRRECQQREARLNYQYYCWSSRTDHRR------------EK
gi|10313991:5900-8305EBOV|EM_076615_EMLab                                                              ---------------------------------------------------------RGE
gi|10313991:5900-8305NGA_Mainland_10                                                                   ------------------------------------------------------------
TAFV_1994_FJ217162                                                                                     ---QLPRER---------FR-----------KTSFFVWVIILFHKVFSIPLGVVHNNTLQ
BDBV_2007_FJ217161                                                                                     ---QLPRER---------FR-----------KTSFFVWVIILFHKVFPIPLGVVHNNTLQ
BDBV_2012_KC545393                                                                                     ---QLPRER---------FR-----------KTSFFVWVIILFHKVFPIPLGVVHNNTLQ
BDBV_2012_KC545395                                                                                     ---QLPRER---------FR-----------KTSFFVWVIILFHKVFPIPLGVVHNNTLQ
BDBV_2012_KC545394                                                                                     ---QLPRER---------FR-----------KTSFFVWVIILFHKVFPIPLGVVHNNTLQ
BDBV_2012_KC545396                                                                                     ---QLPRER---------FR-----------KTSFFVWVIILFHKVFPIPLGVVHNNTLQ
gi|10313991:5900-8305gi|807052041|gb|KR105257_1|_gi|10313991:5900-8305gi|807052041|gb|KR105257.1|      ------------------------------------------------------------
EBOV_2002_KC242800                                                                                     ---QLPRDR---------FK-----------RTSFFLWVIILFQRTFSIPLGVIHNSTLQ
EBOV_2007_HQ613403                                                                                     ---QLPRDR---------FK-----------RTSFFLWVIILFQRTFSIPLGVIHNSTLQ
EBOV_2007_KC242784                                                                                     ---QLPRDR---------FK-----------RTSFFLWVIILFQRTFSIPLGVIHNSTLQ
EBOV_2007_KC242786                                                                                     ---QLPRDR---------FK-----------RTSFFLWVIILFQRTFSIPLGVIHNSTLQ
EBOV_2007_KC242787                                                                                     ---QLPRDR---------FK-----------RTSFFLWVIILFQRTFSIPLGVIHNSTLQ
EBOV_2007_KC242789                                                                                     ---QLPRDR---------FK-----------RTSFFLWVIILFQRTFSIPLGVIHNSTLQ
EBOV_2007_KC242785                                                                                     ---QLPRDR---------FK-----------RTSFFLWVIILFQRTFSIPLGVIHNSTLQ
EBOV_2007_KC242790                                                                                     ---QLPRDR---------FK-----------RTSFFLWVIILFQRTFSIPLGVIHNSTLQ
EBOV_2007_KC242788                                                                                     ---QLPRDR---------FK-----------RTSFFLWVIILFQRTFSIPLGVIHNSTLQ
EBOV_2008_HQ613402                                                                                     ---QLPRDR---------FK-----------RTSFFLWVIILFQRTFSIPLGVIHNSTLQ
EBOV_1976_KC242801                                                                                     ---QLPRDR---------FK-----------RTSFFLWVIILFQRTFSIPLGVIHNSTLQ
EBOV_1977_KC242791                                                                                     ---QLPRDR---------FK-----------RTSFFLWVIILFQRTFSIPLGVIHNSTLQ
EBOV_1976_NC002549                                                                                     ---QLPRDR---------FK-----------RTSFFLWVIILFQRTFSIPLGVIHNSTLQ
EBOV_1995_AY354458                                                                                     ---QLPRDR---------FK-----------RTSFFLWVIILFQRTFSIPLGVIHNSTLQ
EBOV_1995_JQ352763                                                                                     ---QLPRDR---------FK-----------RTSFFLWVIILFQRTFSIPLGVIHNSTLQ
EBOV_1995_KC242796                                                                                     ---QLPRDR---------FK-----------RTSFFLWVIILFQRTFSIPLGVIHNSTLQ
EBOV_1995_KC242799                                                                                     ---QLPRDR---------FK-----------RTSFFLWVIILFQRTFSIPLGVIHNSTLQ
EBOV_1996_KC242794                                                                                     ---QLPRDR---------FK-----------RTSFFLWVIILFQRTFSIPLGVIHNSTLQ
EBOV_1994_KC242792                                                                                     ---QLPRDR---------FK-----------RTSFFLWVIILFQRTFSIPLGVIHNSTLQ
EBOV_1996_KC242793                                                                                     ---QLPRDR---------FK-----------RTSFFLWVIILFQRTFSIPLGVIHNSTLQ
SUDV_1976_FJ968794                                                                                     ---QLPRDK---------FR-----------KSSFFVWVIILFQKAFSMPLGVVTNSTLE
SUDV_1979_KC242783                                                                                     ---QLPRDK---------FR-----------KSSFFVWVIILFQKAFSMPLGVVTNSTLE
SUDV_2004_EU338380                                                                                     ---QLPRDK---------FR-----------KSSFFVWVIILFQKAFSMPLGVVTNSTLE
SUDV_2012_KC589025                                                                                     ---QLPRDK---------FR-----------KSSFFVWVIILFQKAFSMPLGVVTNSTLE
SUDV_2012_KC545389                                                                                     ---QLPRDK---------FR-----------KSSFFVWVIILFQKAFSMPLGVVTNSTLE
SUDV_2012_KC545390                                                                                     ---QLPRDK---------FR-----------KSSFFVWVIILFQKAFSMPLGVVTNSTLE
SUDV_2012_KC545391                                                                                     ---QLPRDK---------FR-----------KSSFFVWVIILFQKAFSMPLGVVTNSTLE
SUDV_2012_KC545392                                                                                     ---QLPRDK---------FR-----------KSSFFVWVIILFQKAFSMPLGVVTNSTLE
SUDV_2000_AY729654                                                                                     ---QLPRDK---------FR-----------KSSFFVWVIILFQKAFSMPLGVVTNSTLE
SUDV_2011_JN638998                                                                                     ---QLPRDK---------FR-----------KSSFFVWVIILFQKAFSMPLGVVTNSTLE
RESTV_2008_FJ621584                                                                                    ---QLPQGC---------FR-----------KTSFFVWVIILFQRAISMPLGIVTNSTLR
RESTV_2008_FJ621583                                                                                    ---QLPRGR---------FR-----------QTSLLVWVIILFQRAISMPLGIVTNSTLK
RESTV_2009_JX477165                                                                                    ---QLPRGR---------FR-----------QTSLLVWVIILFQRAISMPLGIVTNSTLK
RESTV_2008_FJ621585                                                                                    ---QLPRER---------FR-----------KTSFLVWAIILFQRAISMPLGIVTNSTLK
RESTV_1990_AF522874                                                                                    ---QLPRER---------FR-----------KTSFLVWVIILFQRAISMPLGIVTNSTLK
RESTV_1996_AB050936                                                                                    ---QLPRER---------FR-----------KTSFLVWVIILFQRAISMPLGIVTNSTLK
RESTV_1996_JX477166                                                                                    ---QLPRER---------FR-----------KTSFLVWVIILFQRAISMPLGIVTNSTLK
gi|10313991:5900-8305gi|807051641|gb|KR105217_1|_gi|10313991:5900-8305gi|807051641|gb|KR105217.1|      ------------------------------------------------------------
gi|10313991:5900-8305gi|807052071|gb|KR105260_1|_gi|10313991:5900-8305gi|807052071|gb|KR105260.1|      ------------------------------------------------------------
gi|10313991:5900-8305gi|807052021|gb|KR105255_1|_gi|10313991:5900-8305gi|807052021|gb|KR105255.1|      ------------------------------------------------------------
gi|10313991:5900-8305gi|807051931|gb|KR105246_1|_gi|10313991:5900-8305gi|807051931|gb|KR105246.1|      ---QLPRDR---------FK-----------RTSFFLWVIILFQRTFSIPLGVIHNSTLQ
gi|10313991:5900-8305gi|807052810|gb|KR105334_1|_gi|10313991:5900-8305gi|807052810|gb|KR105334.1|      ---QLPRDR---------FK-----------RTSFFLWVIILFQRTFSIPLGVIHNSTLQ
gi|10313991:5900-8305gi|807052141|gb|KR105267_1|_gi|10313991:5900-8305gi|807052141|gb|KR105267.1|      ---QLPRDR---------FK-----------RTSFFLWVIILFQRTFSIPLGVIHNSTLQ
gi|10313991:5900-8305gi|807052510|gb|KR105304_1|_gi|10313991:5900-8305gi|807052510|gb|KR105304.1|      ---QLPRDR---------FK-----------RTSFFLWVIILFQRTFSIPLGVIHNSTLQ
gi|10313991:5900-8305gi|807052191|gb|KR105272_1|_gi|10313991:5900-8305gi|807052191|gb|KR105272.1|      ---QLPRDR---------FK-----------RTSFFLWVIILFQRTFSIPLGVIHNSTLQ
gi|10313991:5900-8305gi|807052490|gb|KR105302_1|_gi|10313991:5900-8305gi|807052490|gb|KR105302.1|      ---QLPRDR---------FK-----------RTSFFLWVIILFQRTFSIPLGVIHNSTLQ
gi|10313991:5900-8305gi|807051501|gb|KR105203_1|_gi|10313991:5900-8305gi|807051501|gb|KR105203.1|      ---QLPRDR---------FK-----------RTSFFLWVIILFQRTFSIPLGVIHNSTLQ
gi|10313991:5900-8305gi|807051551|gb|KR105208_1|_gi|10313991:5900-8305gi|807051551|gb|KR105208.1|      ---QLPRDR---------FK-----------RTSFFLWVIILFQRTFSIPLGVIHNSTLQ
gi|10313991:5900-8305gi|807051581|gb|KR105211_1|_gi|10313991:5900-8305gi|807051581|gb|KR105211.1|      ---QLPRDR---------FK-----------RTSFFLWVIILFQRTFSIPLGVIHNSTLQ
gi|10313991:5900-8305gi|807052011|gb|KR105254_1|_gi|10313991:5900-8305gi|807052011|gb|KR105254.1|      ---QLPRDR---------FK-----------RTSFFLWVIILFQRTFSIPLGVIHNSTLQ
gi|10313991:5900-8305gi|807052220|gb|KR105275_1|_gi|10313991:5900-8305gi|807052220|gb|KR105275.1|      ---QLPRDR---------FK-----------RTSFFLWVIILFQRTFSIPLGVIHNSTLQ
gi|10313991:5900-8305gi|807052440|gb|KR105297_1|_gi|10313991:5900-8305gi|807052440|gb|KR105297.1|      ---QLPRDR---------FK-----------RTSFFLWVIILFQRTFSIPLGVIHNSTLQ
gi|10313991:5900-8305NGA_Mainland_13                                                                   ---QLPRDR---------FK-----------RTSFFLWVIILFQRTFSIPLGVIHNSTLQ
gi|10313991:5900-8305GIN_2014_Dalaba_1104_2014_Sep_24                                                  ---QLPRDR---------FK-----------RTSFFLWVIILFQRTFSIPLGVIHNSTLQ
gi|10313991:5900-8305gi|807052860|gb|KR105339_1|_gi|10313991:5900-8305gi|807052860|gb|KR105339.1|      ---QLPRDR---------FK-----------RTSFFLWVIILFQRTFSIPLGVIHNSTLQ
gi|10313991:5900-8305gi|807052660|gb|KR105319_1|_gi|10313991:5900-8305gi|807052660|gb|KR105319.1|      ---QLPRDR---------FK-----------RTSFFLWVIILFQRTFSIPLGVIHNSTLQ
gi|10313991:5900-8305gi|807052640|gb|KR105317_1|_gi|10313991:5900-8305gi|807052640|gb|KR105317.1|      ---QLPRDR---------FK-----------RTSFFLWVIILFQRTFSIPLGVIHNSTLQ
gi|10313991:5900-8305gi|807052610|gb|KR105314_1|_gi|10313991:5900-8305gi|807052610|gb|KR105314.1|      ---QLPRDR---------FK-----------RTSFFLWVIILFQRTFSIPLGVIHNSTLQ
gi|10313991:5900-8305gi|807052560|gb|KR105309_1|_gi|10313991:5900-8305gi|807052560|gb|KR105309.1|      ---QLPRDR---------FK-----------RTSFFLWVIILFQRTFSIPLGVIHNSTLQ
gi|10313991:5900-8305gi|807052520|gb|KR105305_1|_gi|10313991:5900-8305gi|807052520|gb|KR105305.1|      ---QLPRDR---------FK-----------RTSFFLWVIILFQRTFSIPLGVIHNSTLQ
gi|10313991:5900-8305gi|807052460|gb|KR105299_1|_gi|10313991:5900-8305gi|807052460|gb|KR105299.1|      ---QLPRDR---------FK-----------RTSFFLWVIILFQRTFSIPLGVIHNSTLQ
gi|10313991:5900-8305gi|807052430|gb|KR105296_1|_gi|10313991:5900-8305gi|807052430|gb|KR105296.1|      ---QLPRDR---------FK-----------RTSFFLWVIILFQRTFSIPLGVIHNSTLQ
gi|10313991:5900-8305gi|807052420|gb|KR105295_1|_gi|10313991:5900-8305gi|807052420|gb|KR105295.1|      ---QLPRDR---------FK-----------RTSFFLWVIILFQRTFSIPLGVIHNSTLQ
gi|10313991:5900-8305gi|807052370|gb|KR105290_1|_gi|10313991:5900-8305gi|807052370|gb|KR105290.1|      ---QLPRDR---------FK-----------RTSFFLWVIILFQRTFSIPLGVIHNSTLQ
gi|10313991:5900-8305gi|807052260|gb|KR105279_1|_gi|10313991:5900-8305gi|807052260|gb|KR105279.1|      ---QLPRDR---------FK-----------RTSFFLWVIILFQRTFSIPLGVIHNSTLQ
gi|10313991:5900-8305gi|807052171|gb|KR105270_1|_gi|10313991:5900-8305gi|807052171|gb|KR105270.1|      ---QLPRDR---------FK-----------RTSFFLWVIILFQRTFSIPLGVIHNSTLQ
gi|10313991:5900-8305gi|807052081|gb|KR105261_1|_gi|10313991:5900-8305gi|807052081|gb|KR105261.1|      ---QLPRDR---------FK-----------RTSFFLWVIILFQRTFSIPLGVIHNSTLQ
gi|10313991:5900-8305gi|807052001|gb|KR105253_1|_gi|10313991:5900-8305gi|807052001|gb|KR105253.1|      ---QLPRDR---------FK-----------RTSFFLWVIILFQRTFSIPLGVIHNSTLQ
gi|10313991:5900-8305gi|807051771|gb|KR105230_1|_gi|10313991:5900-8305gi|807051771|gb|KR105230.1|      ---QLPRDR---------FK-----------RTSFFLWVIILFQRTFSIPLGVIHNSTLQ
gi|10313991:5900-8305gi|807051671|gb|KR105220_1|_gi|10313991:5900-8305gi|807051671|gb|KR105220.1|      ---QLPRDR---------FK-----------RTSFFLWVIILFQRTFSIPLGVIHNSTLQ
gi|10313991:5900-8305gi|807051591|gb|KR105212_1|_gi|10313991:5900-8305gi|807051591|gb|KR105212.1|      ---QLPRDR---------FK-----------RTSFFLWVIILFQRTFSIPLGVIHNSTLQ
gi|10313991:5900-8305gi|807051491|gb|KR105202_1|_gi|10313991:5900-8305gi|807051491|gb|KR105202.1|      ---QLPRDR---------FK-----------RTSFFLWVIILFQRTFSIPLGVIHNSTLQ
gi|10313991:5900-8305EBOV|EM_078763_EMLab                                                              ---QLPRDR---------FK-----------RTSFFLWVIILFQRTFSIPLGVIHNSTLQ
gi|10313991:5900-8305gi|807052760|gb|KR105329_1|_gi|10313991:5900-8305gi|807052760|gb|KR105329.1|      ---QLPRDR---------FK-----------RTSFFLWVIILFQRTFSIPLGVIHNSTLQ
gi|10313991:5900-8305EBOV|EM_076770_EMLab                                                              ---QLPRDR---------FK-----------RTSFFLWVIILFQRTFSIPLGVIHNSTLQ
gi|10313991:5900-8305gi|807052800|gb|KR105333_1|_gi|10313991:5900-8305gi|807052800|gb|KR105333.1|      ---QLPRDR---------FK-----------RTSFFLWVIILFQRTFSIPLGVIHNSTLQ
gi|10313991:5900-8305gi|807052630|gb|KR105316_1|_gi|10313991:5900-8305gi|807052630|gb|KR105316.1|      ---QLPRDR---------FK-----------RTSFFLWVIILFQRTFSIPLGVIHNSTLQ
gi|10313991:5900-8305GIN_2014_Coyah_1321_2014_Oct_7                                                    ---QLPRDR---------FK-----------RTSFFLWVIILFQRTFSIPLGVIHNSTLQ
gi|10313991:5900-8305gi|807051971|gb|KR105250_1|_gi|10313991:5900-8305gi|807051971|gb|KR105250.1|      ---QLPRDR---------FK-----------RTSFFLWVIILFQRTFSIPLGVIHNSTLQ
gi|10313991:5900-8305GIN_2014_Nzeerekore_1622_2014_Oct_22                                              ---QLPRDR---------FK-----------RTSFFLWVIILFQRTFSIPLGVIHNSTLQ
gi|10313991:5900-8305EBOV|EM_080223_EMLab                                                              ---QLPRDR---------FK-----------RTSFFLWVIILFQRTFSIPLGVIHNSTLQ
gi|10313991:5900-8305GIN_2014_Coyah_1690_2014_Oct_25                                                   ---QLPRDR---------FK-----------RTSFFLWVIILFQRTFSIPLGVIHNSTLQ
gi|10313991:5900-8305GIN_2014_Kindia_1047_2014_Sep_20                                                  ---QLPRDR---------FK-----------RTSFFLWVIILFQRTFSIPLGVIHNSTLQ
gi|10313991:5900-8305GIN_2014_Conakry_1193_2014_Sep_28                                                 ---QLPRDR---------FK-----------RTSFFLWVIILFQRTFSIPLGVIHNSTLQ
gi|10313991:5900-8305GIN_2014_Coyah_1278_2014_Oct_4                                                    ---QLPRDR---------FK-----------RTSFFLWVIILFQRTFSIPLGVIHNSTLQ
gi|10313991:5900-8305GIN_2014_Conakry_1298_2014_Oct_6                                                  ---QLPRDR---------FK-----------RTSFFLWVIILFQRTFSIPLGVIHNSTLQ
gi|10313991:5900-8305GIN_2014_Coyah_1436_2014_Oct_13                                                   ---QLPRDR---------FK-----------RTSFFLWVIILFQRTFSIPLGVIHNSTLQ
gi|10313991:5900-8305GIN_2014_Kindia_1648_2014_Oct_23                                                  ---QLPRDR---------FK-----------RTSFFLWVIILFQRTFSIPLGVIHNSTLQ
gi|10313991:5900-8305GIN_2014_Coyah_1686_2014_Oct_24                                                   ---QLPRDR---------FK-----------RTSFFLWVIILFQRTFSIPLGVIHNSTLQ
gi|10313991:5900-8305GIN_2014_Coyah_1689_2014_Oct_25                                                   ---QLPRDR---------FK-----------RTSFFLWVIILFQRTFSIPLGVIHNSTLQ
gi|10313991:5900-8305GIN_2014_Conakry_1213_2014_Oct_02                                                 ---QLPRDR---------FK-----------RTSFFLWVIILFQRTFSIPLGVIHNSTLQ
gi|10313991:5900-8305GIN_2014_Conakry_1249_2014_Oct_4                                                  ---QLPRDR---------FK-----------RTSFFLWVIILFQRTFSIPLGVIHNSTLQ
gi|10313991:5900-8305GIN_2014_Coyah_1316_2014_Oct_7                                                    ---QLPRDR---------FK-----------RTSFFLWVIILFQRTFSIPLGVIHNSTLQ
gi|10313991:5900-8305GIN_2014_Kerouane_1331_2014_Oct_7                                                 ---QLPRDR---------FK-----------RTSFFLWVIILFQRTFSIPLGVIHNSTLQ
gi|10313991:5900-8305GIN_2014_Coyah_1374_2014_Oct_10                                                   ---QLPRDR---------FK-----------RTSFFLWVIILFQRTFSIPLGVIHNSTLQ
gi|10313991:5900-8305GIN_2014_Conakry_1551_2014_Oct_18                                                 ---QLPRDR---------FK-----------RTSFFLWVIILFQRTFSIPLGVIHNSTLQ
gi|10313991:5900-8305GIN_2014_Coyah_1652_2014_Oct_24                                                   ---QLPRDR---------FK-----------RTSFFLWVIILFQRTFSIPLGVIHNSTLQ
gi|10313991:5900-8305GIN_2014_Coyah_1320_2014_Oct_07                                                   ---QLPRDR---------FK-----------RTSFFLWVIILFQRTFSIPLGVIHNSTLQ
gi|10313991:5900-8305GIN_2014_Coyah_1327_2014_Oct_07                                                   ---QLPRDR---------FK-----------RTSFFLWVIILFQRTFSIPLGVIHNSTLQ
gi|10313991:5900-8305EBOV|EM_000500_EMLab                                                              ---QLPRDR---------FK-----------RTSFFLWVIILFQRTFSIPLGVIHNSTLQ
gi|10313991:5900-8305EBOV|EM_079514_EMLab                                                              ---QLPRDR---------FK-----------RTSFFLWVIILFQRTFSIPLGVIHNSTLQ
gi|10313991:5900-8305EBOV|EM_079578_EMLab                                                              ---QLPRDR---------FK-----------RTSFFLWVIILFQRTFSIPLGVIHNSTLQ
gi|10313991:5900-8305EBOV|EM_079587_EMLab                                                              ---QLPRDR---------FK-----------RTSFFLWVIILFQRTFSIPLGVIHNSTLQ
gi|10313991:5900-8305EBOV|EM_080076_EMLab                                                              ---QLPRDR---------FK-----------RTSFFLWVIILFQRTFSIPLGVIHNSTLQ
gi|10313991:5900-8305EBOV|EM_074354_EMLab                                                              ---QLPRDR---------FK-----------RTSFFLWVIILFQRTFSIPLGVIHNSTLQ
gi|10313991:5900-8305EBOV|EM_000015_EMLab                                                              ---QLPRDR---------FK-----------RTSFFLWVIILFQRTFSIPLGVIHNSTLQ
gi|10313991:5900-8305EBOV|EM_000028_EMLab                                                              ---QLPRDR---------FK-----------RTSFFLWVIILFQRTFSIPLGVIHNSTLQ
gi|10313991:5900-8305EBOV|EM_000127_EMLab                                                              ---QLPRDR---------FK-----------RTSFFLWVIILFQRTFSIPLGVIHNSTLQ
gi|10313991:5900-8305EBOV|EM_000128_EMLab                                                              ---QLPRDR---------FK-----------RTSFFLWVIILFQRTFSIPLGVIHNSTLQ
gi|10313991:5900-8305EBOV|EM_000219_EMLab                                                              ---QLPRDR---------FK-----------RTSFFLWVIILFQRTFSIPLGVIHNSTLQ
gi|10313991:5900-8305EBOV|EM_000457_EMLab                                                              ---QLPRDR---------FK-----------RTSFFLWVIILFQRTFSIPLGVIHNSTLQ
gi|10313991:5900-8305EBOV|EM_000501_EMLab                                                              ---QLPRDR---------FK-----------RTSFFLWVIILFQRTFSIPLGVIHNSTLQ
gi|10313991:5900-8305EBOV|EM_000502_EMLab                                                              ---QLPRDR---------FK-----------RTSFFLWVIILFQRTFSIPLGVIHNSTLQ
gi|10313991:5900-8305EBOV|EM_000706_EMLab                                                              ---QLPRDR---------FK-----------RTSFFLWVIILFQRTFSIPLGVIHNSTLQ
gi|10313991:5900-8305EBOV|EM_000707_EMLab                                                              ---QLPRDR---------FK-----------RTSFFLWVIILFQRTFSIPLGVIHNSTLQ
gi|10313991:5900-8305EBOV|EM_000921_EMLab                                                              ---QLPRDR---------FK-----------RTSFFLWVIILFQRTFSIPLGVIHNSTLQ
gi|10313991:5900-8305EBOV|EM_000925_EMLab                                                              ---QLPRDR---------FK-----------RTSFFLWVIILFQRTFSIPLGVIHNSTLQ
gi|10313991:5900-8305EBOV|EM_000934_EMLab                                                              ---QLPRDR---------FK-----------RTSFFLWVIILFQRTFSIPLGVIHNSTLQ
gi|10313991:5900-8305EBOV|EM_000958_EMLab                                                              ---QLPRDR---------FK-----------RTSFFLWVIILFQRTFSIPLGVIHNSTLQ
gi|10313991:5900-8305EBOV|EM_000968_EMLab                                                              ---QLPRDR---------FK-----------RTSFFLWVIILFQRTFSIPLGVIHNSTLQ
gi|10313991:5900-8305EBOV|EM_000982_EMLab                                                              ---QLPRDR---------FK-----------RTSFFLWVIILFQRTFSIPLGVIHNSTLQ
gi|10313991:5900-8305EBOV|EM_000983_EMLab                                                              ---QLPRDR---------FK-----------RTSFFLWVIILFQRTFSIPLGVIHNSTLQ
gi|10313991:5900-8305EBOV|EM_001101_EMLab                                                              ---QLPRDR---------FK-----------RTSFFLWVIILFQRTFSIPLGVIHNSTLQ
gi|10313991:5900-8305EBOV|EM_001102_EMLab                                                              ---QLPRDR---------FK-----------RTSFFLWVIILFQRTFSIPLGVIHNSTLQ
gi|10313991:5900-8305EBOV|EM_004059_EMLab                                                              ---QLPRDR---------FK-----------RTSFFLWVIILFQRTFSIPLGVIHNSTLQ
gi|10313991:5900-8305EBOV|EM_004085_EMLab                                                              ---QLPRDR---------FK-----------RTSFFLWVIILFQRTFSIPLGVIHNSTLQ
gi|10313991:5900-8305EBOV|EM_004192_EMLab                                                              ---QLPRDR---------FK-----------RTSFFLWVIILFQRTFSIPLGVIHNSTLQ
gi|10313991:5900-8305EBOV|EM_004201_EMLab                                                              ---QLPRDR---------FK-----------RTSFFLWVIILFQRTFSIPLGVIHNSTLQ
gi|10313991:5900-8305EBOV|EM_004259_EMLab                                                              ---QLPRDR---------FK-----------RTSFFLWVIILFQRTFSIPLGVIHNSTLQ
gi|10313991:5900-8305EBOV|EM_004290_EMLab                                                              ---QLPRDR---------FK-----------RTSFFLWVIILFQRTFSIPLGVIHNSTLQ
gi|10313991:5900-8305EBOV|EM_004414_EMLab                                                              ---QLPRDR---------FK-----------RTSFFLWVIILFQRTFSIPLGVIHNSTLQ
gi|10313991:5900-8305EBOV|EM_004437_EMLab                                                              ---QLPRDR---------FK-----------RTSFFLWVIILFQRTFSIPLGVIHNSTLQ
gi|10313991:5900-8305EBOV|EM_004481_EMLab                                                              ---QLPRDR---------FK-----------RTSFFLWVIILFQRTFSIPLGVIHNSTLQ
gi|10313991:5900-8305EBOV|EM_004494_EMLab                                                              ---QLPRDR---------FK-----------RTSFFLWVIILFQRTFSIPLGVIHNSTLQ
gi|10313991:5900-8305EBOV|EM_004503_EMLab                                                              ---QLPRDR---------FK-----------RTSFFLWVIILFQRTFSIPLGVIHNSTLQ
gi|10313991:5900-8305EBOV|EM_004555_EMLab                                                              ---QLPRDR---------FK-----------RTSFFLWVIILFQRTFSIPLGVIHNSTLQ
gi|10313991:5900-8305EBOV|EM_004563_EMLab                                                              ---QLPRDR---------FK-----------RTSFFLWVIILFQRTFSIPLGVIHNSTLQ
gi|10313991:5900-8305EBOV|EM_004580_EMLab                                                              ---QLPRDR---------FK-----------RTSFFLWVIILFQRTFSIPLGVIHNSTLQ
gi|10313991:5900-8305EBOV|EM_074349_EMLab                                                              ---QLPRDR---------FK-----------RTSFFLWVIILFQRTFSIPLGVIHNSTLQ
gi|10313991:5900-8305EBOV|EM_074350_EMLab                                                              ---QLPRDR---------FK-----------RTSFFLWVIILFQRTFSIPLGVIHNSTLQ
gi|10313991:5900-8305EBOV|EM_074351_EMLab                                                              ---QLPRDR---------FK-----------RTSFFLWVIILFQRTFSIPLGVIHNSTLQ
gi|10313991:5900-8305EBOV|EM_074352_EMLab                                                              ---QLPRDR---------FK-----------RTSFFLWVIILFQRTFSIPLGVIHNSTLQ
gi|10313991:5900-8305EBOV|EM_074353_EMLab                                                              ---QLPRDR---------FK-----------RTSFFLWVIILFQRTFSIPLGVIHNSTLQ
gi|10313991:5900-8305EBOV|EM_074391_EMLab                                                              ---QLPRDR---------FK-----------RTSFFLWVIILFQRTFSIPLGVIHNSTLQ
gi|10313991:5900-8305EBOV|EM_074392_EMLab                                                              ---QLPRDR---------FK-----------RTSFFLWVIILFQRTFSIPLGVIHNSTLQ
gi|10313991:5900-8305EBOV|EM_074436_EMLab                                                              ---QLPRDR---------FK-----------RTSFFLWVIILFQRTFSIPLGVIHNSTLQ
gi|10313991:5900-8305EBOV|EM_074437_EMLab                                                              ---QLPRDR---------FK-----------RTSFFLWVIILFQRTFSIPLGVIHNSTLQ
gi|10313991:5900-8305EBOV|EM_074438_EMLab                                                              ---QLPRDR---------FK-----------RTSFFLWVIILFQRTFSIPLGVIHNSTLQ
gi|10313991:5900-8305EBOV|EM_074439_EMLab                                                              ---QLPRDR---------FK-----------RTSFFLWVIILFQRTFSIPLGVIHNSTLQ
gi|10313991:5900-8305EBOV|EM_074461_EMLab                                                              ---QLPRDR---------FK-----------RTSFFLWVIILFQRTFSIPLGVIHNSTLQ
gi|10313991:5900-8305EBOV|EM_074462_EMLab                                                              ---QLPRDR---------FK-----------RTSFFLWVIILFQRTFSIPLGVIHNSTLQ
gi|10313991:5900-8305EBOV|EM_074531_EMLab                                                              ---QLPRDR---------FK-----------RTSFFLWVIILFQRTFSIPLGVIHNSTLQ
gi|10313991:5900-8305EBOV|EM_074548_EMLab                                                              ---QLPRDR---------FK-----------RTSFFLWVIILFQRTFSIPLGVIHNSTLQ
gi|10313991:5900-8305EBOV|EM_074684_EMLab                                                              ---QLPRDR---------FK-----------RTSFFLWVIILFQRTFSIPLGVIHNSTLQ
gi|10313991:5900-8305EBOV|EM_074720_EMLab                                                              ---QLPRDR---------FK-----------RTSFFLWVIILFQRTFSIPLGVIHNSTLQ
gi|10313991:5900-8305EBOV|EM_074785_EMLab                                                              ---QLPRDR---------FK-----------RTSFFLWVIILFQRTFSIPLGVIHNSTLQ
gi|10313991:5900-8305EBOV|EM_074821_EMLab                                                              ---QLPRDR---------FK-----------RTSFFLWVIILFQRTFSIPLGVIHNSTLQ
gi|10313991:5900-8305EBOV|EM_074822_EMLab                                                              ---QLPRDR---------FK-----------RTSFFLWVIILFQRTFSIPLGVIHNSTLQ
gi|10313991:5900-8305EBOV|EM_075043_EMLab                                                              ---QLPRDR---------FK-----------RTSFFLWVIILFQRTFSIPLGVIHNSTLQ
gi|10313991:5900-8305EBOV|EM_075076_EMLab                                                              ---QLPRDR---------FK-----------RTSFFLWVIILFQRTFSIPLGVIHNSTLQ
gi|10313991:5900-8305EBOV|EM_075373_EMLab                                                              ---QLPRDR---------FK-----------RTSFFLWVIILFQRTFSIPLGVIHNSTLQ
gi|10313991:5900-8305EBOV|EM_075435_EMLab                                                              ---QLPRDR---------FK-----------RTSFFLWVIILFQRTFSIPLGVIHNSTLQ
gi|10313991:5900-8305EBOV|EM_075447_EMLab                                                              ---QLPRDR---------FK-----------RTSFFLWVIILFQRTFSIPLGVIHNSTLQ
gi|10313991:5900-8305EBOV|EM_075928_EMLab                                                              ---QLPRDR---------FK-----------RTSFFLWVIILFQRTFSIPLGVIHNSTLQ
gi|10313991:5900-8305EBOV|EM_075929_EMLab                                                              ---QLPRDR---------FK-----------RTSFFLWVIILFQRTFSIPLGVIHNSTLQ
gi|10313991:5900-8305EBOV|EM_075930_EMLab                                                              ---QLPRDR---------FK-----------RTSFFLWVIILFQRTFSIPLGVIHNSTLQ
gi|10313991:5900-8305EBOV|EM_075931_EMLab                                                              ---QLPRDR---------FK-----------RTSFFLWVIILFQRTFSIPLGVIHNSTLQ
gi|10313991:5900-8305EBOV|EM_075932_EMLab                                                              ---QLPRDR---------FK-----------RTSFFLWVIILFQRTFSIPLGVIHNSTLQ
gi|10313991:5900-8305EBOV|EM_076192_EMLab                                                              ---QLPRDR---------FK-----------RTSFFLWVIILFQRTFSIPLGVIHNSTLQ
gi|10313991:5900-8305EBOV|EM_076193_EMLab                                                              ---QLPRDR---------FK-----------RTSFFLWVIILFQRTFSIPLGVIHNSTLQ
gi|10313991:5900-8305EBOV|EM_076217_EMLab                                                              ---QLPRDR---------FK-----------RTSFFLWVIILFQRTFSIPLGVIHNSTLQ
gi|10313991:5900-8305EBOV|EM_076322_EMLab                                                              ---QLPRDR---------FK-----------RTSFFLWVIILFQRTFSIPLGVIHNSTLQ
gi|10313991:5900-8305EBOV|EM_076335_EMLab                                                              ---QLPRDR---------FK-----------RTSFFLWVIILFQRTFSIPLGVIHNSTLQ
gi|10313991:5900-8305EBOV|EM_076383_EMLab                                                              ---QLPRDR---------FK-----------RTSFFLWVIILFQRTFSIPLGVIHNSTLQ
gi|10313991:5900-8305EBOV|EM_076403_EMLab                                                              ---QLPRDR---------FK-----------RTSFFLWVIILFQRTFSIPLGVIHNSTLQ
gi|10313991:5900-8305EBOV|EM_076472_EMLab                                                              ---QLPRDR---------FK-----------RTSFFLWVIILFQRTFSIPLGVIHNSTLQ
gi|10313991:5900-8305EBOV|EM_076534_EMLab                                                              ---QLPRDR---------FK-----------RTSFFLWVIILFQRTFSIPLGVIHNSTLQ
gi|10313991:5900-8305EBOV|EM_076610_EMLab                                                              ---QLPRDR---------FK-----------RTSFFLWVIILFQRTFSIPLGVIHNSTLQ
gi|10313991:5900-8305EBOV|EM_076769_EMLab                                                              ---QLPRDR---------FK-----------RTSFFLWVIILFQRTFSIPLGVIHNSTLQ
gi|10313991:5900-8305EBOV|EM_076948_EMLab                                                              ---QLPRDR---------FK-----------RTSFFLWVIILFQRTFSIPLGVIHNSTLQ
gi|10313991:5900-8305EBOV|EM_076949_EMLab                                                              ---QLPRDR---------FK-----------RTSFFLWVIILFQRTFSIPLGVIHNSTLQ
gi|10313991:5900-8305EBOV|EM_076951_EMLab                                                              ---QLPRDR---------FK-----------RTSFFLWVIILFQRTFSIPLGVIHNSTLQ
gi|10313991:5900-8305EBOV|EM_078416_EMLab                                                              ---QLPRDR---------FK-----------RTSFFLWVIILFQRTFSIPLGVIHNSTLQ
gi|10313991:5900-8305EBOV|EM_078555_EMLab                                                              ---QLPRDR---------FK-----------RTSFFLWVIILFQRTFSIPLGVIHNSTLQ
gi|10313991:5900-8305EBOV|EM_078556_EMLab                                                              ---QLPRDR---------FK-----------RTSFFLWVIILFQRTFSIPLGVIHNSTLQ
gi|10313991:5900-8305EBOV|EM_078608_EMLab                                                              ---QLPRDR---------FK-----------RTSFFLWVIILFQRTFSIPLGVIHNSTLQ
gi|10313991:5900-8305EBOV|EM_078638_EMLab                                                              ---QLPRDR---------FK-----------RTSFFLWVIILFQRTFSIPLGVIHNSTLQ
gi|10313991:5900-8305EBOV|EM_078639_EMLab                                                              ---QLPRDR---------FK-----------RTSFFLWVIILFQRTFSIPLGVIHNSTLQ
gi|10313991:5900-8305EBOV|EM_078654_EMLab                                                              ---QLPRDR---------FK-----------RTSFFLWVIILFQRTFSIPLGVIHNSTLQ
gi|10313991:5900-8305EBOV|EM_078656_EMLab                                                              ---QLPRDR---------FK-----------RTSFFLWVIILFQRTFSIPLGVIHNSTLQ
gi|10313991:5900-8305EBOV|EM_078670_EMLab                                                              ---QLPRDR---------FK-----------RTSFFLWVIILFQRTFSIPLGVIHNSTLQ
gi|10313991:5900-8305EBOV|EM_078683_EMLab                                                              ---QLPRDR---------FK-----------RTSFFLWVIILFQRTFSIPLGVIHNSTLQ
gi|10313991:5900-8305EBOV|EM_078694_EMLab                                                              ---QLPRDR---------FK-----------RTSFFLWVIILFQRTFSIPLGVIHNSTLQ
gi|10313991:5900-8305EBOV|EM_078697_EMLab                                                              ---QLPRDR---------FK-----------RTSFFLWVIILFQRTFSIPLGVIHNSTLQ
gi|10313991:5900-8305EBOV|EM_078706_EMLab                                                              ---QLPRDR---------FK-----------RTSFFLWVIILFQRTFSIPLGVIHNSTLQ
gi|10313991:5900-8305EBOV|EM_078709_EMLab                                                              ---QLPRDR---------FK-----------RTSFFLWVIILFQRTFSIPLGVIHNSTLQ
gi|10313991:5900-8305EBOV|EM_078722_EMLab|GUI                                                          ---QLPRDR---------FK-----------RTSFFLWVIILFQRTFSIPLGVIHNSTLQ
gi|10313991:5900-8305EBOV|EM_078779_EMLab                                                              ---QLPRDR---------FK-----------RTSFFLWVIILFQRTFSIPLGVIHNSTLQ
gi|10313991:5900-8305EBOV|EM_079410_EMLab                                                              ---QLPRDR---------FK-----------RTSFFLWVIILFQRTFSIPLGVIHNSTLQ
gi|10313991:5900-8305EBOV|EM_079876_EMLab                                                              ---QLPRDR---------FK-----------RTSFFLWVIILFQRTFSIPLGVIHNSTLQ
gi|10313991:5900-8305EBOV|EM_079880_EMLab                                                              ---QLPRDR---------FK-----------RTSFFLWVIILFQRTFSIPLGVIHNSTLQ
gi|10313991:5900-8305EBOV|EM_079983_EMLab                                                              ---QLPRDR---------FK-----------RTSFFLWVIILFQRTFSIPLGVIHNSTLQ
gi|10313991:5900-8305EBOV|EM_080003_EMLab                                                              ---QLPRDR---------FK-----------RTSFFLWVIILFQRTFSIPLGVIHNSTLQ
gi|10313991:5900-8305EBOV|EM_080011_EMLab                                                              ---QLPRDR---------FK-----------RTSFFLWVIILFQRTFSIPLGVIHNSTLQ
gi|10313991:5900-8305EBOV|EM_080064_EMLab                                                              ---QLPRDR---------FK-----------RTSFFLWVIILFQRTFSIPLGVIHNSTLQ
gi|10313991:5900-8305EBOV|EM_080065_EMLab                                                              ---QLPRDR---------FK-----------RTSFFLWVIILFQRTFSIPLGVIHNSTLQ
gi|10313991:5900-8305EBOV|EM_080066_EMLab                                                              ---QLPRDR---------FK-----------RTSFFLWVIILFQRTFSIPLGVIHNSTLQ
gi|10313991:5900-8305EBOV|EM_080067_EMLab                                                              ---QLPRDR---------FK-----------RTSFFLWVIILFQRTFSIPLGVIHNSTLQ
gi|10313991:5900-8305EBOV|EM_080132_EMLab                                                              ---QLPRDR---------FK-----------RTSFFLWVIILFQRTFSIPLGVIHNSTLQ
gi|10313991:5900-8305EBOV|EM_080165_EMLab                                                              ---QLPRDR---------FK-----------RTSFFLWVIILFQRTFSIPLGVIHNSTLQ
gi|10313991:5900-8305EBOV|EM_080193|EMLab                                                              ---QLPRDR---------FK-----------RTSFFLWVIILFQRTFSIPLGVIHNSTLQ
gi|10313991:5900-8305EBOV|EM_080213_EMLab                                                              ---QLPRDR---------FK-----------RTSFFLWVIILFQRTFSIPLGVIHNSTLQ
gi|10313991:5900-8305EBOV|EM_080261_EMLab                                                              ---QLPRDR---------FK-----------RTSFFLWVIILFQRTFSIPLGVIHNSTLQ
gi|10313991:5900-8305EBOV|EM_080265_EMLab                                                              ---QLPRDR---------FK-----------RTSFFLWVIILFQRTFSIPLGVIHNSTLQ
gi|10313991:5900-8305EBOV|EM_080269_EMLab                                                              ---QLPRDR---------FK-----------RTSFFLWVIILFQRTFSIPLGVIHNSTLQ
gi|10313991:5900-8305EBOV|EM_078415_EMLab                                                              ---QLPRDR---------FK-----------RTSFFLWVIILFQRTFSIPLGVIHNSTLQ
gi|10313991:5900-8305NGA_061232                                                                        ---QLPRDR---------FK-----------RTSFFLWVIILFQRTFSIPLGVIHNSTLQ
gi|10313991:5900-8305NGA_061304                                                                        ---QLPRDR---------FK-----------RTSFFLWVIILFQRTFSIPLGVIHNSTLQ
gi|10313991:5900-8305NGA_DHB_001_07_14                                                                 ---QLPRDR---------FK-----------RTSFFLWVIILFQRTFSIPLGVIHNSTLQ
gi|10313991:5900-8305NGA_DHB_009_08_14                                                                 ---QLPRDR---------FK-----------RTSFFLWVIILFQRTFSIPLGVIHNSTLQ
gi|10313991:5900-8305NGA_DHB_010_08_14                                                                 ---QLPRDR---------FK-----------RTSFFLWVIILFQRTFSIPLGVIHNSTLQ
gi|10313991:5900-8305NGA_DHB_012_08_14                                                                 ---QLPRDR---------FK-----------RTSFFLWVIILFQRTFSIPLGVIHNSTLQ
gi|10313991:5900-8305NGA_DHB_013_08_14                                                                 ---QLPRDR---------FK-----------RTSFFLWVIILFQRTFSIPLGVIHNSTLQ
gi|10313991:5900-8305NGA_DHB_015_09_14                                                                 ---QLPRDR---------FK-----------RTSFFLWVIILFQRTFSIPLGVIHNSTLQ
gi|10313991:5900-8305NGA_DHB_016_08_14                                                                 ---QLPRDR---------FK-----------RTSFFLWVIILFQRTFSIPLGVIHNSTLQ
gi|10313991:5900-8305NGA_DHB_018_08_14                                                                 ---QLPRDR---------FK-----------RTSFFLWVIILFQRTFSIPLGVIHNSTLQ
gi|10313991:5900-8305GIN_2014_Conakry_505_2014_Jul_24                                                  ---QLPRDR---------FK-----------RTSFFLWVIILFQRTFSIPLGVIHNSTLQ
gi|10313991:5900-8305GIN_2014_Conakry_509_2014_Jul_24                                                  ---QLPRDR---------FK-----------RTSFFLWVIILFQRTFSIPLGVIHNSTLQ
gi|10313991:5900-8305GIN_2014_Conakry_573_2014_Aug_2                                                   ---QLPRDR---------FK-----------RTSFFLWVIILFQRTFSIPLGVIHNSTLQ
gi|10313991:5900-8305GIN_2014_Gueckedou_633_2014_Aug_12                                                ---QLPRDR---------FK-----------RTSFFLWVIILFQRTFSIPLGVIHNSTLQ
gi|10313991:5900-8305GIN_2014_Macenta_645_2014_Aug_14                                                  ---QLPRDR---------FK-----------RTSFFLWVIILFQRTFSIPLGVIHNSTLQ
gi|10313991:5900-8305GIN_2014_Conakry_653_2014_Aug_15                                                  ---QLPRDR---------FK-----------RTSFFLWVIILFQRTFSIPLGVIHNSTLQ
gi|10313991:5900-8305GIN_2014_Conakry_657_2014_Aug_16                                                  ---QLPRDR---------FK-----------RTSFFLWVIILFQRTFSIPLGVIHNSTLQ
gi|10313991:5900-8305GIN_2014_Conakry_678_2014_Aug_19                                                  ---QLPRDR---------FK-----------RTSFFLWVIILFQRTFSIPLGVIHNSTLQ
gi|10313991:5900-8305GIN_2014_Conakry_691_2014_Aug_21                                                  ---QLPRDR---------FK-----------RTSFFLWVIILFQRTFSIPLGVIHNSTLQ
gi|10313991:5900-8305GIN_2014_Conakry_701_2014_Aug_22                                                  ---QLPRDR---------FK-----------RTSFFLWVIILFQRTFSIPLGVIHNSTLQ
gi|10313991:5900-8305GIN_2014_Conakry_740_2014_Aug_26                                                  ---QLPRDR---------FK-----------RTSFFLWVIILFQRTFSIPLGVIHNSTLQ
gi|10313991:5900-8305GIN_2014_Conakry_786_2014_Aug_28                                                  ---QLPRDR---------FK-----------RTSFFLWVIILFQRTFSIPLGVIHNSTLQ
gi|10313991:5900-8305GIN_2014_Conakry_787_2014_Aug_28                                                  ---QLPRDR---------FK-----------RTSFFLWVIILFQRTFSIPLGVIHNSTLQ
gi|10313991:5900-8305GIN_2014_Dubreka_789_2014_Aug_29                                                  ---QLPRDR---------FK-----------RTSFFLWVIILFQRTFSIPLGVIHNSTLQ
gi|10313991:5900-8305GIN_2014_Conakry_976_2014_Sep_14                                                  ---QLPRDR---------FK-----------RTSFFLWVIILFQRTFSIPLGVIHNSTLQ
gi|10313991:5900-8305GIN_2014_Forecariah_989_2014_Sep_15                                               ---QLPRDR---------FK-----------RTSFFLWVIILFQRTFSIPLGVIHNSTLQ
gi|10313991:5900-8305GIN_2014_Conakry_1059_2014_Sep_21                                                 ---QLPRDR---------FK-----------RTSFFLWVIILFQRTFSIPLGVIHNSTLQ
gi|10313991:5900-8305GIN_2014_Coyah_1063_2014_Sep_21                                                   ---QLPRDR---------FK-----------RTSFFLWVIILFQRTFSIPLGVIHNSTLQ
gi|10313991:5900-8305GIN_2014_Conakry_1081_2014_Sep_22                                                 ---QLPRDR---------FK-----------RTSFFLWVIILFQRTFSIPLGVIHNSTLQ
gi|10313991:5900-8305GIN_2014_Dalaba_1116_2014_Sep_24                                                  ---QLPRDR---------FK-----------RTSFFLWVIILFQRTFSIPLGVIHNSTLQ
gi|10313991:5900-8305GIN_2014_Conakry_1120_2014_Sep_25                                                 ---QLPRDR---------FK-----------RTSFFLWVIILFQRTFSIPLGVIHNSTLQ
gi|10313991:5900-8305GIN_2014_Conakry_1121_2014_Sep_25                                                 ---QLPRDR---------FK-----------RTSFFLWVIILFQRTFSIPLGVIHNSTLQ
gi|10313991:5900-8305GIN_2014_Conakry_1205_2014_Oct_2                                                  ---QLPRDR---------FK-----------RTSFFLWVIILFQRTFSIPLGVIHNSTLQ
gi|10313991:5900-8305GIN_2014_Conakry_1210_2014_Oct_2                                                  ---QLPRDR---------FK-----------RTSFFLWVIILFQRTFSIPLGVIHNSTLQ
gi|10313991:5900-8305GIN_2014_Coyah_1274_2014_Oct_4                                                    ---QLPRDR---------FK-----------RTSFFLWVIILFQRTFSIPLGVIHNSTLQ
gi|10313991:5900-8305GIN_2014_Coyah_1339_2014_Oct_8                                                    ---QLPRDR---------FK-----------RTSFFLWVIILFQRTFSIPLGVIHNSTLQ
gi|10313991:5900-8305GIN_2014_Conakry_1340_2014_Oct_8                                                  ---QLPRDR---------FK-----------RTSFFLWVIILFQRTFSIPLGVIHNSTLQ
gi|10313991:5900-8305GIN_2014_Conakry_1342_2014_Oct_8                                                  ---QLPRDR---------FK-----------RTSFFLWVIILFQRTFSIPLGVIHNSTLQ
gi|10313991:5900-8305GIN_2014_Coyah_1355_2014_Oct_9                                                    ---QLPRDR---------FK-----------RTSFFLWVIILFQRTFSIPLGVIHNSTLQ
gi|10313991:5900-8305GIN_2014_Forecariah_1365_2014_Oct_9                                               ---QLPRDR---------FK-----------RTSFFLWVIILFQRTFSIPLGVIHNSTLQ
gi|10313991:5900-8305GIN_2014_Conakry_1371_2014_Oct_10                                                 ---QLPRDR---------FK-----------RTSFFLWVIILFQRTFSIPLGVIHNSTLQ
gi|10313991:5900-8305GIN_2014_Coyah_1394_2014_Oct_11                                                   ---QLPRDR---------FK-----------RTSFFLWVIILFQRTFSIPLGVIHNSTLQ
gi|10313991:5900-8305GIN_2014_Conakry_1445_2014_Oct_14                                                 ---QLPRDR---------FK-----------RTSFFLWVIILFQRTFSIPLGVIHNSTLQ
gi|10313991:5900-8305GIN_2014_Conakry_1454_2014_Oct_14                                                 ---QLPRDR---------FK-----------RTSFFLWVIILFQRTFSIPLGVIHNSTLQ
gi|10313991:5900-8305GIN_2014_Conakry_1480_2014_Oct_15                                                 ---QLPRDR---------FK-----------RTSFFLWVIILFQRTFSIPLGVIHNSTLQ
gi|10313991:5900-8305GIN_2014_Conakry_1561_2014_Oct_19                                                 ---QLPRDR---------FK-----------RTSFFLWVIILFQRTFSIPLGVIHNSTLQ
gi|10313991:5900-8305GIN_2014_Forecariah_1568_2014_Oct_18                                              ---QLPRDR---------FK-----------RTSFFLWVIILFQRTFSIPLGVIHNSTLQ
gi|10313991:5900-8305GIN_2014_Forecariah_1623_2014_Oct_24                                              ---QLPRDR---------FK-----------RTSFFLWVIILFQRTFSIPLGVIHNSTLQ
gi|10313991:5900-8305GIN_2014_Conakry_1651_2014_Oct_24                                                 ---QLPRDR---------FK-----------RTSFFLWVIILFQRTFSIPLGVIHNSTLQ
gi|10313991:5900-8305GIN_2014_Conakry_1481_2014_Oct_15                                                 ---QLPRDR---------FK-----------RTSFFLWVIILFQRTFSIPLGVIHNSTLQ
gi|10313991:5900-8305GIN_2014_Conakry_1491_2014_Oct_16                                                 ---QLPRDR---------FK-----------RTSFFLWVIILFQRTFSIPLGVIHNSTLQ
gi|10313991:5900-8305GIN_2014_Conakry_1128_2014_Sep_25                                                 ---QLPRDR---------FK-----------RTSFFLWVIILFQRTFSIPLGVIHNSTLQ
gi|10313991:5900-8305GIN_2014_Conakry_1149_2014_Sep_27                                                 ---QLPRDR---------FK-----------RTSFFLWVIILFQRTFSIPLGVIHNSTLQ
gi|10313991:5900-8305GIN_2014_Conakry_1215_2014_Oct_02                                                 ---QLPRDR---------FK-----------RTSFFLWVIILFQRTFSIPLGVIHNSTLQ
gi|10313991:5900-8305GIN_2014_Conakry_1250_2014_Oct_04                                                 ---QLPRDR---------FK-----------RTSFFLWVIILFQRTFSIPLGVIHNSTLQ
gi|10313991:5900-8305GIN_2014_Conakry_507_2014_Jul_24                                                  ---QLPRDR---------FK-----------RTSFFLWVIILFQRTFSIPLGVIHNSTLQ
gi|10313991:5900-8305GIN_2014_Conakry_742_2014_Aug_26                                                  ---QLPRDR---------FK-----------RTSFFLWVIILFQRTFSIPLGVIHNSTLQ
gi|10313991:5900-8305GIN_2014_Conakry_768_2014_Aug_27                                                  ---QLPRDR---------FK-----------RTSFFLWVIILFQRTFSIPLGVIHNSTLQ
gi|10313991:5900-8305gi|807052930|gb|KR105346_1|_gi|10313991:5900-8305gi|807052930|gb|KR105346.1|      ---QLPRDR---------FK-----------RTSFFLWVIILFQRTFSIPLGVIHNSTLQ
gi|10313991:5900-8305gi|807052920|gb|KR105345_1|_gi|10313991:5900-8305gi|807052920|gb|KR105345.1|      ---QLPRDR---------FK-----------RTSFFLWVIILFQRTFSIPLGVIHNSTLQ
gi|10313991:5900-8305gi|807052900|gb|KR105343_1|_gi|10313991:5900-8305gi|807052900|gb|KR105343.1|      ---QLPRDR---------FK-----------RTSFFLWVIILFQRTFSIPLGVIHNSTLQ
gi|10313991:5900-8305gi|807052890|gb|KR105342_1|_gi|10313991:5900-8305gi|807052890|gb|KR105342.1|      ---QLPRDR---------FK-----------RTSFFLWVIILFQRTFSIPLGVIHNSTLQ
gi|10313991:5900-8305gi|807052880|gb|KR105341_1|_gi|10313991:5900-8305gi|807052880|gb|KR105341.1|      ---QLPRDR---------FK-----------RTSFFLWVIILFQRTFSIPLGVIHNSTLQ
gi|10313991:5900-8305gi|807052870|gb|KR105340_1|_gi|10313991:5900-8305gi|807052870|gb|KR105340.1|      ---QLPRDR---------FK-----------RTSFFLWVIILFQRTFSIPLGVIHNSTLQ
gi|10313991:5900-8305gi|807052850|gb|KR105338_1|_gi|10313991:5900-8305gi|807052850|gb|KR105338.1|      ---QLPRDR---------FK-----------RTSFFLWVIILFQRTFSIPLGVIHNSTLQ
gi|10313991:5900-8305gi|807052840|gb|KR105337_1|_gi|10313991:5900-8305gi|807052840|gb|KR105337.1|      ---QLPRDR---------FK-----------RTSFFLWVIILFQRTFSIPLGVIHNSTLQ
gi|10313991:5900-8305gi|807052820|gb|KR105335_1|_gi|10313991:5900-8305gi|807052820|gb|KR105335.1|      ---QLPRDR---------FK-----------RTSFFLWVIILFQRTFSIPLGVIHNSTLQ
gi|10313991:5900-8305gi|807052790|gb|KR105332_1|_gi|10313991:5900-8305gi|807052790|gb|KR105332.1|      ---QLPRDR---------FK-----------RTSFFLWVIILFQRTFSIPLGVIHNSTLQ
gi|10313991:5900-8305gi|807052780|gb|KR105331_1|_gi|10313991:5900-8305gi|807052780|gb|KR105331.1|      ---QLPRDR---------FK-----------RTSFFLWVIILFQRTFSIPLGVIHNSTLQ
gi|10313991:5900-8305gi|807052770|gb|KR105330_1|_gi|10313991:5900-8305gi|807052770|gb|KR105330.1|      ---QLPRDR---------FK-----------RTSFFLWVIILFQRTFSIPLGVIHNSTLQ
gi|10313991:5900-8305gi|807052700|gb|KR105323_1|_gi|10313991:5900-8305gi|807052700|gb|KR105323.1|      ---QLPRDR---------FK-----------RTSFFLWVIILFQRTFSIPLGVIHNSTLQ
gi|10313991:5900-8305gi|807052620|gb|KR105315_1|_gi|10313991:5900-8305gi|807052620|gb|KR105315.1|      ---QLPRDR---------FK-----------RTSFFLWVIILFQRTFSIPLGVIHNSTLQ
gi|10313991:5900-8305gi|807052570|gb|KR105310_1|_gi|10313991:5900-8305gi|807052570|gb|KR105310.1|      ---QLPRDR---------FK-----------RTSFFLWVIILFQRTFSIPLGVIHNSTLQ
gi|10313991:5900-8305gi|807052530|gb|KR105306_1|_gi|10313991:5900-8305gi|807052530|gb|KR105306.1|      ---QLPRDR---------FK-----------RTSFFLWVIILFQRTFSIPLGVIHNSTLQ
gi|10313991:5900-8305gi|807052500|gb|KR105303_1|_gi|10313991:5900-8305gi|807052500|gb|KR105303.1|      ---QLPRDR---------FK-----------RTSFFLWVIILFQRTFSIPLGVIHNSTLQ
gi|10313991:5900-8305gi|807052480|gb|KR105301_1|_gi|10313991:5900-8305gi|807052480|gb|KR105301.1|      ---QLPRDR---------FK-----------RTSFFLWVIILFQRTFSIPLGVIHNSTLQ
gi|10313991:5900-8305gi|807052450|gb|KR105298_1|_gi|10313991:5900-8305gi|807052450|gb|KR105298.1|      ---QLPRDR---------FK-----------RTSFFLWVIILFQRTFSIPLGVIHNSTLQ
gi|10313991:5900-8305gi|807052410|gb|KR105294_1|_gi|10313991:5900-8305gi|807052410|gb|KR105294.1|      ---QLPRDR---------FK-----------RTSFFLWVIILFQRTFSIPLGVIHNSTLQ
gi|10313991:5900-8305gi|807052400|gb|KR105293_1|_gi|10313991:5900-8305gi|807052400|gb|KR105293.1|      ---QLPRDR---------FK-----------RTSFFLWVIILFQRTFSIPLGVIHNSTLQ
gi|10313991:5900-8305gi|807052350|gb|KR105288_1|_gi|10313991:5900-8305gi|807052350|gb|KR105288.1|      ---QLPRDR---------FK-----------RTSFFLWVIILFQRTFSIPLGVIHNSTLQ
gi|10313991:5900-8305gi|807052340|gb|KR105287_1|_gi|10313991:5900-8305gi|807052340|gb|KR105287.1|      ---QLPRDR---------FK-----------RTSFFLWVIILFQRTFSIPLGVIHNSTLQ
gi|10313991:5900-8305gi|807052330|gb|KR105286_1|_gi|10313991:5900-8305gi|807052330|gb|KR105286.1|      ---QLPRDR---------FK-----------RTSFFLWVIILFQRTFSIPLGVIHNSTLQ
gi|10313991:5900-8305gi|807052310|gb|KR105284_1|_gi|10313991:5900-8305gi|807052310|gb|KR105284.1|      ---QLPRDR---------FK-----------RTSFFLWVIILFQRTFSIPLGVIHNSTLQ
gi|10313991:5900-8305gi|807052300|gb|KR105283_1|_gi|10313991:5900-8305gi|807052300|gb|KR105283.1|      ---QLPRDR---------FK-----------RTSFFLWVIILFQRTFSIPLGVIHNSTLQ
gi|10313991:5900-8305gi|807052270|gb|KR105280_1|_gi|10313991:5900-8305gi|807052270|gb|KR105280.1|      ---QLPRDR---------FK-----------RTSFFLWVIILFQRTFSIPLGVIHNSTLQ
gi|10313991:5900-8305gi|807052250|gb|KR105278_1|_gi|10313991:5900-8305gi|807052250|gb|KR105278.1|      ---QLPRDR---------FK-----------RTSFFLWVIILFQRTFSIPLGVIHNSTLQ
gi|10313991:5900-8305gi|807052240|gb|KR105277_1|_gi|10313991:5900-8305gi|807052240|gb|KR105277.1|      ---QLPRDR---------FK-----------RTSFFLWVIILFQRTFSIPLGVIHNSTLQ
gi|10313991:5900-8305gi|807052230|gb|KR105276_1|_gi|10313991:5900-8305gi|807052230|gb|KR105276.1|      ---QLPRDR---------FK-----------RTSFFLWVIILFQRTFSIPLGVIHNSTLQ
gi|10313991:5900-8305gi|807052210|gb|KR105274_1|_gi|10313991:5900-8305gi|807052210|gb|KR105274.1|      ---QLPRDR---------FK-----------RTSFFLWVIILFQRTFSIPLGVIHNSTLQ
gi|10313991:5900-8305gi|807052200|gb|KR105273_1|_gi|10313991:5900-8305gi|807052200|gb|KR105273.1|      ---QLPRDR---------FK-----------RTSFFLWVIILFQRTFSIPLGVIHNSTLQ
gi|10313991:5900-8305gi|807052181|gb|KR105271_1|_gi|10313991:5900-8305gi|807052181|gb|KR105271.1|      ---QLPRDR---------FK-----------RTSFFLWVIILFQRTFSIPLGVIHNSTLQ
gi|10313991:5900-8305gi|807052161|gb|KR105269_1|_gi|10313991:5900-8305gi|807052161|gb|KR105269.1|      ---QLPRDR---------FK-----------RTSFFLWVIILFQRTFSIPLGVIHNSTLQ
gi|10313991:5900-8305gi|807052151|gb|KR105268_1|_gi|10313991:5900-8305gi|807052151|gb|KR105268.1|      ---QLPRDR---------FK-----------RTSFFLWVIILFQRTFSIPLGVIHNSTLQ
gi|10313991:5900-8305gi|807052131|gb|KR105266_1|_gi|10313991:5900-8305gi|807052131|gb|KR105266.1|      ---QLPRDR---------FK-----------RTSFFLWVIILFQRTFSIPLGVIHNSTLQ
gi|10313991:5900-8305gi|807052121|gb|KR105265_1|_gi|10313991:5900-8305gi|807052121|gb|KR105265.1|      ---QLPRDR---------FK-----------RTSFFLWVIILFQRTFSIPLGVIHNSTLQ
gi|10313991:5900-8305gi|807052111|gb|KR105264_1|_gi|10313991:5900-8305gi|807052111|gb|KR105264.1|      ---QLPRDR---------FK-----------RTSFFLWVIILFQRTFSIPLGVIHNSTLQ
gi|10313991:5900-8305gi|807052101|gb|KR105263_1|_gi|10313991:5900-8305gi|807052101|gb|KR105263.1|      ---QLPRDR---------FK-----------RTSFFLWVIILFQRTFSIPLGVIHNSTLQ
gi|10313991:5900-8305gi|807052091|gb|KR105262_1|_gi|10313991:5900-8305gi|807052091|gb|KR105262.1|      ---QLPRDR---------FK-----------RTSFFLWVIILFQRTFSIPLGVIHNSTLQ
gi|10313991:5900-8305gi|807052051|gb|KR105258_1|_gi|10313991:5900-8305gi|807052051|gb|KR105258.1|      ---QLPRDR---------FK-----------RTSFFLWVIILFQRTFSIPLGVIHNSTLQ
gi|10313991:5900-8305gi|807052031|gb|KR105256_1|_gi|10313991:5900-8305gi|807052031|gb|KR105256.1|      ---QLPRDR---------FK-----------RTSFFLWVIILFQRTFSIPLGVIHNSTLQ
gi|10313991:5900-8305gi|807051991|gb|KR105252_1|_gi|10313991:5900-8305gi|807051991|gb|KR105252.1|      ---QLPRDR---------FK-----------RTSFFLWVIILFQRTFSIPLGVIHNSTLQ
gi|10313991:5900-8305gi|807051981|gb|KR105251_1|_gi|10313991:5900-8305gi|807051981|gb|KR105251.1|      ---QLPRDR---------FK-----------RTSFFLWVIILFQRTFSIPLGVIHNSTLQ
gi|10313991:5900-8305gi|807051961|gb|KR105249_1|_gi|10313991:5900-8305gi|807051961|gb|KR105249.1|      ---QLPRDR---------FK-----------RTSFFLWVIILFQRTFSIPLGVIHNSTLQ
gi|10313991:5900-8305gi|807051951|gb|KR105248_1|_gi|10313991:5900-8305gi|807051951|gb|KR105248.1|      ---QLPRDR---------FK-----------RTSFFLWVIILFQRTFSIPLGVIHNSTLQ
gi|10313991:5900-8305gi|807051941|gb|KR105247_1|_gi|10313991:5900-8305gi|807051941|gb|KR105247.1|      ---QLPRDR---------FK-----------RTSFFLWVIILFQRTFSIPLGVIHNSTLQ
gi|10313991:5900-8305gi|807051921|gb|KR105245_1|_gi|10313991:5900-8305gi|807051921|gb|KR105245.1|      ---QLPRDR---------FK-----------RTSFFLWVIILFQRTFSIPLGVIHNSTLQ
gi|10313991:5900-8305gi|807051911|gb|KR105244_1|_gi|10313991:5900-8305gi|807051911|gb|KR105244.1|      ---QLPRDR---------FK-----------RTSFFLWVIILFQRTFSIPLGVIHNSTLQ
gi|10313991:5900-8305gi|807051901|gb|KR105243_1|_gi|10313991:5900-8305gi|807051901|gb|KR105243.1|      ---QLPRDR---------FK-----------RTSFFLWVIILFQRTFSIPLGVIHNSTLQ
gi|10313991:5900-8305gi|807051891|gb|KR105242_1|_gi|10313991:5900-8305gi|807051891|gb|KR105242.1|      ---QLPRDR---------FK-----------RTSFFLWVIILFQRTFSIPLGVIHNSTLQ
gi|10313991:5900-8305gi|807051881|gb|KR105241_1|_gi|10313991:5900-8305gi|807051881|gb|KR105241.1|      ---QLPRDR---------FK-----------RTSFFLWVIILFQRTFSIPLGVIHNSTLQ
gi|10313991:5900-8305gi|807051871|gb|KR105240_1|_gi|10313991:5900-8305gi|807051871|gb|KR105240.1|      ---QLPRDR---------FK-----------RTSFFLWVIILFQRTFSIPLGVIHNSTLQ
gi|10313991:5900-8305gi|807051861|gb|KR105239_1|_gi|10313991:5900-8305gi|807051861|gb|KR105239.1|      ---QLPRDR---------FK-----------RTSFFLWVIILFQRTFSIPLGVIHNSTLQ
gi|10313991:5900-8305gi|807051851|gb|KR105238_1|_gi|10313991:5900-8305gi|807051851|gb|KR105238.1|      ---QLPRDR---------FK-----------RTSFFLWVIILFQRTFSIPLGVIHNSTLQ
gi|10313991:5900-8305gi|807051831|gb|KR105236_1|_gi|10313991:5900-8305gi|807051831|gb|KR105236.1|      ---QLPRDR---------FK-----------RTSFFLWVIILFQRTFSIPLGVIHNSTLQ
gi|10313991:5900-8305gi|807051821|gb|KR105235_1|_gi|10313991:5900-8305gi|807051821|gb|KR105235.1|      ---QLPRDR---------FK-----------RTSFFLWVIILFQRTFSIPLGVIHNSTLQ
gi|10313991:5900-8305gi|807051811|gb|KR105234_1|_gi|10313991:5900-8305gi|807051811|gb|KR105234.1|      ---QLPRDR---------FK-----------RTSFFLWVIILFQRTFSIPLGVIHNSTLQ
gi|10313991:5900-8305gi|807051801|gb|KR105233_1|_gi|10313991:5900-8305gi|807051801|gb|KR105233.1|      ---QLPRDR---------FK-----------RTSFFLWVIILFQRTFSIPLGVIHNSTLQ
gi|10313991:5900-8305gi|807051791|gb|KR105232_1|_gi|10313991:5900-8305gi|807051791|gb|KR105232.1|      ---QLPRDR---------FK-----------RTSFFLWVIILFQRTFSIPLGVIHNSTLQ
gi|10313991:5900-8305gi|807051781|gb|KR105231_1|_gi|10313991:5900-8305gi|807051781|gb|KR105231.1|      ---QLPRDR---------FK-----------RTSFFLWVIILFQRTFSIPLGVIHNSTLQ
gi|10313991:5900-8305gi|807051761|gb|KR105229_1|_gi|10313991:5900-8305gi|807051761|gb|KR105229.1|      ---QLPRDR---------FK-----------RTSFFLWVIILFQRTFSIPLGVIHNSTLQ
gi|10313991:5900-8305gi|807051751|gb|KR105228_1|_gi|10313991:5900-8305gi|807051751|gb|KR105228.1|      ---QLPRDR---------FK-----------RTSFFLWVIILFQRTFSIPLGVIHNSTLQ
gi|10313991:5900-8305gi|807051741|gb|KR105227_1|_gi|10313991:5900-8305gi|807051741|gb|KR105227.1|      ---QLPRDR---------FK-----------RTSFFLWVIILFQRTFSIPLGVIHNSTLQ
gi|10313991:5900-8305gi|807051731|gb|KR105226_1|_gi|10313991:5900-8305gi|807051731|gb|KR105226.1|      ---QLPRDR---------FK-----------RTSFFLWVIILFQRTFSIPLGVIHNSTLQ
gi|10313991:5900-8305gi|807051721|gb|KR105225_1|_gi|10313991:5900-8305gi|807051721|gb|KR105225.1|      ---QLPRDR---------FK-----------RTSFFLWVIILFQRTFSIPLGVIHNSTLQ
gi|10313991:5900-8305gi|807051711|gb|KR105224_1|_gi|10313991:5900-8305gi|807051711|gb|KR105224.1|      ---QLPRDR---------FK-----------RTSFFLWVIILFQRTFSIPLGVIHNSTLQ
gi|10313991:5900-8305gi|807051701|gb|KR105223_1|_gi|10313991:5900-8305gi|807051701|gb|KR105223.1|      ---QLPRDR---------FK-----------RTSFFLWVIILFQRTFSIPLGVIHNSTLQ
gi|10313991:5900-8305gi|807051691|gb|KR105222_1|_gi|10313991:5900-8305gi|807051691|gb|KR105222.1|      ---QLPRDR---------FK-----------RTSFFLWVIILFQRTFSIPLGVIHNSTLQ
gi|10313991:5900-8305gi|807051681|gb|KR105221_1|_gi|10313991:5900-8305gi|807051681|gb|KR105221.1|      ---QLPRDR---------FK-----------RTSFFLWVIILFQRTFSIPLGVIHNSTLQ
gi|10313991:5900-8305gi|807051661|gb|KR105219_1|_gi|10313991:5900-8305gi|807051661|gb|KR105219.1|      ---QLPRDR---------FK-----------RTSFFLWVIILFQRTFSIPLGVIHNSTLQ
gi|10313991:5900-8305gi|807051651|gb|KR105218_1|_gi|10313991:5900-8305gi|807051651|gb|KR105218.1|      ---QLPRDR---------FK-----------RTSFFLWVIILFQRTFSIPLGVIHNSTLQ
gi|10313991:5900-8305gi|807051631|gb|KR105216_1|_gi|10313991:5900-8305gi|807051631|gb|KR105216.1|      ---QLPRDR---------FK-----------RTSFFLWVIILFQRTFSIPLGVIHNSTLQ
gi|10313991:5900-8305gi|807051621|gb|KR105215_1|_gi|10313991:5900-8305gi|807051621|gb|KR105215.1|      ---QLPRDR---------FK-----------RTSFFLWVIILFQRTFSIPLGVIHNSTLQ
gi|10313991:5900-8305gi|807051611|gb|KR105214_1|_gi|10313991:5900-8305gi|807051611|gb|KR105214.1|      ---QLPRDR---------FK-----------RTSFFLWVIILFQRTFSIPLGVIHNSTLQ
gi|10313991:5900-8305gi|807051601|gb|KR105213_1|_gi|10313991:5900-8305gi|807051601|gb|KR105213.1|      ---QLPRDR---------FK-----------RTSFFLWVIILFQRTFSIPLGVIHNSTLQ
gi|10313991:5900-8305gi|807051571|gb|KR105210_1|_gi|10313991:5900-8305gi|807051571|gb|KR105210.1|      ---QLPRDR---------FK-----------RTSFFLWVIILFQRTFSIPLGVIHNSTLQ
gi|10313991:5900-8305gi|807051561|gb|KR105209_1|_gi|10313991:5900-8305gi|807051561|gb|KR105209.1|      ---QLPRDR---------FK-----------RTSFFLWVIILFQRTFSIPLGVIHNSTLQ
gi|10313991:5900-8305gi|807051541|gb|KR105207_1|_gi|10313991:5900-8305gi|807051541|gb|KR105207.1|      ---QLPRDR---------FK-----------RTSFFLWVIILFQRTFSIPLGVIHNSTLQ
gi|10313991:5900-8305gi|807051531|gb|KR105206_1|_gi|10313991:5900-8305gi|807051531|gb|KR105206.1|      ---QLPRDR---------FK-----------RTSFFLWVIILFQRTFSIPLGVIHNSTLQ
gi|10313991:5900-8305gi|807051521|gb|KR105205_1|_gi|10313991:5900-8305gi|807051521|gb|KR105205.1|      ---QLPRDR---------FK-----------RTSFFLWVIILFQRTFSIPLGVIHNSTLQ
gi|10313991:5900-8305gi|807051511|gb|KR105204_1|_gi|10313991:5900-8305gi|807051511|gb|KR105204.1|      ---QLPRDR---------FK-----------RTSFFLWVIILFQRTFSIPLGVIHNSTLQ
gi|10313991:5900-8305gi|807051471|gb|KR105200_1|_gi|10313991:5900-8305gi|807051471|gb|KR105200.1|      ---QLPRDR---------FK-----------RTSFFLWVIILFQRTFSIPLGVIHNSTLQ
gi|10313991:5900-8305gi|667853353|gb|KM233118_1|_gi|10313991:5900-8305gi|667853353|gb|KM233118.1|      ---QLPRDR---------FK-----------RTSFFLWVIILFQRTFSIPLGVIHNSTLQ
gi|10313991:5900-8305gi|667853343|gb|KM233117_1|_gi|10313991:5900-8305gi|667853343|gb|KM233117.1|      ---QLPRDR---------FK-----------RTSFFLWVIILFQRTFSIPLGVIHNSTLQ
gi|10313991:5900-8305gi|667853332|gb|KM233116_1|_gi|10313991:5900-8305gi|667853332|gb|KM233116.1|      ---QLPRDR---------FK-----------RTSFFLWVIILFQRTFSIPLGVIHNSTLQ
gi|10313991:5900-8305gi|667853322|gb|KM233115_1|_gi|10313991:5900-8305gi|667853322|gb|KM233115.1|      ---QLPRDR---------FK-----------RTSFFLWVIILFQRTFSIPLGVIHNSTLQ
gi|10313991:5900-8305gi|667853311|gb|KM233114_1|_gi|10313991:5900-8305gi|667853311|gb|KM233114.1|      ---QLPRDR---------FK-----------RTSFFLWVIILFQRTFSIPLGVIHNSTLQ
gi|10313991:5900-8305gi|667853301|gb|KM233113_1|_gi|10313991:5900-8305gi|667853301|gb|KM233113.1|      ---QLPRDR---------FK-----------RTSFFLWVIILFQRTFSIPLGVIHNSTLQ
gi|10313991:5900-8305gi|667853291|gb|KM233112_1|_gi|10313991:5900-8305gi|667853291|gb|KM233112.1|      ---QLPRDR---------FK-----------RTSFFLWVIILFQRTFSIPLGVIHNSTLQ
gi|10313991:5900-8305gi|667853280|gb|KM233111_1|_gi|10313991:5900-8305gi|667853280|gb|KM233111.1|      ---QLPRDR---------FK-----------RTSFFLWVIILFQRTFSIPLGVIHNSTLQ
gi|10313991:5900-8305gi|667853270|gb|KM233110_1|_gi|10313991:5900-8305gi|667853270|gb|KM233110.1|      ---QLPRDR---------FK-----------RTSFFLWVIILFQRTFSIPLGVIHNSTLQ
gi|10313991:5900-8305gi|667853259|gb|KM233109_1|_gi|10313991:5900-8305gi|667853259|gb|KM233109.1|      ---QLPRDR---------FK-----------RTSFFLWVIILFQRTFSIPLGVIHNSTLQ
gi|10313991:5900-8305gi|667853249|gb|KM233108_1|_gi|10313991:5900-8305gi|667853249|gb|KM233108.1|      ---QLPRDR---------FK-----------RTSFFLWVIILFQRTFSIPLGVIHNSTLQ
gi|10313991:5900-8305gi|667853239|gb|KM233107_1|_gi|10313991:5900-8305gi|667853239|gb|KM233107.1|      ---QLPRDR---------FK-----------RTSFFLWVIILFQRTFSIPLGVIHNSTLQ
gi|10313991:5900-8305gi|667853228|gb|KM233106_1|_gi|10313991:5900-8305gi|667853228|gb|KM233106.1|      ---QLPRDR---------FK-----------RTSFFLWVIILFQRTFSIPLGVIHNSTLQ
gi|10313991:5900-8305gi|667853218|gb|KM233105_1|_gi|10313991:5900-8305gi|667853218|gb|KM233105.1|      ---QLPRDR---------FK-----------RTSFFLWVIILFQRTFSIPLGVIHNSTLQ
gi|10313991:5900-8305gi|667853207|gb|KM233104_1|_gi|10313991:5900-8305gi|667853207|gb|KM233104.1|      ---QLPRDR---------FK-----------RTSFFLWVIILFQRTFSIPLGVIHNSTLQ
gi|10313991:5900-8305gi|667853197|gb|KM233103_1|_gi|10313991:5900-8305gi|667853197|gb|KM233103.1|      ---QLPRDR---------FK-----------RTSFFLWVIILFQRTFSIPLGVIHNSTLQ
gi|10313991:5900-8305gi|667853186|gb|KM233102_1|_gi|10313991:5900-8305gi|667853186|gb|KM233102.1|      ---QLPRDR---------FK-----------RTSFFLWVIILFQRTFSIPLGVIHNSTLQ
gi|10313991:5900-8305gi|667853176|gb|KM233101_1|_gi|10313991:5900-8305gi|667853176|gb|KM233101.1|      ---QLPRDR---------FK-----------RTSFFLWVIILFQRTFSIPLGVIHNSTLQ
gi|10313991:5900-8305gi|667853166|gb|KM233100_1|_gi|10313991:5900-8305gi|667853166|gb|KM233100.1|      ---QLPRDR---------FK-----------RTSFFLWVIILFQRTFSIPLGVIHNSTLQ
gi|10313991:5900-8305gi|667853155|gb|KM233099_1|_gi|10313991:5900-8305gi|667853155|gb|KM233099.1|      ---QLPRDR---------FK-----------RTSFFLWVIILFQRTFSIPLGVIHNSTLQ
gi|10313991:5900-8305gi|667853145|gb|KM233098_1|_gi|10313991:5900-8305gi|667853145|gb|KM233098.1|      ---QLPRDR---------FK-----------RTSFFLWVIILFQRTFSIPLGVIHNSTLQ
gi|10313991:5900-8305gi|667853134|gb|KM233097_1|_gi|10313991:5900-8305gi|667853134|gb|KM233097.1|      ---QLPRDR---------FK-----------RTSFFLWVIILFQRTFSIPLGVIHNSTLQ
gi|10313991:5900-8305gi|667853124|gb|KM233096_1|_gi|10313991:5900-8305gi|667853124|gb|KM233096.1|      ---QLPRDR---------FK-----------RTSFFLWVIILFQRTFSIPLGVIHNSTLQ
gi|10313991:5900-8305gi|667853113|gb|KM233095_1|_gi|10313991:5900-8305gi|667853113|gb|KM233095.1|      ---QLPRDR---------FK-----------RTSFFLWVIILFQRTFSIPLGVIHNSTLQ
gi|10313991:5900-8305gi|667853103|gb|KM233094_1|_gi|10313991:5900-8305gi|667853103|gb|KM233094.1|      ---QLPRDR---------FK-----------RTSFFLWVIILFQRTFSIPLGVIHNSTLQ
gi|10313991:5900-8305gi|667853093|gb|KM233093_1|_gi|10313991:5900-8305gi|667853093|gb|KM233093.1|      ---QLPRDR---------FK-----------RTSFFLWVIILFQRTFSIPLGVIHNSTLQ
gi|10313991:5900-8305gi|667853082|gb|KM233092_1|_gi|10313991:5900-8305gi|667853082|gb|KM233092.1|      ---QLPRDR---------FK-----------RTSFFLWVIILFQRTFSIPLGVIHNSTLQ
gi|10313991:5900-8305gi|667853062|gb|KM233090_1|_gi|10313991:5900-8305gi|667853062|gb|KM233090.1|      ---QLPRDR---------FK-----------RTSFFLWVIILFQRTFSIPLGVIHNSTLQ
gi|10313991:5900-8305gi|667853051|gb|KM233089_1|_gi|10313991:5900-8305gi|667853051|gb|KM233089.1|      ---QLPRDR---------FK-----------RTSFFLWVIILFQRTFSIPLGVIHNSTLQ
gi|10313991:5900-8305gi|667853041|gb|KM233088_1|_gi|10313991:5900-8305gi|667853041|gb|KM233088.1|      ---QLPRDR---------FK-----------RTSFFLWVIILFQRTFSIPLGVIHNSTLQ
gi|10313991:5900-8305gi|667853030|gb|KM233087_1|_gi|10313991:5900-8305gi|667853030|gb|KM233087.1|      ---QLPRDR---------FK-----------RTSFFLWVIILFQRTFSIPLGVIHNSTLQ
gi|10313991:5900-8305gi|667853020|gb|KM233086_1|_gi|10313991:5900-8305gi|667853020|gb|KM233086.1|      ---QLPRDR---------FK-----------RTSFFLWVIILFQRTFSIPLGVIHNSTLQ
gi|10313991:5900-8305gi|667853009|gb|KM233085_1|_gi|10313991:5900-8305gi|667853009|gb|KM233085.1|      ---QLPRDR---------FK-----------RTSFFLWVIILFQRTFSIPLGVIHNSTLQ
gi|10313991:5900-8305gi|667852999|gb|KM233084_1|_gi|10313991:5900-8305gi|667852999|gb|KM233084.1|      ---QLPRDR---------FK-----------RTSFFLWVIILFQRTFSIPLGVIHNSTLQ
gi|10313991:5900-8305gi|667852988|gb|KM233083_1|_gi|10313991:5900-8305gi|667852988|gb|KM233083.1|      ---QLPRDR---------FK-----------RTSFFLWVIILFQRTFSIPLGVIHNSTLQ
gi|10313991:5900-8305gi|667852978|gb|KM233082_1|_gi|10313991:5900-8305gi|667852978|gb|KM233082.1|      ---QLPRDR---------FK-----------RTSFFLWVIILFQRTFSIPLGVIHNSTLQ
gi|10313991:5900-8305gi|667852967|gb|KM233081_1|_gi|10313991:5900-8305gi|667852967|gb|KM233081.1|      ---QLPRDR---------FK-----------RTSFFLWVIILFQRTFSIPLGVIHNSTLQ
gi|10313991:5900-8305gi|667852957|gb|KM233080_1|_gi|10313991:5900-8305gi|667852957|gb|KM233080.1|      ---QLPRDR---------FK-----------RTSFFLWVIILFQRTFSIPLGVIHNSTLQ
gi|10313991:5900-8305gi|667852945|gb|KM233079_1|_gi|10313991:5900-8305gi|667852945|gb|KM233079.1|      ---QLPRDR---------FK-----------RTSFFLWVIILFQRTFSIPLGVIHNSTLQ
gi|10313991:5900-8305gi|667852934|gb|KM233078_1|_gi|10313991:5900-8305gi|667852934|gb|KM233078.1|      ---QLPRDR---------FK-----------RTSFFLWVIILFQRTFSIPLGVIHNSTLQ
gi|10313991:5900-8305gi|667852924|gb|KM233077_1|_gi|10313991:5900-8305gi|667852924|gb|KM233077.1|      ---QLPRDR---------FK-----------RTSFFLWVIILFQRTFSIPLGVIHNSTLQ
gi|10313991:5900-8305gi|667852914|gb|KM233076_1|_gi|10313991:5900-8305gi|667852914|gb|KM233076.1|      ---QLPRDR---------FK-----------RTSFFLWVIILFQRTFSIPLGVIHNSTLQ
gi|10313991:5900-8305gi|667852903|gb|KM233075_1|_gi|10313991:5900-8305gi|667852903|gb|KM233075.1|      ---QLPRDR---------FK-----------RTSFFLWVIILFQRTFSIPLGVIHNSTLQ
gi|10313991:5900-8305gi|667852893|gb|KM233074_1|_gi|10313991:5900-8305gi|667852893|gb|KM233074.1|      ---QLPRDR---------FK-----------RTSFFLWVIILFQRTFSIPLGVIHNSTLQ
gi|10313991:5900-8305gi|667852882|gb|KM233073_1|_gi|10313991:5900-8305gi|667852882|gb|KM233073.1|      ---QLPRDR---------FK-----------RTSFFLWVIILFQRTFSIPLGVIHNSTLQ
gi|10313991:5900-8305gi|667852872|gb|KM233072_1|_gi|10313991:5900-8305gi|667852872|gb|KM233072.1|      ---QLPRDR---------FK-----------RTSFFLWVIILFQRTFSIPLGVIHNSTLQ
gi|10313991:5900-8305gi|667852861|gb|KM233071_1|_gi|10313991:5900-8305gi|667852861|gb|KM233071.1|      ---QLPRDR---------FK-----------RTSFFLWVIILFQRTFSIPLGVIHNSTLQ
gi|10313991:5900-8305gi|667852851|gb|KM233070_1|_gi|10313991:5900-8305gi|667852851|gb|KM233070.1|      ---QLPRDR---------FK-----------RTSFFLWVIILFQRTFSIPLGVIHNSTLQ
gi|10313991:5900-8305gi|667852840|gb|KM233069_1|_gi|10313991:5900-8305gi|667852840|gb|KM233069.1|      ---QLPRDR---------FK-----------RTSFFLWVIILFQRTFSIPLGVIHNSTLQ
gi|10313991:5900-8305EBOV|EM_079388_EMLab                                                              ---QLPRDR---------FK-----------RTSFFLWVIILFQRTFSIPLGVIHNSTLQ
gi|10313991:5900-8305gi|807052470|gb|KR105300_1|_gi|10313991:5900-8305gi|807052470|gb|KR105300.1|      ---QLPRDR---------FK-----------RTSFFLWVIILFQRTFSIPLGVIHNSTLQ
gi|10313991:5900-8305gi|807052830|gb|KR105336_1|_gi|10313991:5900-8305gi|807052830|gb|KR105336.1|      ---QLPRDR---------FK-----------RTSFFLWVIILFQRTFSIPLGVIHNSTLQ
gi|10313991:5900-8305gi|807052940|gb|KR105347_1|_gi|10313991:5900-8305gi|807052940|gb|KR105347.1|      ---QLPRDR---------FK-----------RTSFFLWVIILFQRTFSIPLGVIHNSTLQ
gi|10313991:5900-8305EBOV|EM_000027_EMLab                                                              ---QLPRDR---------FK-----------RTSFFLWVIILFQRTFSIPLGVIHNSTLQ
gi|10313991:5900-8305EBOV|EM_000218_EMLab                                                              ---QLPRDR---------FK-----------RTSFFLWVIILFQRTFSIPLGVIHNSTLQ
gi|10313991:5900-8305EBOV|EM_00032Z_EMLab                                                              ---QLPRDR---------FK-----------RTSFFLWVIILFQRTFSIPLGVIHNSTLQ
gi|10313991:5900-8305EBOV|EM_076138_EMLab                                                              ---QLPRDR---------FK-----------RTSFFLWVIILFQRTFSIPLGVIHNSTLQ
gi|10313991:5900-8305EBOV|EM_004422_EMLab                                                              ---QLPRDR---------FK-----------RTSFFLWVIILFQRTFSIPLGVIHNSTLQ
gi|10313991:5900-8305EBOV|EM_004438_EMLab                                                              ---QLPRDR---------FK-----------RTSFFLWVIILFQRTFSIPLGVIHNSTLQ
gi|10313991:5900-8305EBOV|EM_004589_EMLab                                                              ---QLPRDR---------FK-----------RTSFFLWVIILFQRTFSIPLGVIHNSTLQ
gi|10313991:5900-8305EBOV|EM_075368_EMLab                                                              ---QLPRDR---------FK-----------RTSFFLWVIILFQRTFSIPLGVIHNSTLQ
gi|10313991:5900-8305EBOV|EM_076191_EMLab                                                              ---QLPRDR---------FK-----------RTSFFLWVIILFQRTFSIPLGVIHNSTLQ
gi|10313991:5900-8305EBOV|EM_076334_EMLab                                                              ---QLPRDR---------FK-----------RTSFFLWVIILFQRTFSIPLGVIHNSTLQ
gi|10313991:5900-8305EBOV|EM_076533_EMLab                                                              ---QLPRDR---------FK-----------RTSFFLWVIILFQRTFSIPLGVIHNSTLQ
gi|10313991:5900-8305EBOV|EM_080253_EMLab                                                              ---QLPRDR---------FK-----------RTSFFLWVIILFQRTFSIPLGVIHNSTLQ
gi|10313991:5900-8305NGA_DHB_019_08_14                                                                 ---QLPRDR---------FK-----------RTSFFLWVIILFQRTFSIPLGVIHNSTLQ
gi|10313991:5900-8305GIN_2014_Conakry_1043_2014_Sep_19                                                 ---QLPRDR---------FK-----------RTSFFLWVIILFQRTFSIPLGVIHNSTLQ
gi|10313991:5900-8305GIN_2014_Conakry_1105_2014_Sep_24                                                 ---QLPRDR---------FK-----------RTSFFLWVIILFQRTFSIPLGVIHNSTLQ
gi|10313991:5900-8305GIN_2014_Dalaba_1211_2014_Oct_2                                                   ---QLPRDR---------FK-----------RTSFFLWVIILFQRTFSIPLGVIHNSTLQ
gi|10313991:5900-8305GIN_2014_Coyah_1279_2014_Oct_04                                                   ---QLPRDR---------FK-----------RTSFFLWVIILFQRTFSIPLGVIHNSTLQ
gi|10313991:5900-8305gi|807052750|gb|KR105328_1|_gi|10313991:5900-8305gi|807052750|gb|KR105328.1|      ---QLPRDR---------FK-----------RTSFFLWVIILFQRTFSIPLGVIHNSTLQ
gi|10313991:5900-8305gi|807052740|gb|KR105327_1|_gi|10313991:5900-8305gi|807052740|gb|KR105327.1|      ---QLPRDR---------FK-----------RTSFFLWVIILFQRTFSIPLGVIHNSTLQ
gi|10313991:5900-8305gi|807052730|gb|KR105326_1|_gi|10313991:5900-8305gi|807052730|gb|KR105326.1|      ---QLPRDR---------FK-----------RTSFFLWVIILFQRTFSIPLGVIHNSTLQ
gi|10313991:5900-8305gi|807052720|gb|KR105325_1|_gi|10313991:5900-8305gi|807052720|gb|KR105325.1|      ---QLPRDR---------FK-----------RTSFFLWVIILFQRTFSIPLGVIHNSTLQ
gi|10313991:5900-8305gi|807052710|gb|KR105324_1|_gi|10313991:5900-8305gi|807052710|gb|KR105324.1|      ---QLPRDR---------FK-----------RTSFFLWVIILFQRTFSIPLGVIHNSTLQ
gi|10313991:5900-8305gi|807052680|gb|KR105321_1|_gi|10313991:5900-8305gi|807052680|gb|KR105321.1|      ---QLPRDR---------FK-----------RTSFFLWVIILFQRTFSIPLGVIHNSTLQ
gi|10313991:5900-8305gi|807052670|gb|KR105320_1|_gi|10313991:5900-8305gi|807052670|gb|KR105320.1|      ---QLPRDR---------FK-----------RTSFFLWVIILFQRTFSIPLGVIHNSTLQ
gi|10313991:5900-8305gi|807052580|gb|KR105311_1|_gi|10313991:5900-8305gi|807052580|gb|KR105311.1|      ---QLPRDR---------FK-----------RTSFFLWVIILFQRTFSIPLGVIHNSTLQ
gi|10313991:5900-8305GIN_2014_Conakry_1027_2014_Sep_18                                                 ---QLPRDR---------FK-----------RTSFFLWVIILFQRTFSIPLGVIHNSTLQ
gi|10313991:5900-8305gi|807052960|gb|KR105349_1|_gi|10313991:5900-8305gi|807052960|gb|KR105349.1|      ---QLPRDR---------FK-----------RTSFFLWVIILFQRTFSIPLGVIHNSTLQ
gi|10313991:5900-8305gi|807052910|gb|KR105344_1|_gi|10313991:5900-8305gi|807052910|gb|KR105344.1|      ---QLPRDR---------FK-----------RTSFFLWVIILFQRTFSIPLGVIHNSTLQ
gi|10313991:5900-8305gi|807052600|gb|KR105313_1|_gi|10313991:5900-8305gi|807052600|gb|KR105313.1|      ---QLPRDR---------FK-----------RTSFFLWVIILFQRTFSIPLGVIHNSTLQ
gi|10313991:5900-8305gi|807052390|gb|KR105292_1|_gi|10313991:5900-8305gi|807052390|gb|KR105292.1|      ---QLPRDR---------FK-----------RTSFFLWVIILFQRTFSIPLGVIHNSTLQ
gi|10313991:5900-8305gi|807052320|gb|KR105285_1|_gi|10313991:5900-8305gi|807052320|gb|KR105285.1|      ---QLPRDR---------FK-----------RTSFFLWVIILFQRTFSIPLGVIHNSTLQ
gi|10313991:5900-8305gi|807052290|gb|KR105282_1|_gi|10313991:5900-8305gi|807052290|gb|KR105282.1|      ---QLPRDR---------FK-----------RTSFFLWVIILFQRTFSIPLGVIHNSTLQ
gi|10313991:5900-8305gi|807051841|gb|KR105237_1|_gi|10313991:5900-8305gi|807051841|gb|KR105237.1|      ---QLPRDR---------FK-----------RTSFFLWVIILFQRTFSIPLGVIHNSTLQ
gi|10313991:5900-8305gi|667853072|gb|KM233091_1|_gi|10313991:5900-8305gi|667853072|gb|KM233091.1|      ---QLPRDR---------FK-----------RTSFFLWVIILFQRTFSIPLGVIHNSTLQ
gi|10313991:5900-8305gi|807052280|gb|KR105281_1|_gi|10313991:5900-8305gi|807052280|gb|KR105281.1|      ---QLPRDR---------FK-----------RTSFFLWVIILFQRTFSIPLGVIHNSTLQ
gi|10313991:5900-8305GIN_2014_Conakry_684_2014_Aug_20                                                  ---QLPRDR---------FK-----------RTSFFLWVIILFQRTFSIPLGVIHNSTLQ
gi|10313991:5900-8305GIN_2014_Coyah_955_2014_Sep_11                                                    ---QLPRDR---------FK-----------RTSFFLWVIILFQRTFSIPLGVIHNSTLQ
gi|10313991:5900-8305GIN_2014_Forecariah_1069_2014_Sep_21                                              ---QLPRDR---------FK-----------RTSFFLWVIILFQRTFSIPLGVIHNSTLQ
gi|10313991:5900-8305GIN_2014_Forecariah_1567_2014_Oct_18                                              ---QLPRDR---------FK-----------RTSFFLWVIILFQRTFSIPLGVIHNSTLQ
gi|10313991:5900-8305GIN_2014_Forecariah_1571_2014_Oct_20                                              ---QLPRDR---------FK-----------RTSFFLWVIILFQRTFSIPLGVIHNSTLQ
gi|10313991:5900-8305GIN_2014_Conakry_1039_2014_Sep_19                                                 ---QLPRDR---------FK-----------RTSFFLWVIILFQRTFSIPLGVIHNSTLQ
gi|10313991:5900-8305gi|807052690|gb|KR105322_1|_gi|10313991:5900-8305gi|807052690|gb|KR105322.1|      ---QLPRDR---------FK-----------RTSFFLWVIILFQRTFSIPLGVIHNSTLQ
gi|10313991:5900-8305gi|807052540|gb|KR105307_1|_gi|10313991:5900-8305gi|807052540|gb|KR105307.1|      ---QLPRDR---------FK-----------RTSFFLWVIILFQRTFSIPLGVIHNSTLQ
gi|10313991:5900-8305gi|807052380|gb|KR105291_1|_gi|10313991:5900-8305gi|807052380|gb|KR105291.1|      ---QLPRDR---------FK-----------RTSFFLWVIILFQRTFSIPLGVIHNSTLQ
gi|10313991:5900-8305gi|807052360|gb|KR105289_1|_gi|10313991:5900-8305gi|807052360|gb|KR105289.1|      ---QLPRDR---------FK-----------RTSFFLWVIILFQRTFSIPLGVIHNSTLQ
gi|10313991:5900-8305gi|807052650|gb|KR105318_1|_gi|10313991:5900-8305gi|807052650|gb|KR105318.1|      ---QLPRDR---------FK-----------RTSFFLWVIILFQRTFSIPLGVIHNSTLQ
gi|10313991:5900-8305gi|807052590|gb|KR105312_1|_gi|10313991:5900-8305gi|807052590|gb|KR105312.1|      ---QLPRDR---------FK-----------RTSFFLWVIILFQRTFSIPLGVIHNSTLQ
gi|10313991:5900-8305gi|807052550|gb|KR105308_1|_gi|10313991:5900-8305gi|807052550|gb|KR105308.1|      ---QLPRDR---------FK-----------RTSFFLWVIILFQRTFSIPLGVIHNSTLQ
gi|10313991:5900-8305GIN_2014_Coyah_1277_2014_Oct_4                                                    ---QLPRDR---------FK-----------RTSFFLWVIILFQRTFSIPLGVIHNSTLQ
gi|10313991:5900-8305GIN_2014_Coyah_1333_2014_Oct_7                                                    ---QLPRDR---------FK-----------RTSFFLWVIILFQRTFSIPLGVIHNSTLQ
gi|10313991:5900-8305GIN_2014_Conakry_1129_2014_Sep_25                                                 ---QLPRDR---------FK-----------RTSFFLWVIILFQRTFSIPLGVIHNSTLQ
gi|10313991:5900-8305EBOV|EM_079914_EMLab                                                              ---QLPRDR---------FK-----------RTSFFLWVIILFQRTFSIPLGVIHNSTLQ
gi|10313991:5900-8305EBOV|EM_079750_EMLab                                                              ---QLPRDR---------FK-----------RTSFFLWVIILFQRTFSIPLGVIHNSTLR
gi|10313991:5900-8305EBOV|EM_079630_EMLab                                                              ---QLPRDR---------FK-----------RTSFFLWVIILFQRTFSIPLGVIHNSTLQ
gi|10313991:5900-8305EBOV|EM_079517_EMLab                                                              ---QLPRDR---------FK-----------RTSFFLWVIILFQRTFSIPLGVIHNSTLQ
gi|10313991:5900-8305EBOV|EM_079542_EMLab                                                              ---QLPRDR---------FK-----------RTSFFLWVIILFQRTFSIPLGVIHNSTLQ
gi|10313991:5900-8305EBOV|EM_079549_EMLab                                                              ---QLPRDR---------FK-----------RTSFFLWVIILFQRTFSIPLGVIHNSTLQ
gi|10313991:5900-8305EBOV|EM_079429_EMLab                                                              ---QLPRDR---------FK-----------RTSFFLWVIILFQRTFSIPLGVIHNSTLQ
gi|10313991:5900-8305EBOV|EM_079422_EMLab                                                              ---QLPRDR---------FK-----------RTSFFLWVIILFQRTFSIPLGVIHNSTLQ
gi|10313991:5900-8305EBOV|EM_079413_EMLab                                                              ---QLPRDR---------FK-----------RTSFFLWVIILFQRTFSIPLGVIHNSTLQ
gi|10313991:5900-8305EBOV|EM_079414_EMLab                                                              ---QLPRDR---------FK-----------RTSFFLWVIILFQRTFSIPLGVIHNSTLQ
gi|10313991:5900-8305EBOV|EM_079412_EMLab                                                              ---QLPRDR---------FK-----------RTSFFLWVIILFQRTFSIPLGVIHNSTLQ
gi|10313991:5900-8305EBOV|EM_074335_EMLab                                                              ---QLPRDR---------FK-----------RTSFFLWVIILFQRTFSIPLGVIHNSTLQ
gi|10313991:5900-8305EBOV|EM_079404_EMLab                                                              ---QLPRDR---------FK-----------RTSFFLWVIILFQRTFSIPLGVIHNSTLQ
gi|10313991:5900-8305EBOV|EM_079405_EMLab                                                              ---QLPRDR---------FK-----------RTSFFLWVIILFQRTFSIPLGVIHNSTLQ
gi|10313991:5900-8305EBOV|EM_079408_EMLab                                                              ---QLPRDR---------FK-----------RTSFFLWVIILFQRTFSIPLGVIHNSTLQ
gi|10313991:5900-8305EBOV|EM_079421_EMLab                                                              ---QLPRDR---------FK-----------RTSFFLWVIILFQRTFSIPLGVIHNSTLQ
gi|10313991:5900-8305EBOV|EM_079423_EMLab                                                              ---QLPRDR---------FK-----------RTSFFLWVIILFQRTFSIPLGVIHNSTLQ
gi|10313991:5900-8305EBOV|EM_079424_EMLab                                                              ---QLPRDR---------FK-----------RTSFFLWVIILFQRTFSIPLGVIHNSTLQ
gi|10313991:5900-8305EBOV|EM_079434_EMLab                                                              ---QLPRDR---------FK-----------RTSFFLWVIILFQRTFSIPLGVIHNSTLQ
gi|10313991:5900-8305EBOV|EM_079442_EMLab                                                              ---QLPRDR---------FK-----------RTSFFLWVIILFQRTFSIPLGVIHNSTLQ
gi|10313991:5900-8305EBOV|EM_079444_EMLab                                                              ---QLPRDR---------FK-----------RTSFFLWVIILFQRTFSIPLGVIHNSTLQ
gi|10313991:5900-8305EBOV|EM_079450_EMLab                                                              ---QLPRDR---------FK-----------RTSFFLWVIILFQRTFSIPLGVIHNSTLQ
gi|10313991:5900-8305EBOV|EM_079464_EMLab                                                              ---QLPRDR---------FK-----------RTSFFLWVIILFQRTFSIPLGVIHNSTLQ
gi|10313991:5900-8305EBOV|EM_079497_EMLab                                                              ---QLPRDR---------FK-----------RTSFFLWVIILFQRTFSIPLGVIHNSTLQ
gi|10313991:5900-8305EBOV|EM_079622_EMLab                                                              ---QLPRDR---------FK-----------RTSFFLWVIILFQRTFSIPLGVIHNSTLQ
gi|10313991:5900-8305EBOV|EM_079657_EMLab                                                              ---QLPRDR---------FK-----------RTSFFLWVIILFQRTFSIPLGVIHNSTLQ
gi|10313991:5900-8305EBOV|EM_079659_EMLab                                                              ---QLPRDR---------FK-----------RTSFFLWVIILFQRTFSIPLGVIHNSTLQ
gi|10313991:5900-8305EBOV|EM_079677_EMLab                                                              ---QLPRDR---------FK-----------RTSFFLWVIILFQRTFSIPLGVIHNSTLQ
gi|10313991:5900-8305EBOV|EM_079681_EMLab                                                              ---QLPRDR---------FK-----------RTSFFLWVIILFQRTFSIPLGVIHNSTLQ
gi|10313991:5900-8305EBOV|EM_079685_EMLab                                                              ---QLPRDR---------FK-----------RTSFFLWVIILFQRTFSIPLGVIHNSTLQ
gi|10313991:5900-8305EBOV|EM_079702_EMLab                                                              ---QLPRDR---------FK-----------RTSFFLWVIILFQRTFSIPLGVIHNSTLQ
gi|10313991:5900-8305EBOV|EM_079731_EMLab                                                              ---QLPRDR---------FK-----------RTSFFLWVIILFQRTFSIPLGVIHNSTLQ
gi|10313991:5900-8305EBOV|EM_079749_EMLab                                                              ---QLPRDR---------FK-----------RTSFFLWVIILFQRTFSIPLGVIHNSTLQ
gi|10313991:5900-8305EBOV|EM_079753_EMLab                                                              ---QLPRDR---------FK-----------RTSFFLWVIILFQRTFSIPLGVIHNSTLQ
gi|10313991:5900-8305EBOV|EM_079772_EMLab                                                              ---QLPRDR---------FK-----------RTSFFLWVIILFQRTFSIPLGVIHNSTLQ
gi|10313991:5900-8305EBOV|EM_079775_EMLab                                                              ---QLPRDR---------FK-----------RTSFFLWVIILFQRTFSIPLGVIHNSTLQ
gi|10313991:5900-8305EBOV|EM_079815_EMLab                                                              ---QLPRDR---------FK-----------RTSFFLWVIILFQRTFSIPLGVIHNSTLQ
gi|10313991:5900-8305EBOV|EM_079859_EMLab                                                              ---QLPRDR---------FK-----------RTSFFLWVIILFQRTFSIPLGVIHNSTLQ
gi|10313991:5900-8305EBOV|EM_079910_EMLab                                                              ---QLPRDR---------FK-----------RTSFFLWVIILFQRTFSIPLGVIHNSTLQ
gi|10313991:5900-8305EBOV|EM_079911_EMLab                                                              ---QLPRDR---------FK-----------RTSFFLWVIILFQRTFSIPLGVIHNSTLQ
gi|10313991:5900-8305EBOV|EM_079912_EMLab                                                              ---QLPRDR---------FK-----------RTSFFLWVIILFQRTFSIPLGVIHNSTLQ
gi|10313991:5900-8305EBOV|EM_079913_EMLab                                                              ---QLPRDR---------FK-----------RTSFFLWVIILFQRTFSIPLGVIHNSTLQ
gi|10313991:5900-8305EBOV|EM_079915_EMLab                                                              ---QLPRDR---------FK-----------RTSFFLWVIILFQRTFSIPLGVIHNSTLQ
gi|10313991:5900-8305EBOV|EM_080063_EMLab                                                              ---QLPRDR---------FK-----------RTSFFLWVIILFQRTFSIPLGVIHNSTLQ
gi|10313991:5900-8305EBOV|EM_080141_EMLab                                                              ---QLPRDR---------FK-----------RTSFFLWVIILFQRTFSIPLGVIHNSTLQ
gi|10313991:5900-8305GIN_2014_Siguiri_517_2014_Jul_24                                                  ---QLPRDR---------FK-----------RTSFFLWVIILFQRTFSIPLGVIHNSTLQ
gi|10313991:5900-8305GIN_2014_Kouroussa_531_2014_Jul_27                                                ---QLPRDR---------FK-----------RTSFFLWVIILFQRTFSIPLGVIHNSTLQ
                                                                                                                                                                   

gi|10313991:5900-8305gi|807052950|gb|KR105348_1|_gi|10313991:5900-8305gi|807052950|gb|KR105348.1|      DSKRSNCQCSTQMQPQFTLLDYSGXRCCNRIGLDTIFRASSRRNLHRGANAQPRWFNLWV
gi|10313991:5900-8305gi|807052061|gb|KR105259_1|_gi|10313991:5900-8305gi|807052061|gb|KR105259.1|      DSKRSNCQCSTQMQPQFTLLDYSGXRCCNRIGLDTIFRASSRRNLHRGANAQPRWFNLWV
gi|10313991:5900-8305gi|807051481|gb|KR105201_1|_gi|10313991:5900-8305gi|807051481|gb|KR105201.1|      DSKRSNCQCSTQMQPQFTLLDYSGXRCCNRIGLDTIFRASSRRNLHRGANAQPRWFNLWV
gi|10313991:5900-8305EBOV|EM_076615_EMLab                                                              WSGNXRAICDXKMGLQVRCPTKGGQLXSWXMGXKLL--QSXNQKTXREXVSTSSA----R
gi|10313991:5900-8305NGA_Mainland_10                                                                   ---------------------------------------SXNQKTXREXVSTSSA----R
TAFV_1994_FJ217162                                                                                     VSDIDKFVCRDKLSSTSQLKSVGLNLEGNGVATD-------------VPTATKRW----G
BDBV_2007_FJ217161                                                                                     VSDIDKLVCRDKLSSTSQLKSVGLNLEGNGVATD-------------VPTATKRW----G
BDBV_2012_KC545393                                                                                     VSDIDKLVCRDKLSSTSQLKSVGLNLEGNGVATD-------------VPTATKRW----G
BDBV_2012_KC545395                                                                                     VSDIDKLVCRDKLSSTSQLKSVGLNLEGNGVATD-------------VPTATKRW----G
BDBV_2012_KC545394                                                                                     VSDIDKLVCRDKLSSTSQLKSVGLNLEGNGVATD-------------VPTATKRW----G
BDBV_2012_KC545396                                                                                     VSDIDKLVCRDKLSSTSQLKSVGLNLEGNGVATD-------------VPTATKRW----G
gi|10313991:5900-8305gi|807052041|gb|KR105257_1|_gi|10313991:5900-8305gi|807052041|gb|KR105257.1|      ------------------------------------------------------------
EBOV_2002_KC242800                                                                                     VSDVDKLVCRDKLSSTNQLRSVGLNLEGNGVATD-------------VPSATKRW----G
EBOV_2007_HQ613403                                                                                     VSDVDKLVCRDKLSSTNQLRSVGLNLEGNGVATD-------------VPSATKRW----G
EBOV_2007_KC242784                                                                                     VSDVDKLVCRDKLSSTNQLRSVGLNLEGNGVATD-------------VPSATKRW----G
EBOV_2007_KC242786                                                                                     VSDVDKLVCRDKLSSTNQLRSVGLNLEGNGVATD-------------VPSATKRW----G
EBOV_2007_KC242787                                                                                     VSDVDKLVCRDKLSSTNQLRSVGLNLEGNGVATD-------------VPSATKRW----G
EBOV_2007_KC242789                                                                                     VSDVDKLVCRDKLSSTNQLRSVGLNLEGNGVATD-------------VPSATKRW----G
EBOV_2007_KC242785                                                                                     VSDVDKLVCRDKLSSTNQLRSVGLNLEGNGVATD-------------VPSATKRW----G
EBOV_2007_KC242790                                                                                     VSDVDKLVCRDKLSSTNQLRSVGLNLEGNGVATD-------------VPSATKRW----G
EBOV_2007_KC242788                                                                                     VSDVDKLVCRDKLSSTNQLRSVGLNLEGNGVATD-------------VPSATKRW----G
EBOV_2008_HQ613402                                                                                     VSDVDKLVCRDKLSSTNQLRSVGLNLEGNGVATD-------------VPSATKRW----G
EBOV_1976_KC242801                                                                                     VSDVDKLVCRDKLSSTNQLRSVGLNLEGNGVATD-------------VPSATKRW----G
EBOV_1977_KC242791                                                                                     VSDVDKLVCRDKLSSTNQLRSVGLNLEGNGVATD-------------VPSATKRW----G
EBOV_1976_NC002549                                                                                     VSDVDKLVCRDKLSSTNQLRSVGLNLEGNGVATD-------------VPSATKRW----G
EBOV_1995_AY354458                                                                                     VSEVDKLVCRDKLSSTNQLRSVGLNLEGNGVATD-------------VPSATKRW----G
EBOV_1995_JQ352763                                                                                     VSXVDKLVCRDKLSSTNQLRSVGLNLEGNGVATD-------------VPSATKRW----G
EBOV_1995_KC242796                                                                                     VSDVDKLVCRDKLSSTNQLRSVGLNLEGNGVATD-------------VPSATKRW----G
EBOV_1995_KC242799                                                                                     VSDVDKLVCRDKLSSTNQLRSVGLNLEGNGVATD-------------VPSATKRW----G
EBOV_1996_KC242794                                                                                     VSDVDKLVCRDKLSSTNQLRSVGLNLEGNGVATD-------------VPSATKRW----G
EBOV_1994_KC242792                                                                                     VSDVDKLVCRDKLSSTNQLRSVGLNLEGNGVATD-------------VPSATKRW----G
EBOV_1996_KC242793                                                                                     VSDVDKLVCRDKLSSTNQLRSVGLNLEGNGVATD-------------VPSATKRW----G
SUDV_1976_FJ968794                                                                                     VTEIDQLVCKDHLASTDQLKSVGLNLEGSGVSTD-------------IPSATKRW----G
SUDV_1979_KC242783                                                                                     VTEIDQLVCKDHLASTDQLKSVGLNLEGSGVSTD-------------IPSATKRW----G
SUDV_2004_EU338380                                                                                     VTEIDQLVCKDHLASTDQLKSVGLNLEGSGVSTD-------------IPSATKRW----G
SUDV_2012_KC589025                                                                                     VTEIDQLVCKDHLASTDQLKSVGLNLEGSGVSTD-------------IPSATKRW----G
SUDV_2012_KC545389                                                                                     VTEIDQLVCKDHLASTDQLKSVGLNLEGSGVSTD-------------IPSATKRW----G
SUDV_2012_KC545390                                                                                     VTEIDQLVCKDHLASTDQLKSVGLNLEGSGVSTD-------------IPSATKRW----G
SUDV_2012_KC545391                                                                                     VTEIDQLVCKDHLASTDQLKSVGLNLEGSGVSTD-------------IPSATKRW----G
SUDV_2012_KC545392                                                                                     VTEIDQLVCKDHLASTDQLKSVGLNLEGSGVSTD-------------IPSATKRW----G
SUDV_2000_AY729654                                                                                     VTEIDQLVCKDHLASTDQLKSVGLNLEGSGVSTD-------------IPSATKRW----G
SUDV_2011_JN638998                                                                                     VTEIDQLVCKDHLASTDQLKSVGLNLEGSGVSTD-------------IPSATKRW----G
RESTV_2008_FJ621584                                                                                    ATEIDQLVCRDKLSSTSQLKSVGLNLEGNGIATD-------------VLSATKRW----G
RESTV_2008_FJ621583                                                                                    ATEIDQLVCRDKLSSTSQLKSVGLNLEGNGIATD-------------VPSATKRW----G
RESTV_2009_JX477165                                                                                    ATEIDQLVCRDKLSSTSQLKSVGLNLEGNGIATD-------------VPSATKRW----G
RESTV_2008_FJ621585                                                                                    ATEIDQLVCRDKLSSTSQLKSVGLNLEGNGIATD-------------VPSATKRW----G
RESTV_1990_AF522874                                                                                    ATEIDQLVCRDKLSSTSQLKSVGLNLEGNGIATD-------------VPSATKRW----G
RESTV_1996_AB050936                                                                                    ATEIDQLVCRDKLSSTSQLKSVGLNLEGNGIATD-------------VPSATKRW----G
RESTV_1996_JX477166                                                                                    ATEIDQLVCRDKLSSTSQLKSVGLNLEGNGIATD-------------VPSATKRW----G
gi|10313991:5900-8305gi|807051641|gb|KR105217_1|_gi|10313991:5900-8305gi|807051641|gb|KR105217.1|      ------------------------------------------------------------
gi|10313991:5900-8305gi|807052071|gb|KR105260_1|_gi|10313991:5900-8305gi|807052071|gb|KR105260.1|      ------------------------------------------------------------
gi|10313991:5900-8305gi|807052021|gb|KR105255_1|_gi|10313991:5900-8305gi|807052021|gb|KR105255.1|      ------------------------------------------------------------
gi|10313991:5900-8305gi|807051931|gb|KR105246_1|_gi|10313991:5900-8305gi|807051931|gb|KR105246.1|      VSDVDKLVCRDKLSSTNQLRSVGLNLEGNGVATD-------------VPSVTKRW----G
gi|10313991:5900-8305gi|807052810|gb|KR105334_1|_gi|10313991:5900-8305gi|807052810|gb|KR105334.1|      VSDVDKLVCRDKLSSTNQLRSVGLNLEGNGVATD-------------VPSVTKRW----G
gi|10313991:5900-8305gi|807052141|gb|KR105267_1|_gi|10313991:5900-8305gi|807052141|gb|KR105267.1|      VSDVDKLVCRDKLSSTNQLRSVGLNLEGNGVATD-------------VPSVTKRW----G
gi|10313991:5900-8305gi|807052510|gb|KR105304_1|_gi|10313991:5900-8305gi|807052510|gb|KR105304.1|      VSDVDKLVCRDKLSSTNQLRSVGLNLEGNGVATD-------------VPSVTKRW----G
gi|10313991:5900-8305gi|807052191|gb|KR105272_1|_gi|10313991:5900-8305gi|807052191|gb|KR105272.1|      VSDVDKLVCRDKLSSTNQLRSVGLNLEGNGVATD-------------VPSVTKRW----G
gi|10313991:5900-8305gi|807052490|gb|KR105302_1|_gi|10313991:5900-8305gi|807052490|gb|KR105302.1|      VSDVDKLVCRDKLSSTNQLRSVGLNLEGNGVATD-------------VPSVTKRW----G
gi|10313991:5900-8305gi|807051501|gb|KR105203_1|_gi|10313991:5900-8305gi|807051501|gb|KR105203.1|      VSDVDKLVCRDKLSSTNQLRSVGLNLEGNGVATD-------------VPSVTKRW----G
gi|10313991:5900-8305gi|807051551|gb|KR105208_1|_gi|10313991:5900-8305gi|807051551|gb|KR105208.1|      VSDVDKLVCRDKLSSTNQLRSVGLNLEGNGVATD-------------VPSVTKRW----G
gi|10313991:5900-8305gi|807051581|gb|KR105211_1|_gi|10313991:5900-8305gi|807051581|gb|KR105211.1|      VSDVDKLVCRDKLSSTNQLRSVGLNLEGNGVATD-------------VPSVTKRW----G
gi|10313991:5900-8305gi|807052011|gb|KR105254_1|_gi|10313991:5900-8305gi|807052011|gb|KR105254.1|      VSDVDKLVCRDKLSSTNQLRSVGLNLEGNGVATD-------------VPSVTKRW----G
gi|10313991:5900-8305gi|807052220|gb|KR105275_1|_gi|10313991:5900-8305gi|807052220|gb|KR105275.1|      VSDVDKLVCRDKLSSTNQLRSVGLNLEGNGVATD-------------VPSVTKRW----G
gi|10313991:5900-8305gi|807052440|gb|KR105297_1|_gi|10313991:5900-8305gi|807052440|gb|KR105297.1|      VSDVDKLVCRDKLSSTNQLRSVGLNLEGNGVATD-------------VPSVTKRW----G
gi|10313991:5900-8305NGA_Mainland_13                                                                   VSDVDKLVCRDKLSSTNQLRSVGLNLEGNGVATD-------------VPSVTKRW----G
gi|10313991:5900-8305GIN_2014_Dalaba_1104_2014_Sep_24                                                  VSDVDKLVCRDKLSSTNQLRSVGLNLEGNGVATD-------------VPSVTKRW----G
gi|10313991:5900-8305gi|807052860|gb|KR105339_1|_gi|10313991:5900-8305gi|807052860|gb|KR105339.1|      VSDVDKLVCRDKLSSTNQLRSVGLNLEGNGVATD-------------VPSVTKRW----G
gi|10313991:5900-8305gi|807052660|gb|KR105319_1|_gi|10313991:5900-8305gi|807052660|gb|KR105319.1|      VSDVDKLVCRDKLSSTNQLRSVGLNLEGNGVATD-------------VPSVTKRW----G
gi|10313991:5900-8305gi|807052640|gb|KR105317_1|_gi|10313991:5900-8305gi|807052640|gb|KR105317.1|      VSDVDKLVCRDKLSSTNQLRSVGLNLEGNGVATD-------------VPSVTKRW----G
gi|10313991:5900-8305gi|807052610|gb|KR105314_1|_gi|10313991:5900-8305gi|807052610|gb|KR105314.1|      VSDVDKLVCRDKLSSTNQLRSVGLNLEGNGVATD-------------VPSVTKRW----G
gi|10313991:5900-8305gi|807052560|gb|KR105309_1|_gi|10313991:5900-8305gi|807052560|gb|KR105309.1|      VSDVDKLVCRDKLSSTNQLRSVGLNLEGNGVATD-------------VPSVTKRW----G
gi|10313991:5900-8305gi|807052520|gb|KR105305_1|_gi|10313991:5900-8305gi|807052520|gb|KR105305.1|      VSDVDKLVCRDKLSSTNQLRSVGLNLEGNGVATD-------------VPSVTKRW----G
gi|10313991:5900-8305gi|807052460|gb|KR105299_1|_gi|10313991:5900-8305gi|807052460|gb|KR105299.1|      VSDVDKLVCRDKLSSTNQLRSVGLNLEGNGVATD-------------VPSVTKRW----G
gi|10313991:5900-8305gi|807052430|gb|KR105296_1|_gi|10313991:5900-8305gi|807052430|gb|KR105296.1|      VSDVDKLVCRDKLSSTNQLRSVGLNLEGNGVATD-------------VPSVTKRW----G
gi|10313991:5900-8305gi|807052420|gb|KR105295_1|_gi|10313991:5900-8305gi|807052420|gb|KR105295.1|      VSDVDKLVCRDKLSSTNQLRSVGLNLEGNGVATD-------------VPSVTKRW----G
gi|10313991:5900-8305gi|807052370|gb|KR105290_1|_gi|10313991:5900-8305gi|807052370|gb|KR105290.1|      VSDVDKLVCRDKLSSTNQLRSVGLNLEGNGVATD-------------VPSVTKRW----G
gi|10313991:5900-8305gi|807052260|gb|KR105279_1|_gi|10313991:5900-8305gi|807052260|gb|KR105279.1|      VSDVDKLVCRDKLSSTNQLRSVGLNLEGNGVATD-------------VPSVTKRW----G
gi|10313991:5900-8305gi|807052171|gb|KR105270_1|_gi|10313991:5900-8305gi|807052171|gb|KR105270.1|      VSDVDKLVCRDKLSSTNQLRSVGLNLEGNGVATD-------------VPSVTKRW----G
gi|10313991:5900-8305gi|807052081|gb|KR105261_1|_gi|10313991:5900-8305gi|807052081|gb|KR105261.1|      VSDVDKLVCRDKLSSTNQLRSVGLNLEGNGVATD-------------VPSVTKRW----G
gi|10313991:5900-8305gi|807052001|gb|KR105253_1|_gi|10313991:5900-8305gi|807052001|gb|KR105253.1|      VSDVDKLVCRDKLSSTNQLRSVGLNLEGNGVATD-------------VPSVTKRW----G
gi|10313991:5900-8305gi|807051771|gb|KR105230_1|_gi|10313991:5900-8305gi|807051771|gb|KR105230.1|      VSDVDKLVCRDKLSSTNQLRSVGLNLEGNGVATD-------------VPSVTKRW----G
gi|10313991:5900-8305gi|807051671|gb|KR105220_1|_gi|10313991:5900-8305gi|807051671|gb|KR105220.1|      VSDVDKLVCRDKLSSTNQLRSVGLNLEGNGVATD-------------VPSVTKRW----G
gi|10313991:5900-8305gi|807051591|gb|KR105212_1|_gi|10313991:5900-8305gi|807051591|gb|KR105212.1|      VSDVDKLVCRDKLSSTNQLRSVGLNLEGNGVATD-------------VPSVTKRW----G
gi|10313991:5900-8305gi|807051491|gb|KR105202_1|_gi|10313991:5900-8305gi|807051491|gb|KR105202.1|      VSDVDKLVCRDKLSSTNQLRSVGLNLEGNGVATD-------------VPSVTKRW----G
gi|10313991:5900-8305EBOV|EM_078763_EMLab                                                              VSDVDKLVCRDKLSSTNQLRSVGLNLEGNGVATD-------------VPSVTKRW----G
gi|10313991:5900-8305gi|807052760|gb|KR105329_1|_gi|10313991:5900-8305gi|807052760|gb|KR105329.1|      VSDVDKLVCRDKLSSTNQLRSVGLNLEGNGVATD-------------VPSVTKRW----G
gi|10313991:5900-8305EBOV|EM_076770_EMLab                                                              VSDVDKLVCRDKLSSTNQLRSVGLNLEGNGVATD-------------VPSVTKRW----G
gi|10313991:5900-8305gi|807052800|gb|KR105333_1|_gi|10313991:5900-8305gi|807052800|gb|KR105333.1|      VSDVDKLVCRDKLSSTNQLRSVGLNLEGNGVATD-------------VPSVTKRW----G
gi|10313991:5900-8305gi|807052630|gb|KR105316_1|_gi|10313991:5900-8305gi|807052630|gb|KR105316.1|      VSDVDKLVCRDKLSSTNQLRSVGLNLEGNGVATD-------------VPSVTKRW----G
gi|10313991:5900-8305GIN_2014_Coyah_1321_2014_Oct_7                                                    VSDVDKLVCRDKLSSTNQLRSVGLNLEGNGVATD-------------VPSVTKRW----G
gi|10313991:5900-8305gi|807051971|gb|KR105250_1|_gi|10313991:5900-8305gi|807051971|gb|KR105250.1|      VSDVDKLVCRDKLSSTNQLRSVGLNLEGNGVATD-------------VPSVTKRW----G
gi|10313991:5900-8305GIN_2014_Nzeerekore_1622_2014_Oct_22                                              VSDVDKLVCRDKLSSTNQLRSVGLNLEGNGVATD-------------VPSVTKRW----G
gi|10313991:5900-8305EBOV|EM_080223_EMLab                                                              VSDVDKLVCRDKLSSTNQLRSVGLNLEGXXVATD-------------VPSVTKRW----G
gi|10313991:5900-8305GIN_2014_Coyah_1690_2014_Oct_25                                                   VSDVDKLVCRDKLSSTNQLRSVGLNLEGNGVATD-------------VPSATKRW----G
gi|10313991:5900-8305GIN_2014_Kindia_1047_2014_Sep_20                                                  VSDVDKLVCRDKLSSTNQLRSVGLNLEGNGVATD-------------VPSATKRW----G
gi|10313991:5900-8305GIN_2014_Conakry_1193_2014_Sep_28                                                 VSDVDKLVCRDKLSSTNQLRSVGLNLEGNGVATD-------------VPSATKRW----G
gi|10313991:5900-8305GIN_2014_Coyah_1278_2014_Oct_4                                                    VSDVDKLVCRDKLSSTNQLRSVGLNLEGNGVATD-------------VPSATKRW----G
gi|10313991:5900-8305GIN_2014_Conakry_1298_2014_Oct_6                                                  VSDVDKLVCRDKLSSTNQLRSVGLNLEGNGVATD-------------VPSATKRW----G
gi|10313991:5900-8305GIN_2014_Coyah_1436_2014_Oct_13                                                   VSDVDKLVCRDKLSSTNQLRSVGLNLEGNGVATD-------------VPSATKRW----G
gi|10313991:5900-8305GIN_2014_Kindia_1648_2014_Oct_23                                                  VSDVDKLVCRDKLSSTNQLRSVGLNLEGNGVATD-------------VPSATKRW----G
gi|10313991:5900-8305GIN_2014_Coyah_1686_2014_Oct_24                                                   VSDVDKLVCRDKLSSTNQLRSVGLNLEGNGVATD-------------VPSATKRW----G
gi|10313991:5900-8305GIN_2014_Coyah_1689_2014_Oct_25                                                   VSDVDKLVCRDKLSSTNQLRSVGLNLEGNGVATD-------------VPSATKRW----G
gi|10313991:5900-8305GIN_2014_Conakry_1213_2014_Oct_02                                                 VSDVDKLVCRDKLSSTNQLRSVGLNLEGNGVATD-------------VPSATKRW----G
gi|10313991:5900-8305GIN_2014_Conakry_1249_2014_Oct_4                                                  VSDVDKLVCRDKLSSTNQLRSVGLNLEGNGVATD-------------VPSATKRW----G
gi|10313991:5900-8305GIN_2014_Coyah_1316_2014_Oct_7                                                    VSDVDKLVCRDKLSSTNQLRSVGLNLEGNGVATD-------------VPSATKRW----G
gi|10313991:5900-8305GIN_2014_Kerouane_1331_2014_Oct_7                                                 VSDVDKLVCRDKLSSTNQLRSVGLNLEGNGVATD-------------VPSATKRW----G
gi|10313991:5900-8305GIN_2014_Coyah_1374_2014_Oct_10                                                   VSDVDKLVCRDKLSSTNQLRSVGLNLEGNGVATD-------------VPSATKRW----G
gi|10313991:5900-8305GIN_2014_Conakry_1551_2014_Oct_18                                                 VSDVDKLVCRDKLSSTNQLRSVGLNLEGNGVATD-------------VPSATKRW----G
gi|10313991:5900-8305GIN_2014_Coyah_1652_2014_Oct_24                                                   VSDVDKLVCRDKLSSTNQLRSVGLNLEGNGVATD-------------VPSATKRW----G
gi|10313991:5900-8305GIN_2014_Coyah_1320_2014_Oct_07                                                   VSDVDKLVCRDKLSSTNQLRSVGLNLEGNGVATD-------------VPSATKRW----G
gi|10313991:5900-8305GIN_2014_Coyah_1327_2014_Oct_07                                                   VSDVDKLVCRDKLSSTNQLRSVGLNLEGNGVATD-------------VPSATKRW----G
gi|10313991:5900-8305EBOV|EM_000500_EMLab                                                              VSDVDKLVCRDKLSSTNQLRSVGLNLEGNGVATD-------------VPSATKRW----G
gi|10313991:5900-8305EBOV|EM_079514_EMLab                                                              VSDVDKLVCRDKLSSTNQLRSVGLNLEGNGVATD-------------VPSATKRW----G
gi|10313991:5900-8305EBOV|EM_079578_EMLab                                                              VSDVDKLVCRDKLSSTNQLRSVGLNLEGNGVATD-------------VPSATKRW----G
gi|10313991:5900-8305EBOV|EM_079587_EMLab                                                              VSDVDKLVCRDKLSSTNQLRSVGLNLEGNGVATD-------------VPSATKRW----G
gi|10313991:5900-8305EBOV|EM_080076_EMLab                                                              VSDVDKLVCRDKLSSTNQLRSVGLNLEGNGVATD-------------VPSATKRW----G
gi|10313991:5900-8305EBOV|EM_074354_EMLab                                                              VSDVDKLVCRDKLSSTNQLRSVGLNLEGNGVATD-------------VPSATKRW----G
gi|10313991:5900-8305EBOV|EM_000015_EMLab                                                              VSDVDKLVCRDKLSSTNQLRSVGLNLEGNGVATD-------------VPSVTKRW----G
gi|10313991:5900-8305EBOV|EM_000028_EMLab                                                              VSDVDKLVCRDKLSSTNQLRSVGLNLEGNGVATD-------------VPSVTKRW----G
gi|10313991:5900-8305EBOV|EM_000127_EMLab                                                              VSDVDKLVCRDKLSSTNQLRSVGLNLEGNGVATD-------------VPSVTKRW----G
gi|10313991:5900-8305EBOV|EM_000128_EMLab                                                              VSDVDKLVCRDKLSSTNQLRSVGLNLEGNGVATD-------------VPSVTKRW----G
gi|10313991:5900-8305EBOV|EM_000219_EMLab                                                              VSDVDKLVCRDKLSSTNQLRSVGLNLEGNGVATD-------------VPSVTKRW----G
gi|10313991:5900-8305EBOV|EM_000457_EMLab                                                              VSDVDKLVCRDKLSSTNQLRSVGLNLEGNGVATD-------------VPSVTKRW----G
gi|10313991:5900-8305EBOV|EM_000501_EMLab                                                              VSDVDKLVCRDKLSSTNQLRSVGLNLEGNGVATD-------------VPSVTKRW----G
gi|10313991:5900-8305EBOV|EM_000502_EMLab                                                              VSDVDKLVCRDKLSSTNQLRSVGLNLEGNGVATD-------------VPSVTKRW----G
gi|10313991:5900-8305EBOV|EM_000706_EMLab                                                              VSDVDKLVCRDKLSSTNQLRSVGLNLEGNGVATD-------------VPSVTKRW----G
gi|10313991:5900-8305EBOV|EM_000707_EMLab                                                              VSDVDKLVCRDKLSSTNQLRSVGLNLEGNGVATD-------------VPSVTKRW----G
gi|10313991:5900-8305EBOV|EM_000921_EMLab                                                              VSDVDKLVCRDKLSSTNQLRSVGLNLEGNGVATD-------------VPSVTKRW----G
gi|10313991:5900-8305EBOV|EM_000925_EMLab                                                              VSDVDKLVCRDKLSSTNQLRSVGLNLEGNGVATD-------------VPSVTKRW----G
gi|10313991:5900-8305EBOV|EM_000934_EMLab                                                              VSDVDKLVCRDKLSSTNQLRSVGLNLEGNGVATD-------------VPSVTKRW----G
gi|10313991:5900-8305EBOV|EM_000958_EMLab                                                              VSDVDKLVCRDKLSSTNQLRSVGLNLEGNGVATD-------------VPSVTKRW----G
gi|10313991:5900-8305EBOV|EM_000968_EMLab                                                              VSDVDKLVCRDKLSSTNQLRSVGLNLEGNGVATD-------------VPSVTKRW----G
gi|10313991:5900-8305EBOV|EM_000982_EMLab                                                              VSDVDKLVCRDKLSSTNQLRSVGLNLEGNGVATD-------------VPSVTKRW----G
gi|10313991:5900-8305EBOV|EM_000983_EMLab                                                              VSDVDKLVCRDKLSSTNQLRSVGLNLEGNGVATD-------------VPSVTKRW----G
gi|10313991:5900-8305EBOV|EM_001101_EMLab                                                              VSDVDKLVCRDKLSSTNQLRSVGLNLEGNGVATD-------------VPSVTKRW----G
gi|10313991:5900-8305EBOV|EM_001102_EMLab                                                              VSDVDKLVCRDKLSSTNQLRSVGLNLEGNGVATD-------------VPSVTKRW----G
gi|10313991:5900-8305EBOV|EM_004059_EMLab                                                              VSDVDKLVCRDKLSSTNQLRSVGLNLEGNGVATD-------------VPSVTKRW----G
gi|10313991:5900-8305EBOV|EM_004085_EMLab                                                              VSDVDKLVCRDKLSSTNQLRSVGLNLEGNGVATD-------------VPSVTKRW----G
gi|10313991:5900-8305EBOV|EM_004192_EMLab                                                              VSDVDKLVCRDKLSSTNQLRSVGLNLEGNGVATD-------------VPSVTKRW----G
gi|10313991:5900-8305EBOV|EM_004201_EMLab                                                              VSDVDKLVCRDKLSSTNQLRSVGLNLEGNGVATD-------------VPSVTKRW----G
gi|10313991:5900-8305EBOV|EM_004259_EMLab                                                              VSDVDKLVCRDKLSSTNQLRSVGLNLEGNGVATD-------------VPSVTKRW----G
gi|10313991:5900-8305EBOV|EM_004290_EMLab                                                              VSDVDKLVCRDKLSSTNQLRSVGLNLEGNGVATD-------------VPSVTKRW----G
gi|10313991:5900-8305EBOV|EM_004414_EMLab                                                              VSDVDKLVCRDKLSSTNQLRSVGLNLEGNGVATD-------------VPSVTKRW----G
gi|10313991:5900-8305EBOV|EM_004437_EMLab                                                              VSDVDKLVCRDKLSSTNQLRSVGLNLEGNGVATD-------------VPSVTKRW----G
gi|10313991:5900-8305EBOV|EM_004481_EMLab                                                              VSDVDKLVCRDKLSSTNQLRSVGLNLEGNGVATD-------------VPSVTKRW----G
gi|10313991:5900-8305EBOV|EM_004494_EMLab                                                              VSDVDKLVCRDKLSSTNQLRSVGLNLEGNGVATD-------------VPSVTKRW----G
gi|10313991:5900-8305EBOV|EM_004503_EMLab                                                              VSDVDKLVCRDKLSSTNQLRSVGLNLEGNGVATD-------------VPSVTKRW----G
gi|10313991:5900-8305EBOV|EM_004555_EMLab                                                              VSDVDKLVCRDKLSSTNQLRSVGLNLEGNGVATD-------------VPSVTKRW----G
gi|10313991:5900-8305EBOV|EM_004563_EMLab                                                              VSDVDKLVCRDKLSSTNQLRSVGLNLEGNGVATD-------------VPSVTKRW----G
gi|10313991:5900-8305EBOV|EM_004580_EMLab                                                              VSDVDKLVCRDKLSSTNQLRSVGLNLEGNGVATD-------------VPSVTKRW----G
gi|10313991:5900-8305EBOV|EM_074349_EMLab                                                              VSDVDKLVCRDKLSSTNQLRSVGLNLEGNGVATD-------------VPSVTKRW----G
gi|10313991:5900-8305EBOV|EM_074350_EMLab                                                              VSDVDKLVCRDKLSSTNQLRSVGLNLEGNGVATD-------------VPSVTKRW----G
gi|10313991:5900-8305EBOV|EM_074351_EMLab                                                              VSDVDKLVCRDKLSSTNQLRSVGLNLEGNGVATD-------------VPSVTKRW----G
gi|10313991:5900-8305EBOV|EM_074352_EMLab                                                              VSDVDKLVCRDKLSSTNQLRSVGLNLEGNGVATD-------------VPSVTKRW----G
gi|10313991:5900-8305EBOV|EM_074353_EMLab                                                              VSDVDKLVCRDKLSSTNQLRSVGLNLEGNGVATD-------------VPSVTKRW----G
gi|10313991:5900-8305EBOV|EM_074391_EMLab                                                              VSDVDKLVCRDKLSSTNQLRSVGLNLEGNGVATD-------------VPSVTKRW----G
gi|10313991:5900-8305EBOV|EM_074392_EMLab                                                              VSDVDKLVCRDKLSSTNQLRSVGLNLEGNGVATD-------------VPSVTKRW----G
gi|10313991:5900-8305EBOV|EM_074436_EMLab                                                              VSDVDKLVCRDKLSSTNQLRSVGLNLEGNGVATD-------------VPSVTKRW----G
gi|10313991:5900-8305EBOV|EM_074437_EMLab                                                              VSDVDKLVCRDKLSSTNQLRSVGLNLEGNGVATD-------------VPSVTKRW----G
gi|10313991:5900-8305EBOV|EM_074438_EMLab                                                              VSDVDKLVCRDKLSSTNQLRSVGLNLEGNGVATD-------------VPSVTKRW----G
gi|10313991:5900-8305EBOV|EM_074439_EMLab                                                              VSDVDKLVCRDKLSSTNQLRSVGLNLEGNGVATD-------------VPSVTKRW----G
gi|10313991:5900-8305EBOV|EM_074461_EMLab                                                              VSDVDKLVCRDKLSSTNQLRSVGLNLEGNGVATD-------------VPSVTKRW----G
gi|10313991:5900-8305EBOV|EM_074462_EMLab                                                              VSDVDKLVCRDKLSSTNQLRSVGLNLEGNGVATD-------------VPSVTKRW----G
gi|10313991:5900-8305EBOV|EM_074531_EMLab                                                              VSDVDKLVCRDKLSSTNQLRSVGLNLEGNGVATD-------------VPSVTKRW----G
gi|10313991:5900-8305EBOV|EM_074548_EMLab                                                              VSDVDKLVCRDKLSSTNQLRSVGLNLEGNGVATD-------------VPSVTKRW----G
gi|10313991:5900-8305EBOV|EM_074684_EMLab                                                              VSDVDKLVCRDKLSSTNQLRSVGLNLEGNGVATD-------------VPSVTKRW----G
gi|10313991:5900-8305EBOV|EM_074720_EMLab                                                              VSDVDKLVCRDKLSSTNQLRSVGLNLEGNGVATD-------------VPSVTKRW----G
gi|10313991:5900-8305EBOV|EM_074785_EMLab                                                              VSDVDKLVCRDKLSSTNQLRSVGLNLEGNGVATD-------------VPSVTKRW----G
gi|10313991:5900-8305EBOV|EM_074821_EMLab                                                              VSDVDKLVCRDKLSSTNQLRSVGLNLEGNGVATD-------------VPSVTKRW----G
gi|10313991:5900-8305EBOV|EM_074822_EMLab                                                              VSDVDKLVCRDKLSSTNQLRSVGLNLEGNGVATD-------------VPSVTKRW----G
gi|10313991:5900-8305EBOV|EM_075043_EMLab                                                              VSDVDKLVCRDKLSSTNQLRSVGLNLEGNGVATD-------------VPSVTKRW----G
gi|10313991:5900-8305EBOV|EM_075076_EMLab                                                              VSDVDKLVCRDKLSSTNQLRSVGLNLEGNGVATD-------------VPSVTKRW----G
gi|10313991:5900-8305EBOV|EM_075373_EMLab                                                              VSDVDKLVCRDKLSSTNQLRSVGLNLEGNGVATD-------------VPSVTKRW----G
gi|10313991:5900-8305EBOV|EM_075435_EMLab                                                              VSDVDKLVCRDKLSSTNQLRSVGLNLEGNGVATD-------------VPSVTKRW----G
gi|10313991:5900-8305EBOV|EM_075447_EMLab                                                              VSDVDKLVCRDKLSSTNQLRSVGLNLEGNGVATD-------------VPSVTKRW----G
gi|10313991:5900-8305EBOV|EM_075928_EMLab                                                              VSDVDKLVCRDKLSSTNQLRSVGLNLEGNGVATD-------------VPSVTKRW----G
gi|10313991:5900-8305EBOV|EM_075929_EMLab                                                              VSDVDKLVCRDKLSSTNQLRSVGLNLEGNGVATD-------------VPSVTKRW----G
gi|10313991:5900-8305EBOV|EM_075930_EMLab                                                              VSDVDKLVCRDKLSSTNQLRSVGLNLEGNGVATD-------------VPSVTKRW----G
gi|10313991:5900-8305EBOV|EM_075931_EMLab                                                              VSDVDKLVCRDKLSSTNQLRSVGLNLEGNGVATD-------------VPSVTKRW----G
gi|10313991:5900-8305EBOV|EM_075932_EMLab                                                              VSDVDKLVCRDKLSSTNQLRSVGLNLEGNGVATD-------------VPSVTKRW----G
gi|10313991:5900-8305EBOV|EM_076192_EMLab                                                              VSDVDKLVCRDKLSSTNQLRSVGLNLEGNGVATD-------------VPSVTKRW----G
gi|10313991:5900-8305EBOV|EM_076193_EMLab                                                              VSDVDKLVCRDKLSSTNQLRSVGLNLEGNGVATD-------------VPSVTKRW----G
gi|10313991:5900-8305EBOV|EM_076217_EMLab                                                              VSDVDKLVCRDKLSSTNQLRSVGLNLEGNGVATD-------------VPSVTKRW----G
gi|10313991:5900-8305EBOV|EM_076322_EMLab                                                              VSDVDKLVCRDKLSSTNQLRSVGLNLEGNGVATD-------------VPSVTKRW----G
gi|10313991:5900-8305EBOV|EM_076335_EMLab                                                              VSDVDKLVCRDKLSSTNQLRSVGLNLEGNGVATD-------------VPSVTKRW----G
gi|10313991:5900-8305EBOV|EM_076383_EMLab                                                              VSDVDKLVCRDKLSSTNQLRSVGLNLEGNGVATD-------------VPSVTKRW----G
gi|10313991:5900-8305EBOV|EM_076403_EMLab                                                              VSDVDKLVCRDKLSSTNQLRSVGLNLEGNGVATD-------------VPSVTKRW----G
gi|10313991:5900-8305EBOV|EM_076472_EMLab                                                              VSDVDKLVCRDKLSSTNQLRSVGLNLEGNGVATD-------------VPSVTKRW----G
gi|10313991:5900-8305EBOV|EM_076534_EMLab                                                              VSDVDKLVCRDKLSSTNQLRSVGLNLEGNGVATD-------------VPSVTKRW----G
gi|10313991:5900-8305EBOV|EM_076610_EMLab                                                              VSDVDKLVCRDKLSSTNQLRSVGLNLEGNGVATD-------------VPSVTKRW----G
gi|10313991:5900-8305EBOV|EM_076769_EMLab                                                              VSDVDKLVCRDKLSSTNQLRSVGLNLEGNGVATD-------------VPSVTKRW----G
gi|10313991:5900-8305EBOV|EM_076948_EMLab                                                              VSDVDKLVCRDKLSSTNQLRSVGLNLEGNGVATD-------------VPSVTKRW----G
gi|10313991:5900-8305EBOV|EM_076949_EMLab                                                              VSDVDKLVCRDKLSSTNQLRSVGLNLEGNGVATD-------------VPSVTKRW----G
gi|10313991:5900-8305EBOV|EM_076951_EMLab                                                              VSDVDKLVCRDKLSSTNQLRSVGLNLEGNGVATD-------------VPSVTKRW----G
gi|10313991:5900-8305EBOV|EM_078416_EMLab                                                              VSDVDKLVCRDKLSSTNQLRSVGLNLEGNGVATD-------------VPSVTKRW----G
gi|10313991:5900-8305EBOV|EM_078555_EMLab                                                              VSDVDKLVCRDKLSSTNQLRSVGLNLEGNGVATD-------------VPSVTKRW----G
gi|10313991:5900-8305EBOV|EM_078556_EMLab                                                              VSDVDKLVCRDKLSSTNQLRSVGLNLEGNGVATD-------------VPSVTKRW----G
gi|10313991:5900-8305EBOV|EM_078608_EMLab                                                              VSDVDKLVCRDKLSSTNQLRSVGLNLEGNGVATD-------------VPSVTKRW----G
gi|10313991:5900-8305EBOV|EM_078638_EMLab                                                              VSDVDKLVCRDKLSSTNQLRSVGLNLEGNGVATD-------------VPSVTKRW----G
gi|10313991:5900-8305EBOV|EM_078639_EMLab                                                              VSDVDKLVCRDKLSSTNQLRSVGLNLEGNGVATD-------------VPSVTKRW----G
gi|10313991:5900-8305EBOV|EM_078654_EMLab                                                              VSDVDKLVCRDKLSSTNQLRSVGLNLEGNGVATD-------------VPSVTKRW----G
gi|10313991:5900-8305EBOV|EM_078656_EMLab                                                              VSDVDKLVCRDKLSSTNQLRSVGLNLEGNGVATD-------------VPSVTKRW----G
gi|10313991:5900-8305EBOV|EM_078670_EMLab                                                              VSDVDKLVCRDKLSSTNQLRSVGLNLEGNGVATD-------------VPSVTKRW----G
gi|10313991:5900-8305EBOV|EM_078683_EMLab                                                              VSDVDKLVCRDKLSSTNQLRSVGLNLEGNGVATD-------------VPSVTKRW----G
gi|10313991:5900-8305EBOV|EM_078694_EMLab                                                              VSDVDKLVCRDKLSSTNQLRSVGLNLEGNGVATD-------------VPSVTKRW----G
gi|10313991:5900-8305EBOV|EM_078697_EMLab                                                              VSDVDKLVCRDKLSSTNQLRSVGLNLEGNGVATD-------------VPSVTKRW----G
gi|10313991:5900-8305EBOV|EM_078706_EMLab                                                              VSDVDKLVCRDKLSSTNQLRSVGLNLEGNGVATD-------------VPSVTKRW----G
gi|10313991:5900-8305EBOV|EM_078709_EMLab                                                              VSDVDKLVCRDKLSSTNQLRSVGLNLEGNGVATD-------------VPSVTKRW----G
gi|10313991:5900-8305EBOV|EM_078722_EMLab|GUI                                                          VSDVDKLVCRDKLSSTNQLRSVGLNLEGNGVATD-------------VPSVTKRW----G
gi|10313991:5900-8305EBOV|EM_078779_EMLab                                                              VSDVDKLVCRDKLSSTNQLRSVGLNLEGNGVATD-------------VPSVTKRW----G
gi|10313991:5900-8305EBOV|EM_079410_EMLab                                                              VSDVDKLVCRDKLSSTNQLRSVGLNLEGNGVATD-------------VPSVTKRW----G
gi|10313991:5900-8305EBOV|EM_079876_EMLab                                                              VSDVDKLVCRDKLSSTNQLRSVGLNLEGNGVATD-------------VPSVTKRW----G
gi|10313991:5900-8305EBOV|EM_079880_EMLab                                                              VSDVDKLVCRDKLSSTNQLRSVGLNLEGNGVATD-------------VPSVTKRW----G
gi|10313991:5900-8305EBOV|EM_079983_EMLab                                                              VSDVDKLVCRDKLSSTNQLRSVGLNLEGNGVATD-------------VPSVTKRW----G
gi|10313991:5900-8305EBOV|EM_080003_EMLab                                                              VSDVDKLVCRDKLSSTNQLRSVGLNLEGNGVATD-------------VPSVTKRW----G
gi|10313991:5900-8305EBOV|EM_080011_EMLab                                                              VSDVDKLVCRDKLSSTNQLRSVGLNLEGNGVATD-------------VPSVTKRW----G
gi|10313991:5900-8305EBOV|EM_080064_EMLab                                                              VSDVDKLVCRDKLSSTNQLRSVGLNLEGNGVATD-------------VPSVTKRW----G
gi|10313991:5900-8305EBOV|EM_080065_EMLab                                                              VSDVDKLVCRDKLSSTNQLRSVGLNLEGNGVATD-------------VPSVTKRW----G
gi|10313991:5900-8305EBOV|EM_080066_EMLab                                                              VSDVDKLVCRDKLSSTNQLRSVGLNLEGNGVATD-------------VPSVTKRW----G
gi|10313991:5900-8305EBOV|EM_080067_EMLab                                                              VSDVDKLVCRDKLSSTNQLRSVGLNLEGNGVATD-------------VPSVTKRW----G
gi|10313991:5900-8305EBOV|EM_080132_EMLab                                                              VSDVDKLVCRDKLSSTNQLRSVGLNLEGNGVATD-------------VPSVTKRW----G
gi|10313991:5900-8305EBOV|EM_080165_EMLab                                                              VSDVDKLVCRDKLSSTNQLRSVGLNLEGNGVATD-------------VPSVTKRW----G
gi|10313991:5900-8305EBOV|EM_080193|EMLab                                                              VSDVDKLVCRDKLSSTNQLRSVGLNLEGNGVATD-------------VPSVTKRW----G
gi|10313991:5900-8305EBOV|EM_080213_EMLab                                                              VSDVDKLVCRDKLSSTNQLRSVGLNLEGNGVATD-------------VPSVTKRW----G
gi|10313991:5900-8305EBOV|EM_080261_EMLab                                                              VSDVDKLVCRDKLSSTNQLRSVGLNLEGNGVATD-------------VPSVTKRW----G
gi|10313991:5900-8305EBOV|EM_080265_EMLab                                                              VSDVDKLVCRDKLSSTNQLRSVGLNLEGNGVATD-------------VPSVTKRW----G
gi|10313991:5900-8305EBOV|EM_080269_EMLab                                                              VSDVDKLVCRDKLSSTNQLRSVGLNLEGNGVATD-------------VPSVTKRW----G
gi|10313991:5900-8305EBOV|EM_078415_EMLab                                                              VSDVDKLVCRDKLSSTNQLRSVGLNLEGNGVATD-------------VPSVTKRW----G
gi|10313991:5900-8305NGA_061232                                                                        VSDVDKLVCRDKLSSTNQLRSVGLNLEGNGVATD-------------VPSVTKRW----G
gi|10313991:5900-8305NGA_061304                                                                        VSDVDKLVCRDKLSSTNQLRSVGLNLEGNGVATD-------------VPSVTKRW----G
gi|10313991:5900-8305NGA_DHB_001_07_14                                                                 VSDVDKLVCRDKLSSTNQLRSVGLNLEGNGVATD-------------VPSVTKRW----G
gi|10313991:5900-8305NGA_DHB_009_08_14                                                                 VSDVDKLVCRDKLSSTNQLRSVGLNLEGNGVATD-------------VPSVTKRW----G
gi|10313991:5900-8305NGA_DHB_010_08_14                                                                 VSDVDKLVCRDKLSSTNQLRSVGLNLEGNGVATD-------------VPSVTKRW----G
gi|10313991:5900-8305NGA_DHB_012_08_14                                                                 VSDVDKLVCRDKLSSTNQLRSVGLNLEGNGVATD-------------VPSVTKRW----G
gi|10313991:5900-8305NGA_DHB_013_08_14                                                                 VSDVDKLVCRDKLSSTNQLRSVGLNLEGNGVATD-------------VPSVTKRW----G
gi|10313991:5900-8305NGA_DHB_015_09_14                                                                 VSDVDKLVCRDKLSSTNQLRSVGLNLEGNGVATD-------------VPSVTKRW----G
gi|10313991:5900-8305NGA_DHB_016_08_14                                                                 VSDVDKLVCRDKLSSTNQLRSVGLNLEGNGVATD-------------VPSVTKRW----G
gi|10313991:5900-8305NGA_DHB_018_08_14                                                                 VSDVDKLVCRDKLSSTNQLRSVGLNLEGNGVATD-------------VPSVTKRW----G
gi|10313991:5900-8305GIN_2014_Conakry_505_2014_Jul_24                                                  VSDVDKLVCRDKLSSTNQLRSVGLNLEGNGVATD-------------VPSVTKRW----G
gi|10313991:5900-8305GIN_2014_Conakry_509_2014_Jul_24                                                  VSDVDKLVCRDKLSSTNQLRSVGLNLEGNGVATD-------------VPSVTKRW----G
gi|10313991:5900-8305GIN_2014_Conakry_573_2014_Aug_2                                                   VSDVDKLVCRDKLSSTNQLRSVGLNLEGNGVATD-------------VPSVTKRW----G
gi|10313991:5900-8305GIN_2014_Gueckedou_633_2014_Aug_12                                                VSDVDKLVCRDKLSSTNQLRSVGLNLEGNGVATD-------------VPSVTKRW----G
gi|10313991:5900-8305GIN_2014_Macenta_645_2014_Aug_14                                                  VSDVDKLVCRDKLSSTNQLRSVGLNLEGNGVATD-------------VPSVTKRW----G
gi|10313991:5900-8305GIN_2014_Conakry_653_2014_Aug_15                                                  VSDVDKLVCRDKLSSTNQLRSVGLNLEGNGVATD-------------VPSVTKRW----G
gi|10313991:5900-8305GIN_2014_Conakry_657_2014_Aug_16                                                  VSDVDKLVCRDKLSSTNQLRSVGLNLEGNGVATD-------------VPSVTKRW----G
gi|10313991:5900-8305GIN_2014_Conakry_678_2014_Aug_19                                                  VSDVDKLVCRDKLSSTNQLRSVGLNLEGNGVATD-------------VPSVTKRW----G
gi|10313991:5900-8305GIN_2014_Conakry_691_2014_Aug_21                                                  VSDVDKLVCRDKLSSTNQLRSVGLNLEGNGVATD-------------VPSVTKRW----G
gi|10313991:5900-8305GIN_2014_Conakry_701_2014_Aug_22                                                  VSDVDKLVCRDKLSSTNQLRSVGLNLEGNGVATD-------------VPSVTKRW----G
gi|10313991:5900-8305GIN_2014_Conakry_740_2014_Aug_26                                                  VSDVDKLVCRDKLSSTNQLRSVGLNLEGNGVATD-------------VPSVTKRW----G
gi|10313991:5900-8305GIN_2014_Conakry_786_2014_Aug_28                                                  VSDVDKLVCRDKLSSTNQLRSVGLNLEGNGVATD-------------VPSVTKRW----G
gi|10313991:5900-8305GIN_2014_Conakry_787_2014_Aug_28                                                  VSDVDKLVCRDKLSSTNQLRSVGLNLEGNGVATD-------------VPSVTKRW----G
gi|10313991:5900-8305GIN_2014_Dubreka_789_2014_Aug_29                                                  VSDVDKLVCRDKLSSTNQLRSVGLNLEGNGVATD-------------VPSVTKRW----G
gi|10313991:5900-8305GIN_2014_Conakry_976_2014_Sep_14                                                  VSDVDKLVCRDKLSSTNQLRSVGLNLEGNGVATD-------------VPSVTKRW----G
gi|10313991:5900-8305GIN_2014_Forecariah_989_2014_Sep_15                                               VSDVDKLVCRDKLSSTNQLRSVGLNLEGNGVATD-------------VPSVTKRW----G
gi|10313991:5900-8305GIN_2014_Conakry_1059_2014_Sep_21                                                 VSDVDKLVCRDKLSSTNQLRSVGLNLEGNGVATD-------------VPSVTKRW----G
gi|10313991:5900-8305GIN_2014_Coyah_1063_2014_Sep_21                                                   VSDVDKLVCRDKLSSTNQLRSVGLNLEGNGVATD-------------VPSVTKRW----G
gi|10313991:5900-8305GIN_2014_Conakry_1081_2014_Sep_22                                                 VSDVDKLVCRDKLSSTNQLRSVGLNLEGNGVATD-------------VPSVTKRW----G
gi|10313991:5900-8305GIN_2014_Dalaba_1116_2014_Sep_24                                                  VSDVDKLVCRDKLSSTNQLRSVGLNLEGNGVATD-------------VPSVTKRW----G
gi|10313991:5900-8305GIN_2014_Conakry_1120_2014_Sep_25                                                 VSDVDKLVCRDKLSSTNQLRSVGLNLEGNGVATD-------------VPSVTKRW----G
gi|10313991:5900-8305GIN_2014_Conakry_1121_2014_Sep_25                                                 VSDVDKLVCRDKLSSTNQLRSVGLNLEGNGVATD-------------VPSVTKRW----G
gi|10313991:5900-8305GIN_2014_Conakry_1205_2014_Oct_2                                                  VSDVDKLVCRDKLSSTNQLRSVGLNLEGNGVATD-------------VPSVTKRW----G
gi|10313991:5900-8305GIN_2014_Conakry_1210_2014_Oct_2                                                  VSDVDKLVCRDKLSSTNQLRSVGLNLEGNGVATD-------------VPSVTKRW----G
gi|10313991:5900-8305GIN_2014_Coyah_1274_2014_Oct_4                                                    VSDVDKLVCRDKLSSTNQLRSVGLNLEGNGVATD-------------VPSVTKRW----G
gi|10313991:5900-8305GIN_2014_Coyah_1339_2014_Oct_8                                                    VSDVDKLVCRDKLSSTNQLRSVGLNLEGNGVATD-------------VPSVTKRW----G
gi|10313991:5900-8305GIN_2014_Conakry_1340_2014_Oct_8                                                  VSDVDKLVCRDKLSSTNQLRSVGLNLEGNGVATD-------------VPSVTKRW----G
gi|10313991:5900-8305GIN_2014_Conakry_1342_2014_Oct_8                                                  VSDVDKLVCRDKLSSTNQLRSVGLNLEGNGVATD-------------VPSVTKRW----G
gi|10313991:5900-8305GIN_2014_Coyah_1355_2014_Oct_9                                                    VSDVDKLVCRDKLSSTNQLRSVGLNLEGNGVATD-------------VPSVTKRW----G
gi|10313991:5900-8305GIN_2014_Forecariah_1365_2014_Oct_9                                               VSDVDKLVCRDKLSSTNQLRSVGLNLEGNGVATD-------------VPSVTKRW----G
gi|10313991:5900-8305GIN_2014_Conakry_1371_2014_Oct_10                                                 VSDVDKLVCRDKLSSTNQLRSVGLNLEGNGVATD-------------VPSVTKRW----G
gi|10313991:5900-8305GIN_2014_Coyah_1394_2014_Oct_11                                                   VSDVDKLVCRDKLSSTNQLRSVGLNLEGNGVATD-------------VPSVTKRW----G
gi|10313991:5900-8305GIN_2014_Conakry_1445_2014_Oct_14                                                 VSDVDKLVCRDKLSSTNQLRSVGLNLEGNGVATD-------------VPSVTKRW----G
gi|10313991:5900-8305GIN_2014_Conakry_1454_2014_Oct_14                                                 VSDVDKLVCRDKLSSTNQLRSVGLNLEGNGVATD-------------VPSVTKRW----G
gi|10313991:5900-8305GIN_2014_Conakry_1480_2014_Oct_15                                                 VSDVDKLVCRDKLSSTNQLRSVGLNLEGNGVATD-------------VPSVTKRW----G
gi|10313991:5900-8305GIN_2014_Conakry_1561_2014_Oct_19                                                 VSDVDKLVCRDKLSSTNQLRSVGLNLEGNGVATD-------------VPSVTKRW----G
gi|10313991:5900-8305GIN_2014_Forecariah_1568_2014_Oct_18                                              VSDVDKLVCRDKLSSTNQLRSVGLNLEGNGVATD-------------VPSVTKRW----G
gi|10313991:5900-8305GIN_2014_Forecariah_1623_2014_Oct_24                                              VSDVDKLVCRDKLSSTNQLRSVGLNLEGNGVATD-------------VPSVTKRW----G
gi|10313991:5900-8305GIN_2014_Conakry_1651_2014_Oct_24                                                 VSDVDKLVCRDKLSSTNQLRSVGLNLEGNGVATD-------------VPSVTKRW----G
gi|10313991:5900-8305GIN_2014_Conakry_1481_2014_Oct_15                                                 VSDVDKLVCRDKLSSTNQLRSVGLNLEGNGVATD-------------VPSVTKRW----G
gi|10313991:5900-8305GIN_2014_Conakry_1491_2014_Oct_16                                                 VSDVDKLVCRDKLSSTNQLRSVGLNLEGNGVATD-------------VPSVTKRW----G
gi|10313991:5900-8305GIN_2014_Conakry_1128_2014_Sep_25                                                 VSDVDKLVCRDKLSSTNQLRSVGLNLEGNGVATD-------------VPSVTKRW----G
gi|10313991:5900-8305GIN_2014_Conakry_1149_2014_Sep_27                                                 VSDVDKLVCRDKLSSTNQLRSVGLNLEGNGVATD-------------VPSVTKRW----G
gi|10313991:5900-8305GIN_2014_Conakry_1215_2014_Oct_02                                                 VSDVDKLVCRDKLSSTNQLRSVGLNLEGNGVATD-------------VPSVTKRW----G
gi|10313991:5900-8305GIN_2014_Conakry_1250_2014_Oct_04                                                 VSDVDKLVCRDKLSSTNQLRSVGLNLEGNGVATD-------------VPSVTKRW----G
gi|10313991:5900-8305GIN_2014_Conakry_507_2014_Jul_24                                                  VSDVDKLVCRDKLSSTNQLRSVGLNLEGNGVATD-------------VPSVTKRW----G
gi|10313991:5900-8305GIN_2014_Conakry_742_2014_Aug_26                                                  VSDVDKLVCRDKLSSTNQLRSVGLNLEGNGVATD-------------VPSVTKRW----G
gi|10313991:5900-8305GIN_2014_Conakry_768_2014_Aug_27                                                  VSDVDKLVCRDKLSSTNQLRSVGLNLEGNGVATD-------------VPSVTKRW----G
gi|10313991:5900-8305gi|807052930|gb|KR105346_1|_gi|10313991:5900-8305gi|807052930|gb|KR105346.1|      VSDVDKLVCRDKLSSTNQLRSVGLNLEGNGVATD-------------VPSVTKRW----G
gi|10313991:5900-8305gi|807052920|gb|KR105345_1|_gi|10313991:5900-8305gi|807052920|gb|KR105345.1|      VSDVDKLVCRDKLSSTNQLRSVGLNLEGNGVATD-------------VPSVTKRW----G
gi|10313991:5900-8305gi|807052900|gb|KR105343_1|_gi|10313991:5900-8305gi|807052900|gb|KR105343.1|      VSDVDKLVCRDKLSSTNQLRSVGLNLEGNGVATD-------------VPSVTKRW----G
gi|10313991:5900-8305gi|807052890|gb|KR105342_1|_gi|10313991:5900-8305gi|807052890|gb|KR105342.1|      VSDVDKLVCRDKLSSTNQLRSVGLNLEGNGVATD-------------VPSVTKRW----G
gi|10313991:5900-8305gi|807052880|gb|KR105341_1|_gi|10313991:5900-8305gi|807052880|gb|KR105341.1|      VSDVDKLVCRDKLSSTNQLRSVGLNLEGNGVATD-------------VPSVTKRW----G
gi|10313991:5900-8305gi|807052870|gb|KR105340_1|_gi|10313991:5900-8305gi|807052870|gb|KR105340.1|      VSDVDKLVCRDKLSSTNQLRSVGLNLEGNGVATD-------------VPSVTKRW----G
gi|10313991:5900-8305gi|807052850|gb|KR105338_1|_gi|10313991:5900-8305gi|807052850|gb|KR105338.1|      VSDVDKLVCRDKLSSTNQLRSVGLNLEGNGVATD-------------VPSVTKRW----G
gi|10313991:5900-8305gi|807052840|gb|KR105337_1|_gi|10313991:5900-8305gi|807052840|gb|KR105337.1|      VSDVDKLVCRDKLSSTNQLRSVGLNLEGNGVATD-------------VPSVTKRW----G
gi|10313991:5900-8305gi|807052820|gb|KR105335_1|_gi|10313991:5900-8305gi|807052820|gb|KR105335.1|      VSDVDKLVCRDKLSSTNQLRSVGLNLEGNGVATD-------------VPSVTKRW----G
gi|10313991:5900-8305gi|807052790|gb|KR105332_1|_gi|10313991:5900-8305gi|807052790|gb|KR105332.1|      VSDVDKLVCRDKLSSTNQLRSVGLNLEGNGVATD-------------VPSVTKRW----G
gi|10313991:5900-8305gi|807052780|gb|KR105331_1|_gi|10313991:5900-8305gi|807052780|gb|KR105331.1|      VSDVDKLVCRDKLSSTNQLRSVGLNLEGNGVATD-------------VPSVTKRW----G
gi|10313991:5900-8305gi|807052770|gb|KR105330_1|_gi|10313991:5900-8305gi|807052770|gb|KR105330.1|      VSDVDKLVCRDKLSSTNQLRSVGLNLEGNGVATD-------------VPSVTKRW----G
gi|10313991:5900-8305gi|807052700|gb|KR105323_1|_gi|10313991:5900-8305gi|807052700|gb|KR105323.1|      VSDVDKLVCRDKLSSTNQLRSVGLNLEGNGVATD-------------VPSVTKRW----G
gi|10313991:5900-8305gi|807052620|gb|KR105315_1|_gi|10313991:5900-8305gi|807052620|gb|KR105315.1|      VSDVDKLVCRDKLSSTNQLRSVGLNLEGNGVATD-------------VPSVTKRW----G
gi|10313991:5900-8305gi|807052570|gb|KR105310_1|_gi|10313991:5900-8305gi|807052570|gb|KR105310.1|      VSDVDKLVCRDKLSSTNQLRSVGLNLEGNGVATD-------------VPSVTKRW----G
gi|10313991:5900-8305gi|807052530|gb|KR105306_1|_gi|10313991:5900-8305gi|807052530|gb|KR105306.1|      VSDVDKLVCRDKLSSTNQLRSVGLNLEGNGVATD-------------VPSVTKRW----G
gi|10313991:5900-8305gi|807052500|gb|KR105303_1|_gi|10313991:5900-8305gi|807052500|gb|KR105303.1|      VSDVDKLVCRDKLSSTNQLRSVGLNLEGNGVATD-------------VPSVTKRW----G
gi|10313991:5900-8305gi|807052480|gb|KR105301_1|_gi|10313991:5900-8305gi|807052480|gb|KR105301.1|      VSDVDKLVCRDKLSSTNQLRSVGLNLEGNGVATD-------------VPSVTKRW----G
gi|10313991:5900-8305gi|807052450|gb|KR105298_1|_gi|10313991:5900-8305gi|807052450|gb|KR105298.1|      VSDVDKLVCRDKLSSTNQLRSVGLNLEGNGVATD-------------VPSVTKRW----G
gi|10313991:5900-8305gi|807052410|gb|KR105294_1|_gi|10313991:5900-8305gi|807052410|gb|KR105294.1|      VSDVDKLVCRDKLSSTNQLRSVGLNLEGNGVATD-------------VPSVTKRW----G
gi|10313991:5900-8305gi|807052400|gb|KR105293_1|_gi|10313991:5900-8305gi|807052400|gb|KR105293.1|      VSDVDKLVCRDKLSSTNQLRSVGLNLEGNGVATD-------------VPSVTKRW----G
gi|10313991:5900-8305gi|807052350|gb|KR105288_1|_gi|10313991:5900-8305gi|807052350|gb|KR105288.1|      VSDVDKLVCRDKLSSTNQLRSVGLNLEGNGVATD-------------VPSVTKRW----G
gi|10313991:5900-8305gi|807052340|gb|KR105287_1|_gi|10313991:5900-8305gi|807052340|gb|KR105287.1|      VSDVDKLVCRDKLSSTNQLRSVGLNLEGNGVATD-------------VPSVTKRW----G
gi|10313991:5900-8305gi|807052330|gb|KR105286_1|_gi|10313991:5900-8305gi|807052330|gb|KR105286.1|      VSDVDKLVCRDKLSSTNQLRSVGLNLEGNGVATD-------------VPSVTKRW----G
gi|10313991:5900-8305gi|807052310|gb|KR105284_1|_gi|10313991:5900-8305gi|807052310|gb|KR105284.1|      VSDVDKLVCRDKLSSTNQLRSVGLNLEGNGVATD-------------VPSVTKRW----G
gi|10313991:5900-8305gi|807052300|gb|KR105283_1|_gi|10313991:5900-8305gi|807052300|gb|KR105283.1|      VSDVDKLVCRDKLSSTNQLRSVGLNLEGNGVATD-------------VPSVTKRW----G
gi|10313991:5900-8305gi|807052270|gb|KR105280_1|_gi|10313991:5900-8305gi|807052270|gb|KR105280.1|      VSDVDKLVCRDKLSSTNQLRSVGLNLEGNGVATD-------------VPSVTKRW----G
gi|10313991:5900-8305gi|807052250|gb|KR105278_1|_gi|10313991:5900-8305gi|807052250|gb|KR105278.1|      VSDVDKLVCRDKLSSTNQLRSVGLNLEGNGVATD-------------VPSVTKRW----G
gi|10313991:5900-8305gi|807052240|gb|KR105277_1|_gi|10313991:5900-8305gi|807052240|gb|KR105277.1|      VSDVDKLVCRDKLSSTNQLRSVGLNLEGNGVATD-------------VPSVTKRW----G
gi|10313991:5900-8305gi|807052230|gb|KR105276_1|_gi|10313991:5900-8305gi|807052230|gb|KR105276.1|      VSDVDKLVCRDKLSSTNQLRSVGLNLEGNGVATD-------------VPSVTKRW----G
gi|10313991:5900-8305gi|807052210|gb|KR105274_1|_gi|10313991:5900-8305gi|807052210|gb|KR105274.1|      VSDVDKLVCRDKLSSTNQLRSVGLNLEGNGVATD-------------VPSVTKRW----G
gi|10313991:5900-8305gi|807052200|gb|KR105273_1|_gi|10313991:5900-8305gi|807052200|gb|KR105273.1|      VSDVDKLVCRDKLSSTNQLRSVGLNLEGNGVATD-------------VPSVTKRW----G
gi|10313991:5900-8305gi|807052181|gb|KR105271_1|_gi|10313991:5900-8305gi|807052181|gb|KR105271.1|      VSDVDKLVCRDKLSSTNQLRSVGLNLEGNGVATD-------------VPSVTKRW----G
gi|10313991:5900-8305gi|807052161|gb|KR105269_1|_gi|10313991:5900-8305gi|807052161|gb|KR105269.1|      VSDVDKLVCRDKLSSTNQLRSVGLNLEGNGVATD-------------VPSVTKRW----G
gi|10313991:5900-8305gi|807052151|gb|KR105268_1|_gi|10313991:5900-8305gi|807052151|gb|KR105268.1|      VSDVDKLVCRDKLSSTNQLRSVGLNLEGNGVATD-------------VPSVTKRW----G
gi|10313991:5900-8305gi|807052131|gb|KR105266_1|_gi|10313991:5900-8305gi|807052131|gb|KR105266.1|      VSDVDKLVCRDKLSSTNQLRSVGLNLEGNGVATD-------------VPSVTKRW----G
gi|10313991:5900-8305gi|807052121|gb|KR105265_1|_gi|10313991:5900-8305gi|807052121|gb|KR105265.1|      VSDVDKLVCRDKLSSTNQLRSVGLNLEGNGVATD-------------VPSVTKRW----G
gi|10313991:5900-8305gi|807052111|gb|KR105264_1|_gi|10313991:5900-8305gi|807052111|gb|KR105264.1|      VSDVDKLVCRDKLSSTNQLRSVGLNLEGNGVATD-------------VPSVTKRW----G
gi|10313991:5900-8305gi|807052101|gb|KR105263_1|_gi|10313991:5900-8305gi|807052101|gb|KR105263.1|      VSDVDKLVCRDKLSSTNQLRSVGLNLEGNGVATD-------------VPSVTKRW----G
gi|10313991:5900-8305gi|807052091|gb|KR105262_1|_gi|10313991:5900-8305gi|807052091|gb|KR105262.1|      VSDVDKLVCRDKLSSTNQLRSVGLNLEGNGVATD-------------VPSVTKRW----G
gi|10313991:5900-8305gi|807052051|gb|KR105258_1|_gi|10313991:5900-8305gi|807052051|gb|KR105258.1|      VSDVDKLVCRDKLSSTNQLRSVGLNLEGNGVATD-------------VPSVTKRW----G
gi|10313991:5900-8305gi|807052031|gb|KR105256_1|_gi|10313991:5900-8305gi|807052031|gb|KR105256.1|      VSDVDKLVCRDKLSSTNQLRSVGLNLEGNGVATD-------------VPSVTKRW----G
gi|10313991:5900-8305gi|807051991|gb|KR105252_1|_gi|10313991:5900-8305gi|807051991|gb|KR105252.1|      VSDVDKLVCRDKLSSTNQLRSVGLNLEGNGVATD-------------VPSVTKRW----G
gi|10313991:5900-8305gi|807051981|gb|KR105251_1|_gi|10313991:5900-8305gi|807051981|gb|KR105251.1|      VSDVDKLVCRDKLSSTNQLRSVGLNLEGNGVATD-------------VPSVTKRW----G
gi|10313991:5900-8305gi|807051961|gb|KR105249_1|_gi|10313991:5900-8305gi|807051961|gb|KR105249.1|      VSDVDKLVCRDKLSSTNQLRSVGLNLEGNGVATD-------------VPSVTKRW----G
gi|10313991:5900-8305gi|807051951|gb|KR105248_1|_gi|10313991:5900-8305gi|807051951|gb|KR105248.1|      VSDVDKLVCRDKLSSTNQLRSVGLNLEGNGVATD-------------VPSVTKRW----G
gi|10313991:5900-8305gi|807051941|gb|KR105247_1|_gi|10313991:5900-8305gi|807051941|gb|KR105247.1|      VSDVDKLVCRDKLSSTNQLRSVGLNLEGNGVATD-------------VPSVTKRW----G
gi|10313991:5900-8305gi|807051921|gb|KR105245_1|_gi|10313991:5900-8305gi|807051921|gb|KR105245.1|      VSDVDKLVCRDKLSSTNQLRSVGLNLEGNGVATD-------------VPSVTKRW----G
gi|10313991:5900-8305gi|807051911|gb|KR105244_1|_gi|10313991:5900-8305gi|807051911|gb|KR105244.1|      VSDVDKLVCRDKLSSTNQLRSVGLNLEGNGVATD-------------VPSVTKRW----G
gi|10313991:5900-8305gi|807051901|gb|KR105243_1|_gi|10313991:5900-8305gi|807051901|gb|KR105243.1|      VSDVDKLVCRDKLSSTNQLRSVGLNLEGNGVATD-------------VPSVTKRW----G
gi|10313991:5900-8305gi|807051891|gb|KR105242_1|_gi|10313991:5900-8305gi|807051891|gb|KR105242.1|      VSDVDKLVCRDKLSSTNQLRSVGLNLEGNGVATD-------------VPSVTKRW----G
gi|10313991:5900-8305gi|807051881|gb|KR105241_1|_gi|10313991:5900-8305gi|807051881|gb|KR105241.1|      VSDVDKLVCRDKLSSTNQLRSVGLNLEGNGVATD-------------VPSVTKRW----G
gi|10313991:5900-8305gi|807051871|gb|KR105240_1|_gi|10313991:5900-8305gi|807051871|gb|KR105240.1|      VSDVDKLVCRDKLSSTNQLRSVGLNLEGNGVATD-------------VPSVTKRW----G
gi|10313991:5900-8305gi|807051861|gb|KR105239_1|_gi|10313991:5900-8305gi|807051861|gb|KR105239.1|      VSDVDKLVCRDKLSSTNQLRSVGLNLEGNGVATD-------------VPSVTKRW----G
gi|10313991:5900-8305gi|807051851|gb|KR105238_1|_gi|10313991:5900-8305gi|807051851|gb|KR105238.1|      VSDVDKLVCRDKLSSTNQLRSVGLNLEGNGVATD-------------VPSVTKRW----G
gi|10313991:5900-8305gi|807051831|gb|KR105236_1|_gi|10313991:5900-8305gi|807051831|gb|KR105236.1|      VSDVDKLVCRDKLSSTNQLRSVGLNLEGNGVATD-------------VPSVTKRW----G
gi|10313991:5900-8305gi|807051821|gb|KR105235_1|_gi|10313991:5900-8305gi|807051821|gb|KR105235.1|      VSDVDKLVCRDKLSSTNQLRSVGLNLEGNGVATD-------------VPSVTKRW----G
gi|10313991:5900-8305gi|807051811|gb|KR105234_1|_gi|10313991:5900-8305gi|807051811|gb|KR105234.1|      VSDVDKLVCRDKLSSTNQLRSVGLNLEGNGVATD-------------VPSVTKRW----G
gi|10313991:5900-8305gi|807051801|gb|KR105233_1|_gi|10313991:5900-8305gi|807051801|gb|KR105233.1|      VSDVDKLVCRDKLSSTNQLRSVGLNLEGNGVATD-------------VPSVTKRW----G
gi|10313991:5900-8305gi|807051791|gb|KR105232_1|_gi|10313991:5900-8305gi|807051791|gb|KR105232.1|      VSDVDKLVCRDKLSSTNQLRSVGLNLEGNGVATD-------------VPSVTKRW----G
gi|10313991:5900-8305gi|807051781|gb|KR105231_1|_gi|10313991:5900-8305gi|807051781|gb|KR105231.1|      VSDVDKLVCRDKLSSTNQLRSVGLNLEGNGVATD-------------VPSVTKRW----G
gi|10313991:5900-8305gi|807051761|gb|KR105229_1|_gi|10313991:5900-8305gi|807051761|gb|KR105229.1|      VSDVDKLVCRDKLSSTNQLRSVGLNLEGNGVATD-------------VPSVTKRW----G
gi|10313991:5900-8305gi|807051751|gb|KR105228_1|_gi|10313991:5900-8305gi|807051751|gb|KR105228.1|      VSDVDKLVCRDKLSSTNQLRSVGLNLEGNGVATD-------------VPSVTKRW----G
gi|10313991:5900-8305gi|807051741|gb|KR105227_1|_gi|10313991:5900-8305gi|807051741|gb|KR105227.1|      VSDVDKLVCRDKLSSTNQLRSVGLNLEGNGVATD-------------VPSVTKRW----G
gi|10313991:5900-8305gi|807051731|gb|KR105226_1|_gi|10313991:5900-8305gi|807051731|gb|KR105226.1|      VSDVDKLVCRDKLSSTNQLRSVGLNLEGNGVATD-------------VPSVTKRW----G
gi|10313991:5900-8305gi|807051721|gb|KR105225_1|_gi|10313991:5900-8305gi|807051721|gb|KR105225.1|      VSDVDKLVCRDKLSSTNQLRSVGLNLEGNGVATD-------------VPSVTKRW----G
gi|10313991:5900-8305gi|807051711|gb|KR105224_1|_gi|10313991:5900-8305gi|807051711|gb|KR105224.1|      VSDVDKLVCRDKLSSTNQLRSVGLNLEGNGVATD-------------VPSVTKRW----G
gi|10313991:5900-8305gi|807051701|gb|KR105223_1|_gi|10313991:5900-8305gi|807051701|gb|KR105223.1|      VSDVDKLVCRDKLSSTNQLRSVGLNLEGNGVATD-------------VPSVTKRW----G
gi|10313991:5900-8305gi|807051691|gb|KR105222_1|_gi|10313991:5900-8305gi|807051691|gb|KR105222.1|      VSDVDKLVCRDKLSSTNQLRSVGLNLEGNGVATD-------------VPSVTKRW----G
gi|10313991:5900-8305gi|807051681|gb|KR105221_1|_gi|10313991:5900-8305gi|807051681|gb|KR105221.1|      VSDVDKLVCRDKLSSTNQLRSVGLNLEGNGVATD-------------VPSVTKRW----G
gi|10313991:5900-8305gi|807051661|gb|KR105219_1|_gi|10313991:5900-8305gi|807051661|gb|KR105219.1|      VSDVDKLVCRDKLSSTNQLRSVGLNLEGNGVATD-------------VPSVTKRW----G
gi|10313991:5900-8305gi|807051651|gb|KR105218_1|_gi|10313991:5900-8305gi|807051651|gb|KR105218.1|      VSDVDKLVCRDKLSSTNQLRSVGLNLEGNGVATD-------------VPSVTKRW----G
gi|10313991:5900-8305gi|807051631|gb|KR105216_1|_gi|10313991:5900-8305gi|807051631|gb|KR105216.1|      VSDVDKLVCRDKLSSTNQLRSVGLNLEGNGVATD-------------VPSVTKRW----G
gi|10313991:5900-8305gi|807051621|gb|KR105215_1|_gi|10313991:5900-8305gi|807051621|gb|KR105215.1|      VSDVDKLVCRDKLSSTNQLRSVGLNLEGNGVATD-------------VPSVTKRW----G
gi|10313991:5900-8305gi|807051611|gb|KR105214_1|_gi|10313991:5900-8305gi|807051611|gb|KR105214.1|      VSDVDKLVCRDKLSSTNQLRSVGLNLEGNGVATD-------------VPSVTKRW----G
gi|10313991:5900-8305gi|807051601|gb|KR105213_1|_gi|10313991:5900-8305gi|807051601|gb|KR105213.1|      VSDVDKLVCRDKLSSTNQLRSVGLNLEGNGVATD-------------VPSVTKRW----G
gi|10313991:5900-8305gi|807051571|gb|KR105210_1|_gi|10313991:5900-8305gi|807051571|gb|KR105210.1|      VSDVDKLVCRDKLSSTNQLRSVGLNLEGNGVATD-------------VPSVTKRW----G
gi|10313991:5900-8305gi|807051561|gb|KR105209_1|_gi|10313991:5900-8305gi|807051561|gb|KR105209.1|      VSDVDKLVCRDKLSSTNQLRSVGLNLEGNGVATD-------------VPSVTKRW----G
gi|10313991:5900-8305gi|807051541|gb|KR105207_1|_gi|10313991:5900-8305gi|807051541|gb|KR105207.1|      VSDVDKLVCRDKLSSTNQLRSVGLNLEGNGVATD-------------VPSVTKRW----G
gi|10313991:5900-8305gi|807051531|gb|KR105206_1|_gi|10313991:5900-8305gi|807051531|gb|KR105206.1|      VSDVDKLVCRDKLSSTNQLRSVGLNLEGNGVATD-------------VPSVTKRW----G
gi|10313991:5900-8305gi|807051521|gb|KR105205_1|_gi|10313991:5900-8305gi|807051521|gb|KR105205.1|      VSDVDKLVCRDKLSSTNQLRSVGLNLEGNGVATD-------------VPSVTKRW----G
gi|10313991:5900-8305gi|807051511|gb|KR105204_1|_gi|10313991:5900-8305gi|807051511|gb|KR105204.1|      VSDVDKLVCRDKLSSTNQLRSVGLNLEGNGVATD-------------VPSVTKRW----G
gi|10313991:5900-8305gi|807051471|gb|KR105200_1|_gi|10313991:5900-8305gi|807051471|gb|KR105200.1|      VSDVDKLVCRDKLSSTNQLRSVGLNLEGNGVATD-------------VPSVTKRW----G
gi|10313991:5900-8305gi|667853353|gb|KM233118_1|_gi|10313991:5900-8305gi|667853353|gb|KM233118.1|      VSDVDKLVCRDKLSSTNQLRSVGLNLEGNGVATD-------------VPSVTKRW----G
gi|10313991:5900-8305gi|667853343|gb|KM233117_1|_gi|10313991:5900-8305gi|667853343|gb|KM233117.1|      VSDVDKLVCRDKLSSTNQLRSVGLNLEGNGVATD-------------VPSVTKRW----G
gi|10313991:5900-8305gi|667853332|gb|KM233116_1|_gi|10313991:5900-8305gi|667853332|gb|KM233116.1|      VSDVDKLVCRDKLSSTNQLRSVGLNLEGNGVATD-------------VPSVTKRW----G
gi|10313991:5900-8305gi|667853322|gb|KM233115_1|_gi|10313991:5900-8305gi|667853322|gb|KM233115.1|      VSDVDKLVCRDKLSSTNQLRSVGLNLEGNGVATD-------------VPSVTKRW----G
gi|10313991:5900-8305gi|667853311|gb|KM233114_1|_gi|10313991:5900-8305gi|667853311|gb|KM233114.1|      VSDVDKLVCRDKLSSTNQLRSVGLNLEGNGVATD-------------VPSVTKRW----G
gi|10313991:5900-8305gi|667853301|gb|KM233113_1|_gi|10313991:5900-8305gi|667853301|gb|KM233113.1|      VSDVDKLVCRDKLSSTNQLRSVGLNLEGNGVATD-------------VPSVTKRW----G
gi|10313991:5900-8305gi|667853291|gb|KM233112_1|_gi|10313991:5900-8305gi|667853291|gb|KM233112.1|      VSDVDKLVCRDKLSSTNQLRSVGLNLEGNGVATD-------------VPSVTKRW----G
gi|10313991:5900-8305gi|667853280|gb|KM233111_1|_gi|10313991:5900-8305gi|667853280|gb|KM233111.1|      VSDVDKLVCRDKLSSTNQLRSVGLNLEGNGVATD-------------VPSVTKRW----G
gi|10313991:5900-8305gi|667853270|gb|KM233110_1|_gi|10313991:5900-8305gi|667853270|gb|KM233110.1|      VSDVDKLVCRDKLSSTNQLRSVGLNLEGNGVATD-------------VPSVTKRW----G
gi|10313991:5900-8305gi|667853259|gb|KM233109_1|_gi|10313991:5900-8305gi|667853259|gb|KM233109.1|      VSDVDKLVCRDKLSSTNQLRSVGLNLEGNGVATD-------------VPSVTKRW----G
gi|10313991:5900-8305gi|667853249|gb|KM233108_1|_gi|10313991:5900-8305gi|667853249|gb|KM233108.1|      VSDVDKLVCRDKLSSTNQLRSVGLNLEGNGVATD-------------VPSVTKRW----G
gi|10313991:5900-8305gi|667853239|gb|KM233107_1|_gi|10313991:5900-8305gi|667853239|gb|KM233107.1|      VSDVDKLVCRDKLSSTNQLRSVGLNLEGNGVATD-------------VPSVTKRW----G
gi|10313991:5900-8305gi|667853228|gb|KM233106_1|_gi|10313991:5900-8305gi|667853228|gb|KM233106.1|      VSDVDKLVCRDKLSSTNQLRSVGLNLEGNGVATD-------------VPSVTKRW----G
gi|10313991:5900-8305gi|667853218|gb|KM233105_1|_gi|10313991:5900-8305gi|667853218|gb|KM233105.1|      VSDVDKLVCRDKLSSTNQLRSVGLNLEGNGVATD-------------VPSVTKRW----G
gi|10313991:5900-8305gi|667853207|gb|KM233104_1|_gi|10313991:5900-8305gi|667853207|gb|KM233104.1|      VSDVDKLVCRDKLSSTNQLRSVGLNLEGNGVATD-------------VPSVTKRW----G
gi|10313991:5900-8305gi|667853197|gb|KM233103_1|_gi|10313991:5900-8305gi|667853197|gb|KM233103.1|      VSDVDKLVCRDKLSSTNQLRSVGLNLEGNGVATD-------------VPSVTKRW----G
gi|10313991:5900-8305gi|667853186|gb|KM233102_1|_gi|10313991:5900-8305gi|667853186|gb|KM233102.1|      VSDVDKLVCRDKLSSTNQLRSVGLNLEGNGVATD-------------VPSVTKRW----G
gi|10313991:5900-8305gi|667853176|gb|KM233101_1|_gi|10313991:5900-8305gi|667853176|gb|KM233101.1|      VSDVDKLVCRDKLSSTNQLRSVGLNLEGNGVATD-------------VPSVTKRW----G
gi|10313991:5900-8305gi|667853166|gb|KM233100_1|_gi|10313991:5900-8305gi|667853166|gb|KM233100.1|      VSDVDKLVCRDKLSSTNQLRSVGLNLEGNGVATD-------------VPSVTKRW----G
gi|10313991:5900-8305gi|667853155|gb|KM233099_1|_gi|10313991:5900-8305gi|667853155|gb|KM233099.1|      VSDVDKLVCRDKLSSTNQLRSVGLNLEGNGVATD-------------VPSVTKRW----G
gi|10313991:5900-8305gi|667853145|gb|KM233098_1|_gi|10313991:5900-8305gi|667853145|gb|KM233098.1|      VSDVDKLVCRDKLSSTNQLRSVGLNLEGNGVATD-------------VPSVTKRW----G
gi|10313991:5900-8305gi|667853134|gb|KM233097_1|_gi|10313991:5900-8305gi|667853134|gb|KM233097.1|      VSDVDKLVCRDKLSSTNQLRSVGLNLEGNGVATD-------------VPSVTKRW----G
gi|10313991:5900-8305gi|667853124|gb|KM233096_1|_gi|10313991:5900-8305gi|667853124|gb|KM233096.1|      VSDVDKLVCRDKLSSTNQLRSVGLNLEGNGVATD-------------VPSVTKRW----G
gi|10313991:5900-8305gi|667853113|gb|KM233095_1|_gi|10313991:5900-8305gi|667853113|gb|KM233095.1|      VSDVDKLVCRDKLSSTNQLRSVGLNLEGNGVATD-------------VPSVTKRW----G
gi|10313991:5900-8305gi|667853103|gb|KM233094_1|_gi|10313991:5900-8305gi|667853103|gb|KM233094.1|      VSDVDKLVCRDKLSSTNQLRSVGLNLEGNGVATD-------------VPSVTKRW----G
gi|10313991:5900-8305gi|667853093|gb|KM233093_1|_gi|10313991:5900-8305gi|667853093|gb|KM233093.1|      VSDVDKLVCRDKLSSTNQLRSVGLNLEGNGVATD-------------VPSVTKRW----G
gi|10313991:5900-8305gi|667853082|gb|KM233092_1|_gi|10313991:5900-8305gi|667853082|gb|KM233092.1|      VSDVDKLVCRDKLSSTNQLRSVGLNLEGNGVATD-------------VPSVTKRW----G
gi|10313991:5900-8305gi|667853062|gb|KM233090_1|_gi|10313991:5900-8305gi|667853062|gb|KM233090.1|      VSDVDKLVCRDKLSSTNQLRSVGLNLEGNGVATD-------------VPSVTKRW----G
gi|10313991:5900-8305gi|667853051|gb|KM233089_1|_gi|10313991:5900-8305gi|667853051|gb|KM233089.1|      VSDVDKLVCRDKLSSTNQLRSVGLNLEGNGVATD-------------VPSVTKRW----G
gi|10313991:5900-8305gi|667853041|gb|KM233088_1|_gi|10313991:5900-8305gi|667853041|gb|KM233088.1|      VSDVDKLVCRDKLSSTNQLRSVGLNLEGNGVATD-------------VPSVTKRW----G
gi|10313991:5900-8305gi|667853030|gb|KM233087_1|_gi|10313991:5900-8305gi|667853030|gb|KM233087.1|      VSDVDKLVCRDKLSSTNQLRSVGLNLEGNGVATD-------------VPSVTKRW----G
gi|10313991:5900-8305gi|667853020|gb|KM233086_1|_gi|10313991:5900-8305gi|667853020|gb|KM233086.1|      VSDVDKLVCRDKLSSTNQLRSVGLNLEGNGVATD-------------VPSVTKRW----G
gi|10313991:5900-8305gi|667853009|gb|KM233085_1|_gi|10313991:5900-8305gi|667853009|gb|KM233085.1|      VSDVDKLVCRDKLSSTNQLRSVGLNLEGNGVATD-------------VPSVTKRW----G
gi|10313991:5900-8305gi|667852999|gb|KM233084_1|_gi|10313991:5900-8305gi|667852999|gb|KM233084.1|      VSDVDKLVCRDKLSSTNQLRSVGLNLEGNGVATD-------------VPSVTKRW----G
gi|10313991:5900-8305gi|667852988|gb|KM233083_1|_gi|10313991:5900-8305gi|667852988|gb|KM233083.1|      VSDVDKLVCRDKLSSTNQLRSVGLNLEGNGVATD-------------VPSVTKRW----G
gi|10313991:5900-8305gi|667852978|gb|KM233082_1|_gi|10313991:5900-8305gi|667852978|gb|KM233082.1|      VSDVDKLVCRDKLSSTNQLRSVGLNLEGNGVATD-------------VPSVTKRW----G
gi|10313991:5900-8305gi|667852967|gb|KM233081_1|_gi|10313991:5900-8305gi|667852967|gb|KM233081.1|      VSDVDKLVCRDKLSSTNQLRSVGLNLEGNGVATD-------------VPSVTKRW----G
gi|10313991:5900-8305gi|667852957|gb|KM233080_1|_gi|10313991:5900-8305gi|667852957|gb|KM233080.1|      VSDVDKLVCRDKLSSTNQLRSVGLNLEGNGVATD-------------VPSVTKRW----G
gi|10313991:5900-8305gi|667852945|gb|KM233079_1|_gi|10313991:5900-8305gi|667852945|gb|KM233079.1|      VSDVDKLVCRDKLSSTNQLRSVGLNLEGNGVATD-------------VPSVTKRW----G
gi|10313991:5900-8305gi|667852934|gb|KM233078_1|_gi|10313991:5900-8305gi|667852934|gb|KM233078.1|      VSDVDKLVCRDKLSSTNQLRSVGLNLEGNGVATD-------------VPSVTKRW----G
gi|10313991:5900-8305gi|667852924|gb|KM233077_1|_gi|10313991:5900-8305gi|667852924|gb|KM233077.1|      VSDVDKLVCRDKLSSTNQLRSVGLNLEGNGVATD-------------VPSVTKRW----G
gi|10313991:5900-8305gi|667852914|gb|KM233076_1|_gi|10313991:5900-8305gi|667852914|gb|KM233076.1|      VSDVDKLVCRDKLSSTNQLRSVGLNLEGNGVATD-------------VPSVTKRW----G
gi|10313991:5900-8305gi|667852903|gb|KM233075_1|_gi|10313991:5900-8305gi|667852903|gb|KM233075.1|      VSDVDKLVCRDKLSSTNQLRSVGLNLEGNGVATD-------------VPSVTKRW----G
gi|10313991:5900-8305gi|667852893|gb|KM233074_1|_gi|10313991:5900-8305gi|667852893|gb|KM233074.1|      VSDVDKLVCRDKLSSTNQLRSVGLNLEGNGVATD-------------VPSVTKRW----G
gi|10313991:5900-8305gi|667852882|gb|KM233073_1|_gi|10313991:5900-8305gi|667852882|gb|KM233073.1|      VSDVDKLVCRDKLSSTNQLRSVGLNLEGNGVATD-------------VPSVTKRW----G
gi|10313991:5900-8305gi|667852872|gb|KM233072_1|_gi|10313991:5900-8305gi|667852872|gb|KM233072.1|      VSDVDKLVCRDKLSSTNQLRSVGLNLEGNGVATD-------------VPSVTKRW----G
gi|10313991:5900-8305gi|667852861|gb|KM233071_1|_gi|10313991:5900-8305gi|667852861|gb|KM233071.1|      VSDVDKLVCRDKLSSTNQLRSVGLNLEGNGVATD-------------VPSVTKRW----G
gi|10313991:5900-8305gi|667852851|gb|KM233070_1|_gi|10313991:5900-8305gi|667852851|gb|KM233070.1|      VSDVDKLVCRDKLSSTNQLRSVGLNLEGNGVATD-------------VPSVTKRW----G
gi|10313991:5900-8305gi|667852840|gb|KM233069_1|_gi|10313991:5900-8305gi|667852840|gb|KM233069.1|      VSDVDKLVCRDKLSSTNQLRSVGLNLEGNGVATD-------------VPSVTKRW----G
gi|10313991:5900-8305EBOV|EM_079388_EMLab                                                              VSDVDKLVCRDKLSSTNQLRSVGLNLEGNGVATD-------------VPSVTKRW----G
gi|10313991:5900-8305gi|807052470|gb|KR105300_1|_gi|10313991:5900-8305gi|807052470|gb|KR105300.1|      VSDVDKLVCRDKLSSTNQLRSVGLNLEGNGVATD-------------VPSVTKRW----G
gi|10313991:5900-8305gi|807052830|gb|KR105336_1|_gi|10313991:5900-8305gi|807052830|gb|KR105336.1|      VSDVDKLVCRDKLSSTNQLRSVGLNLEGNGVATD-------------VPSVTKRW----G
gi|10313991:5900-8305gi|807052940|gb|KR105347_1|_gi|10313991:5900-8305gi|807052940|gb|KR105347.1|      VSDVDKLVCRDKLSSTNQLRSVGLNLEGNGVATD-------------VPSVTKRW----G
gi|10313991:5900-8305EBOV|EM_000027_EMLab                                                              VSDVDKLVCRDKLSSTNQLRSVGLNLEGNGVATD-------------VPSVTKRW----G
gi|10313991:5900-8305EBOV|EM_000218_EMLab                                                              VSDVDKLVCRDKLSSTNQLRSVGLNLEGNGVATD-------------VPSVTKRW----G
gi|10313991:5900-8305EBOV|EM_00032Z_EMLab                                                              VSDVDKLVCRDKLSSTNQLRSVGLNLEGNGVATD-------------VPSVTKRW----G
gi|10313991:5900-8305EBOV|EM_076138_EMLab                                                              VSDVDKLVCRDKLSSTNQLRSVGLNLEGNGVATD-------------VPSVTKRW----G
gi|10313991:5900-8305EBOV|EM_004422_EMLab                                                              VSDVDKLVCRDKLSSTNQLRSVGLNLEGNGVATD-------------VPSVTKRW----G
gi|10313991:5900-8305EBOV|EM_004438_EMLab                                                              VSDVDKLVCRDKLSSTNQLRSVGLNLEGNGVATD-------------VPSVTKRW----G
gi|10313991:5900-8305EBOV|EM_004589_EMLab                                                              VSDVDKLVCRDKLSSTNQLRSVGLNLEGNGVATD-------------VPSVTKRW----G
gi|10313991:5900-8305EBOV|EM_075368_EMLab                                                              VSDVDKLVCRDKLSSTNQLRSVGLNLEGNGVATD-------------VPSVTKRW----G
gi|10313991:5900-8305EBOV|EM_076191_EMLab                                                              VSDVDKLVCRDKLSSTNQLRSVGLNLEGNGVATD-------------VPSVTKRW----G
gi|10313991:5900-8305EBOV|EM_076334_EMLab                                                              VSDVDKLVCRDKLSSTNQLRSVGLNLEGNGVATD-------------VPSVTKRW----G
gi|10313991:5900-8305EBOV|EM_076533_EMLab                                                              VSDVDKLVCRDKLSSTNQLRSVGLNLEGNGVATD-------------VPSVTKRW----G
gi|10313991:5900-8305EBOV|EM_080253_EMLab                                                              VSDVDKLVCRDKLSSTNQLRSVGLNLEGNGVATD-------------VPSVTKRW----G
gi|10313991:5900-8305NGA_DHB_019_08_14                                                                 VSDVDKLVCRDKLSSTNQLRSVGLNLEGNGVATD-------------VPSVTKRW----G
gi|10313991:5900-8305GIN_2014_Conakry_1043_2014_Sep_19                                                 VSDVDKLVCRDKLSSTNQLRSVGLNLEGNGVATD-------------VPSVTKRW----G
gi|10313991:5900-8305GIN_2014_Conakry_1105_2014_Sep_24                                                 VSDVDKLVCRDKLSSTNQLRSVGLNLEGNGVATD-------------VPSVTKRW----G
gi|10313991:5900-8305GIN_2014_Dalaba_1211_2014_Oct_2                                                   VSDVDKLVCRDKLSSTNQLRSVGLNLEGNGVATD-------------VPSVTKRW----G
gi|10313991:5900-8305GIN_2014_Coyah_1279_2014_Oct_04                                                   VSDVDKLVCRDKLSSTNQLRSVGLNLEGNGVATD-------------VPSVTKRW----G
gi|10313991:5900-8305gi|807052750|gb|KR105328_1|_gi|10313991:5900-8305gi|807052750|gb|KR105328.1|      VSDVDKLVCRDKLSSTNQLRSVGLNLEGNGVATD-------------VPSVTKRW----G
gi|10313991:5900-8305gi|807052740|gb|KR105327_1|_gi|10313991:5900-8305gi|807052740|gb|KR105327.1|      VSDVDKLVCRDKLSSTNQLRSVGLNLEGNGVATD-------------VPSVTKRW----G
gi|10313991:5900-8305gi|807052730|gb|KR105326_1|_gi|10313991:5900-8305gi|807052730|gb|KR105326.1|      VSDVDKLVCRDKLSSTNQLRSVGLNLEGNGVATD-------------VPSVTKRW----G
gi|10313991:5900-8305gi|807052720|gb|KR105325_1|_gi|10313991:5900-8305gi|807052720|gb|KR105325.1|      VSDVDKLVCRDKLSSTNQLRSVGLNLEGNGVATD-------------VPSVTKRW----G
gi|10313991:5900-8305gi|807052710|gb|KR105324_1|_gi|10313991:5900-8305gi|807052710|gb|KR105324.1|      VSDVDKLVCRDKLSSTNQLRSVGLNLEGNGVATD-------------VPSVTKRW----G
gi|10313991:5900-8305gi|807052680|gb|KR105321_1|_gi|10313991:5900-8305gi|807052680|gb|KR105321.1|      VSDVDKLVCRDKLSSTNQLRSVGLNLEGNGVATD-------------VPSVTKRW----G
gi|10313991:5900-8305gi|807052670|gb|KR105320_1|_gi|10313991:5900-8305gi|807052670|gb|KR105320.1|      VSDVDKLVCRDKLSSTNQLRSVGLNLEGNGVATD-------------VPSVTKRW----G
gi|10313991:5900-8305gi|807052580|gb|KR105311_1|_gi|10313991:5900-8305gi|807052580|gb|KR105311.1|      VSDVDKLVCRDKLSSTNQLRSVGLNLEGNGVATD-------------VPSVTKRW----G
gi|10313991:5900-8305GIN_2014_Conakry_1027_2014_Sep_18                                                 VSDVDKLVCRDKLSSTNQLRSVGLNLEGNGVATD-------------VPSVTKRW----G
gi|10313991:5900-8305gi|807052960|gb|KR105349_1|_gi|10313991:5900-8305gi|807052960|gb|KR105349.1|      VSDVDKLVCRDKLSSTNQLRSVGLNLEGNGVATD-------------VPSVTKRW----G
gi|10313991:5900-8305gi|807052910|gb|KR105344_1|_gi|10313991:5900-8305gi|807052910|gb|KR105344.1|      VSDVDKLVCRDKLSSTNQLRSVGLNLEGNGVATD-------------VPSVTKRW----G
gi|10313991:5900-8305gi|807052600|gb|KR105313_1|_gi|10313991:5900-8305gi|807052600|gb|KR105313.1|      VSDVDKLVCRDKLSSTNQLRSVGLNLEGNGVATD-------------VPSVTKRW----G
gi|10313991:5900-8305gi|807052390|gb|KR105292_1|_gi|10313991:5900-8305gi|807052390|gb|KR105292.1|      VSDVDKLVCRDKLSSTNQLRSVGLNLEGNGVATD-------------VPSVTKRW----G
gi|10313991:5900-8305gi|807052320|gb|KR105285_1|_gi|10313991:5900-8305gi|807052320|gb|KR105285.1|      VSDVDKLVCRDKLSSTNQLRSVGLNLEGNGVATD-------------VPSVTKRW----G
gi|10313991:5900-8305gi|807052290|gb|KR105282_1|_gi|10313991:5900-8305gi|807052290|gb|KR105282.1|      VSDVDKLVCRDKLSSTNQLRSVGLNLEGNGVATD-------------VPSVTKRW----G
gi|10313991:5900-8305gi|807051841|gb|KR105237_1|_gi|10313991:5900-8305gi|807051841|gb|KR105237.1|      VSDVDKLVCRDKLSSTNQLRSVGLNLEGNGVATD-------------VPSVTKRW----G
gi|10313991:5900-8305gi|667853072|gb|KM233091_1|_gi|10313991:5900-8305gi|667853072|gb|KM233091.1|      VSDVDKLVCRDKLSSTNQLRSVGLNLEGNGVATD-------------VPSVTKRW----G
gi|10313991:5900-8305gi|807052280|gb|KR105281_1|_gi|10313991:5900-8305gi|807052280|gb|KR105281.1|      VSDVDKLVCRDKLSSTNQLRSVGLNLEGNGVATD-------------VPSVTKRW----G
gi|10313991:5900-8305GIN_2014_Conakry_684_2014_Aug_20                                                  VSDVDKLVCRDKLSSTNQLRSVGLNLEGNGVATD-------------VPSVTKRW----G
gi|10313991:5900-8305GIN_2014_Coyah_955_2014_Sep_11                                                    VSDVDKLVCRDKLSSTNQLRSVGLNLEGNGVATD-------------VPSVTKRW----G
gi|10313991:5900-8305GIN_2014_Forecariah_1069_2014_Sep_21                                              VSDVDKLVCRDKLSSTNQLRSVGLNLEGNGVATD-------------VPSVTKRW----G
gi|10313991:5900-8305GIN_2014_Forecariah_1567_2014_Oct_18                                              VSDVDKLVCRDKLSSTNQLRSVGLNLEGNGVATD-------------VPSVTKRW----G
gi|10313991:5900-8305GIN_2014_Forecariah_1571_2014_Oct_20                                              VSDVDKLVCRDKLSSTNQLRSVGLNLEGNGVATD-------------VPSVTKRW----G
gi|10313991:5900-8305GIN_2014_Conakry_1039_2014_Sep_19                                                 VSDVDKLVCRDKLSSTNQLRSVGLNLEGNGVATD-------------VPSVTKRW----G
gi|10313991:5900-8305gi|807052690|gb|KR105322_1|_gi|10313991:5900-8305gi|807052690|gb|KR105322.1|      VSDVDKLVCRDKLSSTNQLRSVGLNLEGNGVATD-------------VPSVTKRW----G
gi|10313991:5900-8305gi|807052540|gb|KR105307_1|_gi|10313991:5900-8305gi|807052540|gb|KR105307.1|      VSDVDKLVCRDKLSSTNQLRSVGLNLEGNGVATD-------------VPSVTKRW----G
gi|10313991:5900-8305gi|807052380|gb|KR105291_1|_gi|10313991:5900-8305gi|807052380|gb|KR105291.1|      VSDVDKLVCRDKLSSTNQLRSVGLNLEGNGVATD-------------VPSVTKRW----G
gi|10313991:5900-8305gi|807052360|gb|KR105289_1|_gi|10313991:5900-8305gi|807052360|gb|KR105289.1|      VSDVDKLVCRDKLSSTNQLRSVGLNLEGNGVATD-------------VPSVTKRW----G
gi|10313991:5900-8305gi|807052650|gb|KR105318_1|_gi|10313991:5900-8305gi|807052650|gb|KR105318.1|      VSDVDKLVCRDKLSSTNQLRSVGLNLEGNGVATD-------------VPSVTKRW----G
gi|10313991:5900-8305gi|807052590|gb|KR105312_1|_gi|10313991:5900-8305gi|807052590|gb|KR105312.1|      VSDVDKLVCRDKLSSTNQLRSVGLNLEGNGVATD-------------VPSVTKRW----G
gi|10313991:5900-8305gi|807052550|gb|KR105308_1|_gi|10313991:5900-8305gi|807052550|gb|KR105308.1|      VSDVDKLVCRDKLSSTNQLRSVGLNLEGNGVATD-------------VPSVTKRW----G
gi|10313991:5900-8305GIN_2014_Coyah_1277_2014_Oct_4                                                    VSDVDKLVCRDKLSSTNQLRSVGLNLEGNGVATD-------------VPSATKRW----G
gi|10313991:5900-8305GIN_2014_Coyah_1333_2014_Oct_7                                                    VSDVDKLVCRDKLSSTNQLRSVGLNLEGNGVATD-------------VPSATKRW----G
gi|10313991:5900-8305GIN_2014_Conakry_1129_2014_Sep_25                                                 VSDVDKLVCRDKLSSTNQLRSVGLNLEGNGVATD-------------VPSATKRW----G
gi|10313991:5900-8305EBOV|EM_079914_EMLab                                                              VSDVDKLVCRDKLSSTNQLRSVGLNLEGNGVATD-------------VPSATKRW----G
gi|10313991:5900-8305EBOV|EM_079750_EMLab                                                              VSDVDKLVCRDKLSSTNQLRSVGLNLEGNGVATD-------------VPSATKRW----G
gi|10313991:5900-8305EBOV|EM_079630_EMLab                                                              VSDVDKLVCRDKLSSTNQLRSVGLNLEGNGVATD-------------VPSATKRW----G
gi|10313991:5900-8305EBOV|EM_079517_EMLab                                                              VSDVDKLVCRDKLSSTNQLRSVGLNLEGNGVATD-------------VPSATKRW----G
gi|10313991:5900-8305EBOV|EM_079542_EMLab                                                              VSDVDKLVCRDKLSSTNQLRSVGLNLEGNGVATD-------------VPSATKRW----G
gi|10313991:5900-8305EBOV|EM_079549_EMLab                                                              VSDVDKLVCRDKLSSTNQLRSVGLNLEGNGVATD-------------VPSATKRW----G
gi|10313991:5900-8305EBOV|EM_079429_EMLab                                                              VSDVDKLVCRDKLSSTNQLRSVGLNLEGNGVATD-------------VPSATKRW----G
gi|10313991:5900-8305EBOV|EM_079422_EMLab                                                              VSDVDKLVCRDKLSSTNQLRSVGLNLEGNGVATD-------------VPSATKRW----G
gi|10313991:5900-8305EBOV|EM_079413_EMLab                                                              VSDVDKLVCRDKLSSTNQLRSVGLNLEGNGVATD-------------VPSATKRW----G
gi|10313991:5900-8305EBOV|EM_079414_EMLab                                                              VSDVDKLVCRDKLSSTNQLRSVGLNLEGNGVATD-------------VPSATKRW----G
gi|10313991:5900-8305EBOV|EM_079412_EMLab                                                              VSDVDKLVCRDKLSSTNQLRSVGLNLEGNGVATD-------------VPSATKRW----G
gi|10313991:5900-8305EBOV|EM_074335_EMLab                                                              VSDVDKLVCRDKLSSTNQLRSVGLNLEGNGVATD-------------VPSATKRW----G
gi|10313991:5900-8305EBOV|EM_079404_EMLab                                                              VSDVDKLVCRDKLSSTNQLRSVGLNLEGNGVATD-------------VPSATKRW----G
gi|10313991:5900-8305EBOV|EM_079405_EMLab                                                              VSDVDKLVCRDKLSSTNQLRSVGLNLEGNGVATD-------------VPSATKRW----G
gi|10313991:5900-8305EBOV|EM_079408_EMLab                                                              VSDVDKLVCRDKLSSTNQLRSVGLNLEGNGVATD-------------VPSATKRW----G
gi|10313991:5900-8305EBOV|EM_079421_EMLab                                                              VSDVDKLVCRDKLSSTNQLRSVGLNLEGNGVATD-------------VPSATKRW----G
gi|10313991:5900-8305EBOV|EM_079423_EMLab                                                              VSDVDKLVCRDKLSSTNQLRSVGLNLEGNGVATD-------------VPSATKRW----G
gi|10313991:5900-8305EBOV|EM_079424_EMLab                                                              VSDVDKLVCRDKLSSTNQLRSVGLNLEGNGVATD-------------VPSATKRW----G
gi|10313991:5900-8305EBOV|EM_079434_EMLab                                                              VSDVDKLVCRDKLSSTNQLRSVGLNLEGNGVATD-------------VPSATKRW----G
gi|10313991:5900-8305EBOV|EM_079442_EMLab                                                              VSDVDKLVCRDKLSSTNQLRSVGLNLEGNGVATD-------------VPSATKRW----G
gi|10313991:5900-8305EBOV|EM_079444_EMLab                                                              VSDVDKLVCRDKLSSTNQLRSVGLNLEGNGVATD-------------VPSATKRW----G
gi|10313991:5900-8305EBOV|EM_079450_EMLab                                                              VSDVDKLVCRDKLSSTNQLRSVGLNLEGNGVATD-------------VPSATKRW----G
gi|10313991:5900-8305EBOV|EM_079464_EMLab                                                              VSDVDKLVCRDKLSSTNQLRSVGLNLEGNGVATD-------------VPSATKRW----G
gi|10313991:5900-8305EBOV|EM_079497_EMLab                                                              VSDVDKLVCRDKLSSTNQLRSVGLNLEGNGVATD-------------VPSATKRW----G
gi|10313991:5900-8305EBOV|EM_079622_EMLab                                                              VSDVDKLVCRDKLSSTNQLRSVGLNLEGNGVATD-------------VPSATKRW----G
gi|10313991:5900-8305EBOV|EM_079657_EMLab                                                              VSDVDKLVCRDKLSSTNQLRSVGLNLEGNGVATD-------------VPSATKRW----G
gi|10313991:5900-8305EBOV|EM_079659_EMLab                                                              VSDVDKLVCRDKLSSTNQLRSVGLNLEGNGVATD-------------VPSATKRW----G
gi|10313991:5900-8305EBOV|EM_079677_EMLab                                                              VSDVDKLVCRDKLSSTNQLRSVGLNLEGNGVATD-------------VPSATKRW----G
gi|10313991:5900-8305EBOV|EM_079681_EMLab                                                              VSDVDKLVCRDKLSSTNQLRSVGLNLEGNGVATD-------------VPSATKRW----G
gi|10313991:5900-8305EBOV|EM_079685_EMLab                                                              VSDVDKLVCRDKLSSTNQLRSVGLNLEGNGVATD-------------VPSATKRW----G
gi|10313991:5900-8305EBOV|EM_079702_EMLab                                                              VSDVDKLVCRDKLSSTNQLRSVGLNLEGNGVATD-------------VPSATKRW----G
gi|10313991:5900-8305EBOV|EM_079731_EMLab                                                              VSDVDKLVCRDKLSSTNQLRSVGLNLEGNGVATD-------------VPSATKRW----G
gi|10313991:5900-8305EBOV|EM_079749_EMLab                                                              VSDVDKLVCRDKLSSTNQLRSVGLNLEGNGVATD-------------VPSATKRW----G
gi|10313991:5900-8305EBOV|EM_079753_EMLab                                                              VSDVDKLVCRDKLSSTNQLRSVGLNLEGNGVATD-------------VPSATKRW----G
gi|10313991:5900-8305EBOV|EM_079772_EMLab                                                              VSDVDKLVCRDKLSSTNQLRSVGLNLEGNGVATD-------------VPSATKRW----G
gi|10313991:5900-8305EBOV|EM_079775_EMLab                                                              VSDVDKLVCRDKLSSTNQLRSVGLNLEGNGVATD-------------VPSATKRW----G
gi|10313991:5900-8305EBOV|EM_079815_EMLab                                                              VSDVDKLVCRDKLSSTNQLRSVGLNLEGNGVATD-------------VPSATKRW----G
gi|10313991:5900-8305EBOV|EM_079859_EMLab                                                              VSDVDKLVCRDKLSSTNQLRSVGLNLEGNGVATD-------------VPSATKRW----G
gi|10313991:5900-8305EBOV|EM_079910_EMLab                                                              VSDVDKLVCRDKLSSTNQLRSVGLNLEGNGVATD-------------VPSATKRW----G
gi|10313991:5900-8305EBOV|EM_079911_EMLab                                                              VSDVDKLVCRDKLSSTNQLRSVGLNLEGNGVATD-------------VPSATKRW----G
gi|10313991:5900-8305EBOV|EM_079912_EMLab                                                              VSDVDKLVCRDKLSSTNQLRSVGLNLEGNGVATD-------------VPSATKRW----G
gi|10313991:5900-8305EBOV|EM_079913_EMLab                                                              VSDVDKLVCRDKLSSTNQLRSVGLNLEGNGVATD-------------VPSATKRW----G
gi|10313991:5900-8305EBOV|EM_079915_EMLab                                                              VSDVDKLVCRDKLSSTNQLRSVGLNLEGNGVATD-------------VPSATKRW----G
gi|10313991:5900-8305EBOV|EM_080063_EMLab                                                              VSDVDKLVCRDKLSSTNQLRSVGLNLEGNGVATD-------------VPSATKRW----G
gi|10313991:5900-8305EBOV|EM_080141_EMLab                                                              VSDVDKLVCRDKLSSTNQLRSVGLNLEGNGVATD-------------VPSATKRW----G
gi|10313991:5900-8305GIN_2014_Siguiri_517_2014_Jul_24                                                  VSDVDKLVCRDKLSSTNQLRSVGLNLEGNGVATD-------------VPSATKRW----G
gi|10313991:5900-8305GIN_2014_Kouroussa_531_2014_Jul_27                                                VSDVDKLVCRDKLSSTNQLRSVGLNLEGNGVATD-------------VPSATKRW----G
                                                                                                                                                                   

gi|10313991:5900-8305gi|807052950|gb|KR105348_1|_gi|10313991:5900-8305gi|807052950|gb|KR105348.1|      EAAGQRNDSSSPTVPESHNXAANLFN----------------------------------
gi|10313991:5900-8305gi|807052061|gb|KR105259_1|_gi|10313991:5900-8305gi|807052061|gb|KR105259.1|      EAAGQRNDSSSPTVPESHNXAANLFN----------------------------------
gi|10313991:5900-8305gi|807051481|gb|KR105201_1|_gi|10313991:5900-8305gi|807051481|gb|KR105201.1|      EAAGQRNDSSSPTVPESHNXAANLFN----------------------------------
gi|10313991:5900-8305EBOV|EM_076615_EMLab                                                              RDSGLPPV---PVCAQS---------------------------IRNGTMCRR-------
gi|10313991:5900-8305NGA_Mainland_10                                                                   RDSGLPPV---PVCAQS---------------------------IRNGTMCRR-------
TAFV_1994_FJ217162                                                                                     FRAGVPPK---VVNCEAGEWAENCYNLAIKKVDGSECLPEAPEGVRDFPRCRYVHKVSGT
BDBV_2007_FJ217161                                                                                     FRAGVPPK---VVNYEAGEWAENCYNLDIKKADGSECLPEAPEGVRGFPRCRYVHKVSGT
BDBV_2012_KC545393                                                                                     FRAGVPPK---VVNYEAGEWAENCYNLDIKKADGSECLPEAPEGVRGFPRCRYVHKVSGT
BDBV_2012_KC545395                                                                                     FRAGVPPK---VVNYEAGEWAENCYNLDIKKADGSECLPEAPEGVRGFPRCRYVHKVSGT
BDBV_2012_KC545394                                                                                     FRAGVPPK---VVNYEAGEWAENCYNLDIKKADGSECLPEAPEGVRGFPRCRYVHKVSGT
BDBV_2012_KC545396                                                                                     FRAGVPPK---VVNYEAGEWAENCYNLDIKKADGSECLPEAPEGVRGFPRCRYVHKVSGT
gi|10313991:5900-8305gi|807052041|gb|KR105257_1|_gi|10313991:5900-8305gi|807052041|gb|KR105257.1|      ------------------------------------------------------------
EBOV_2002_KC242800                                                                                     FRSGVPPK---VVNYEAGEWAENCYNLEIKKPDGSECLPAAPDGIRGFPRCRYVHKVSGT
EBOV_2007_HQ613403                                                                                     FRSGVPPK---VVNYEAGEWAENCYNLEIKKPDGSECLPAAPDGIRGFPRCRYVHKVSGT
EBOV_2007_KC242784                                                                                     FRSGVPPK---VVNYEAGEWAENCYNLEIKKPDGSECLPAAPDGIRGFPRCRYVHKVSGT
EBOV_2007_KC242786                                                                                     FRSGVPPK---VVNYEAGEWAENCYNLEIKKPDGSECLPAAPDGIRGFPRCRYVHKVSGT
EBOV_2007_KC242787                                                                                     FRSGVPPK---VVNYEAGEWAENCYNLEIKKPDGSECLPAAPDGIRGFPRCRYVHKVSGT
EBOV_2007_KC242789                                                                                     FRSGVPPK---VVNYEAGEWAENCYNLEIKKPDGSECLPAAPDGIRGFPRCRYVHKVSGT
EBOV_2007_KC242785                                                                                     FRSGVPPK---VVNYEAGEWAENCYNLEIKKPDGSECLPAAPDGIRGFPRCRYVHKVSGT
EBOV_2007_KC242790                                                                                     FRSGVPPK---VVNYEAGEWAENCYNLEIKKPDGSECLPAAPDGIRGFPRCRYVHKVSGT
EBOV_2007_KC242788                                                                                     FRSGVPPK---VVNYEAGEWAENCYNLEIKKPDGSECLPAAPDGIRGFPRCRYVHKVSGT
EBOV_2008_HQ613402                                                                                     FRSGVPPK---VVNYEAGEWAENCYNLEIKKPDGSECLPAAPDGIRGFPRCRYVHKVSGT
EBOV_1976_KC242801                                                                                     FRSGVPPK---VVNYEAGEWAENCYNLEIKKPDGSECLPAAPDGIRGFPRCRYVHKVSGT
EBOV_1977_KC242791                                                                                     FRSGVPPK---VVNYEAGEWAENCYNLEIKKPDGSECLPAAPDGIRGFPRCRYVHKVSGT
EBOV_1976_NC002549                                                                                     FRSGVPPK---VVNYEAGEWAENCYNLEIKKPDGSECLPAAPDGIRGFPRCRYVHKVSGT
EBOV_1995_AY354458                                                                                     FRSGVPPK---VVNYEAGEWAENCYNLEIKKPDGSECLPAAPDGIRGFPRCRYVHKVSGT
EBOV_1995_JQ352763                                                                                     FRSGVPPK---VVNYEAGEWAENCYNLEIKKPDGSECLPAAPDGIRGFPRCRYVHKVSGT
EBOV_1995_KC242796                                                                                     FRSGVPPK---VVNYEAGEWAENCYNLEIKKPDGSECLPAAPDGIRGFPRCRYVHKVSGT
EBOV_1995_KC242799                                                                                     FRSGVPPK---VVNYEAGEWAENCYNLEIKKPDGSECLPAAPDGIRGFPRCRYVHKVSGT
EBOV_1996_KC242794                                                                                     FRSGVPPK---VVNYEAGEWAENCYNLEIKKPDGSECLPAAPDGIRGFPRCRYVHKVSGT
EBOV_1994_KC242792                                                                                     FRSGVPPK---VVNYEAGEWAENCYNLEIKKPDGSECLPAAPDGIRGFPRCRYVHKVSGT
EBOV_1996_KC242793                                                                                     FRSGVPPK---VVNYEAGEWAENCYNLEIKKPDGSECLPAAPDGIRGFPRCRYVHKVSGT
SUDV_1976_FJ968794                                                                                     FRSGVPPK---VFSYEAGEWAENCYNLEIKKPDGSECLPPPPDGVRGFPRCRYVHKAQGT
SUDV_1979_KC242783                                                                                     FRSGVPPK---VVSYEAGEWAENCYNLEIKKPDGSECLPPPPDGVRGFPRCRYVHKAQGT
SUDV_2004_EU338380                                                                                     FRSGVPPK---VVSYEAGEWAENCYNLEIKKPDGSECLPPPPDGVRGFPRCRYVHKAQGT
SUDV_2012_KC589025                                                                                     FRSGVPPK---VVSYEAGEWAENCYNLEIKKPDGSECLPPPPDGVRGFPRCRYVHKAQGT
SUDV_2012_KC545389                                                                                     FRSGVPPK---VVSYEAGEWAENCYNLEIKKPDGSECLPPPPDGVRGFPRCRYVHKAQGT
SUDV_2012_KC545390                                                                                     FRSGVPPK---VVSYEAGEWAENCYNLEIKKPDGSECLPPPPDGVRGFPRCRYVHKAQGT
SUDV_2012_KC545391                                                                                     FRSGVPPK---VVSYEAGEWAENCYNLEIKKPDGSECLPPPPDGVRGFPRCRYVHKAQGT
SUDV_2012_KC545392                                                                                     FRSGVPPK---VVSYEAGEWAENCYNLEIKKPDGSECLPPPPDGVRGFPRCRYVHKAQGT
SUDV_2000_AY729654                                                                                     FRSGVPPK---VVSYEAGEWAENCYNLEIKKPDGSECLPPPPDGVRGFPRCRYVHKAQGT
SUDV_2011_JN638998                                                                                     FRSGVPPK---VVSYEAGEWAENCYNLEIKKPDGSECLPPPPDGVRGFPRCRYVHKAQGT
RESTV_2008_FJ621584                                                                                    FRSGVPPK---VVSYEAGEWAENCYNLEIKKLDGSECLPLPPDGVRGFPRCRYVHKVQGT
RESTV_2008_FJ621583                                                                                    FRSGVPPK---VVSYEAGEWAENCYNLEIKKSDGSECLPLPPDGVRGFPRCRYVHKVQGT
RESTV_2009_JX477165                                                                                    FRSGVPPK---VVSYEAGEWAENCYNLEIKKSDGSECLPLPPDGVRGFPRCRYVHKVQGT
RESTV_2008_FJ621585                                                                                    FRSGVPPK---VVSYEAGEWAENCYNLEIKKSDGSECLPPPPDGVRGFPRCRYVHKVQGT
RESTV_1990_AF522874                                                                                    FRSGVPPK---VVSYEAGEWAENCYNLEIKKSDGSECLPLPPDGVRGFPRCRYVHKVQGT
RESTV_1996_AB050936                                                                                    FRSGVPPK---VVSYEAGEWAENCYNLEIKKSDGSECLPLPPDGVRGFPRCRYVHKVQGT
RESTV_1996_JX477166                                                                                    FRSGVPPK---VVSYEAGEWAENCYNLEIKKSDGSECLPLPPDGVRGFPRCRYVHKVQGT
gi|10313991:5900-8305gi|807051641|gb|KR105217_1|_gi|10313991:5900-8305gi|807051641|gb|KR105217.1|      ------------------------------------------------------------
gi|10313991:5900-8305gi|807052071|gb|KR105260_1|_gi|10313991:5900-8305gi|807052071|gb|KR105260.1|      ------------------------------------------------------------
gi|10313991:5900-8305gi|807052021|gb|KR105255_1|_gi|10313991:5900-8305gi|807052021|gb|KR105255.1|      ------------------------------------------------------------
gi|10313991:5900-8305gi|807051931|gb|KR105246_1|_gi|10313991:5900-8305gi|807051931|gb|KR105246.1|      FRSGVPPK---VVNYEAGEWAENCYXXXXXXXXXSECLPAAPDGIRGFPRCRYVHKVSGT
gi|10313991:5900-8305gi|807052810|gb|KR105334_1|_gi|10313991:5900-8305gi|807052810|gb|KR105334.1|      XXXXXXPK---VVNYEAGEWAENCYNLEIKKPDGSECLPAAPDGIRGFPRCRYVHKVSGT
gi|10313991:5900-8305gi|807052141|gb|KR105267_1|_gi|10313991:5900-8305gi|807052141|gb|KR105267.1|      FRSGVPPK---VVNYEAGEWAENCYNLEIKKPDGSECLPAAPDGIRGFPXXXXXHKVSGT
gi|10313991:5900-8305gi|807052510|gb|KR105304_1|_gi|10313991:5900-8305gi|807052510|gb|KR105304.1|      FRSGVPPK---VVNYEAGEWAENCYNLEIKKPDGSECLPAAPDGIRGFPRCRYXXXVSGT
gi|10313991:5900-8305gi|807052191|gb|KR105272_1|_gi|10313991:5900-8305gi|807052191|gb|KR105272.1|      FRSGVPPK---VVNYEAGEWAENCYNLEIKKPDGSECLXXXPDGIRGFPRCRYVHKVSGT
gi|10313991:5900-8305gi|807052490|gb|KR105302_1|_gi|10313991:5900-8305gi|807052490|gb|KR105302.1|      FRSGVPPK---VVNYEAGEWAENCYNLEIKKPDGSECLPAAPDGIRGFPRCRYVHKVSGT
gi|10313991:5900-8305gi|807051501|gb|KR105203_1|_gi|10313991:5900-8305gi|807051501|gb|KR105203.1|      FRSGVPPK---VVNYEAGEWAENCYNLEIKKPDGSECLPAAPDGIRGFPRCRYVHKVSGT
gi|10313991:5900-8305gi|807051551|gb|KR105208_1|_gi|10313991:5900-8305gi|807051551|gb|KR105208.1|      FRSGVPPK---VVNYEAGEWAENCYNLEIKKPDGSECLPAAPDGIRGFPRCRYVHKVSGT
gi|10313991:5900-8305gi|807051581|gb|KR105211_1|_gi|10313991:5900-8305gi|807051581|gb|KR105211.1|      FRSGVPPK---VVNYEAGEWAENCYNLEIKKPDGSECLPAAPDGIRGFPRCRYVHKVSGT
gi|10313991:5900-8305gi|807052011|gb|KR105254_1|_gi|10313991:5900-8305gi|807052011|gb|KR105254.1|      FRSGVPPK---VVNYEAGEWAENCYNLEIKKPDGSECLPAAPDGIRGFPRCRYVHKVSGT
gi|10313991:5900-8305gi|807052220|gb|KR105275_1|_gi|10313991:5900-8305gi|807052220|gb|KR105275.1|      FRSGVPPK---VVNYEAGEWAENCYNLEIKKPDGSECLPAAPDGIRGFPRCRYVHKVSGT
gi|10313991:5900-8305gi|807052440|gb|KR105297_1|_gi|10313991:5900-8305gi|807052440|gb|KR105297.1|      FRSGVPPK---VVNYEAGEWAENCYNLEIKKPDGSECLPAAPDGIRGFPRCRYVHKVSGT
gi|10313991:5900-8305NGA_Mainland_13                                                                   FRSGVPPK---VVNYEAGEWAENCYNLEIKKPDGSECLPAAPDGIRGFPRCRYVHKVSGT
gi|10313991:5900-8305GIN_2014_Dalaba_1104_2014_Sep_24                                                  FRSGVPPK---VVNYEAGEWAENCYNLEIKKPDGSECLPAAPDGIRGFPRCRYVHKVS--
gi|10313991:5900-8305gi|807052860|gb|KR105339_1|_gi|10313991:5900-8305gi|807052860|gb|KR105339.1|      FRSGVPPK---VVNYEAGEWAENCYNLEIKKPDGSECLPAAPDGIRGFPRCRYVHKVSGT
gi|10313991:5900-8305gi|807052660|gb|KR105319_1|_gi|10313991:5900-8305gi|807052660|gb|KR105319.1|      FRSGVPPK---VVNYEAGEWAENCYNLEIKKPDGSECLPAAPDGIRGFPRCRYVHKVSGT
gi|10313991:5900-8305gi|807052640|gb|KR105317_1|_gi|10313991:5900-8305gi|807052640|gb|KR105317.1|      FRSGVPPK---VVNYEAGEWAENCYNLEIKKPDGSECLPAAPDGIRGFPRCRYVHKVSGT
gi|10313991:5900-8305gi|807052610|gb|KR105314_1|_gi|10313991:5900-8305gi|807052610|gb|KR105314.1|      FRSGVPPK---VVNYEAGEWAENCYNLEIKKPDGSECLPAAPDGIRGFPRCRYVHKVSGT
gi|10313991:5900-8305gi|807052560|gb|KR105309_1|_gi|10313991:5900-8305gi|807052560|gb|KR105309.1|      FRSGVPPK---VVNYEAGEWAENCYNLEIKKPDGSECLPAAPDGIRGFPRCRYVHKVSGT
gi|10313991:5900-8305gi|807052520|gb|KR105305_1|_gi|10313991:5900-8305gi|807052520|gb|KR105305.1|      FRSGVPPK---VVNYEAGEWAENCYNLEIKKPDGSECLPAAPDGIRGFPRCRYVHKVSGT
gi|10313991:5900-8305gi|807052460|gb|KR105299_1|_gi|10313991:5900-8305gi|807052460|gb|KR105299.1|      FRSGVPPK---VVNYEAGEWAENCYNLEIKKPDGSECLPAAPDGIRGFPRCRYVHKVSGT
gi|10313991:5900-8305gi|807052430|gb|KR105296_1|_gi|10313991:5900-8305gi|807052430|gb|KR105296.1|      FRSGVPPK---VVNYEAGEWAENCYNLEIKKPDGSECLPAAPDGIRGFPRCRYVHKVSGT
gi|10313991:5900-8305gi|807052420|gb|KR105295_1|_gi|10313991:5900-8305gi|807052420|gb|KR105295.1|      FRSGVPPK---VVNYEAGEWAENCYNLEIKKPDGSECLPAAPDGIRGFPRCRYVHKVSGT
gi|10313991:5900-8305gi|807052370|gb|KR105290_1|_gi|10313991:5900-8305gi|807052370|gb|KR105290.1|      FRSGVPPK---VVNYEAGEWAENCYNLEIKKPDGSECLPAAPDGIRGFPRCRYVHKVSGT
gi|10313991:5900-8305gi|807052260|gb|KR105279_1|_gi|10313991:5900-8305gi|807052260|gb|KR105279.1|      FRSGVPPK---VVNYEAGEWAENCYNLEIKKPDGSECLPAAPDGIRGFPRCRYVHKVSGT
gi|10313991:5900-8305gi|807052171|gb|KR105270_1|_gi|10313991:5900-8305gi|807052171|gb|KR105270.1|      FRSGVPPK---VVNYEAGEWAENCYNLEIKKPDGSECLPAAPDGIRGFPRCRYVHKVSGT
gi|10313991:5900-8305gi|807052081|gb|KR105261_1|_gi|10313991:5900-8305gi|807052081|gb|KR105261.1|      FRSGVPPK---VVNYEAGEWAENCYNLEIKKPDGSECLPAAPDGIRGFPRCRYVHKVSGT
gi|10313991:5900-8305gi|807052001|gb|KR105253_1|_gi|10313991:5900-8305gi|807052001|gb|KR105253.1|      FRSGVPPK---VVNYEAGEWAENCYNLEIKKPDGSECLPAAPDGIRGFPRCRYVHKVSGT
gi|10313991:5900-8305gi|807051771|gb|KR105230_1|_gi|10313991:5900-8305gi|807051771|gb|KR105230.1|      FRSGVPPK---VVNYEAGEWAENCYNLEIKKPDGSECLPAAPDGIRGFPRCRYVHKVSGT
gi|10313991:5900-8305gi|807051671|gb|KR105220_1|_gi|10313991:5900-8305gi|807051671|gb|KR105220.1|      FRSGVPPK---VVNYEAGEWAENCYNLEIKKPDGSECLPAAPDGIRGFPRCRYVHKVSGT
gi|10313991:5900-8305gi|807051591|gb|KR105212_1|_gi|10313991:5900-8305gi|807051591|gb|KR105212.1|      FRSGVPPK---VVNYEAGEWAENCYNLEIKKPDGSECLPAAPDGIRGFPRCRYVHKVSGT
gi|10313991:5900-8305gi|807051491|gb|KR105202_1|_gi|10313991:5900-8305gi|807051491|gb|KR105202.1|      FRSGVPPK---VVNYEAGEWAENCYNLEIKKPDGSECLPAAPDGIRGFPRCRYVHKVSGT
gi|10313991:5900-8305EBOV|EM_078763_EMLab                                                              FRSGVPPK---VVNYEAGEWAENCYNLEIKKPDGSECLPAAPDGIRGFPRCRYVHKVSGT
gi|10313991:5900-8305gi|807052760|gb|KR105329_1|_gi|10313991:5900-8305gi|807052760|gb|KR105329.1|      FRSGVPPK---VVNYEAGEWAENCYNLEIKKPDGSECLPAAPDGIRGFPRCRYVHKVSGT
gi|10313991:5900-8305EBOV|EM_076770_EMLab                                                              FRSGVPPK---VVNYEAGEWAENCYNLEIKKPDGSECLPAAPDGIRGFPRCRYVHKVSGT
gi|10313991:5900-8305gi|807052800|gb|KR105333_1|_gi|10313991:5900-8305gi|807052800|gb|KR105333.1|      FRSGVPPK---VVNYEAGEWAENCYNLEIKKPDGSECLPAAPDGIRGFPRCRYVHKVSGT
gi|10313991:5900-8305gi|807052630|gb|KR105316_1|_gi|10313991:5900-8305gi|807052630|gb|KR105316.1|      FRSGVPPK---VVNYEAGEWAENCYNLEIKKPDGSECLPAAPDGIRGFPRCRYVHKVSGT
gi|10313991:5900-8305GIN_2014_Coyah_1321_2014_Oct_7                                                    FRSGVPPK---VVNYEAGEWAENCYNLEIKKPDGSECLPAAPDGIRGFPRCRYVHKVSGT
gi|10313991:5900-8305gi|807051971|gb|KR105250_1|_gi|10313991:5900-8305gi|807051971|gb|KR105250.1|      FRSGVPPK---VVNYEAGEWAENCYNLEIKKPDGSECLPAAPDGIRGFPRCRYVHKVSGT
gi|10313991:5900-8305GIN_2014_Nzeerekore_1622_2014_Oct_22                                              FRSGVPPK---VVNYEAGEWAENCYNLEIKKPDGSECLPAAPDGIRGFPRCRYVHKVSGT
gi|10313991:5900-8305EBOV|EM_080223_EMLab                                                              FRSGVPPK---VVNYEAGEWAENCYNLEIKKPDGSECLPAAPDGIRGFPRCRYVHKVSGT
gi|10313991:5900-8305GIN_2014_Coyah_1690_2014_Oct_25                                                   FRSGVPPK---VVNYEAGEWAENCYNLEIKKPDGSECLPAAPDGIRGFPRCRYVHKVSGT
gi|10313991:5900-8305GIN_2014_Kindia_1047_2014_Sep_20                                                  FRSGVPPK---VVNYEAGEWAEDCYNLEIKKPDGSECLPAAPDGIRGFPRCRYVHKVSGT
gi|10313991:5900-8305GIN_2014_Conakry_1193_2014_Sep_28                                                 FRSGVPPK---VVNYEAGEWAEDCYNLEIKKPDGSECLPAAPDGIRGFPRCRYVHKVSGT
gi|10313991:5900-8305GIN_2014_Coyah_1278_2014_Oct_4                                                    FRSGVPPK---VVNYEAGEWAEDCYNLEIKKPDGSECLPAAPDGIRGFPRCRYVHKVSGT
gi|10313991:5900-8305GIN_2014_Conakry_1298_2014_Oct_6                                                  FRSGVPPK---VVNYEAGEWAEDCYNLEIKKPDGSECLPAAPDGIRGFPRCRYVHKVSGT
gi|10313991:5900-8305GIN_2014_Coyah_1436_2014_Oct_13                                                   FRSGVPPK---VVNYEAGEWAEDCYNLEIKKPDGSECLPAAPDGIRGFPRCRYVHKVSGT
gi|10313991:5900-8305GIN_2014_Kindia_1648_2014_Oct_23                                                  FRSGVPPK---VVNYEAGEWAEDCYNLEIKKPDGSECLPAAPDGIRGFPRCRYVHKVSGT
gi|10313991:5900-8305GIN_2014_Coyah_1686_2014_Oct_24                                                   FRSGVPPK---VVNYEAGEWAEDCYNLEIKKPDGSECLPAAPDGIRGFPRCRYVHKVSGT
gi|10313991:5900-8305GIN_2014_Coyah_1689_2014_Oct_25                                                   FRSGVPPK---VVNYEAGEWAEDCYNLEIKKPDGSECLPAAPDGIRGFPRCRYVHKVSGT
gi|10313991:5900-8305GIN_2014_Conakry_1213_2014_Oct_02                                                 FRSGVPPK---VVNYEAGEWAEDCYNLEIKKPDGSECLPAAPDGIRGFPRCRYVHKVSGT
gi|10313991:5900-8305GIN_2014_Conakry_1249_2014_Oct_4                                                  FRSGVPPK---VVNYEAGEWAEDCYNLEIKKPDGSECLPAAPDGIRGFPRCRYVHKVSGT
gi|10313991:5900-8305GIN_2014_Coyah_1316_2014_Oct_7                                                    FRSGVPPK---VVNYEAGEWAEDCYNLEIKKPDGSECLPAAPDGIRGFPRCRYVHKVSGT
gi|10313991:5900-8305GIN_2014_Kerouane_1331_2014_Oct_7                                                 FRSGVPPK---VVNYEAGEWAEDCYNLEIKKPDGSECLPAAPDGIRGFPRCRYVHKVSGT
gi|10313991:5900-8305GIN_2014_Coyah_1374_2014_Oct_10                                                   FRSGVPPK---VVNYEAGEWAEDCYNLEIKKPDGSECLPAAPDGIRGFPRCRYVHKVSGT
gi|10313991:5900-8305GIN_2014_Conakry_1551_2014_Oct_18                                                 FRSGVPPK---VVNYEAGEWAEDCYNLEIKKPDGSECLPAAPDGIRGFPRCRYVHKVSGT
gi|10313991:5900-8305GIN_2014_Coyah_1652_2014_Oct_24                                                   FRSGVPPK---VVNYEAGEWAEDCYNLEIKKPDGSECLPAAPDGIRGFPRCRYVHKVSGT
gi|10313991:5900-8305GIN_2014_Coyah_1320_2014_Oct_07                                                   FRSGVPPK---VVNYEAGEWAEDCYNLEIKKPDGSECLPAAPDGIRGFPRCRYVHKVSGT
gi|10313991:5900-8305GIN_2014_Coyah_1327_2014_Oct_07                                                   FRSGVPPK---VVNYEAGEWAEDCYNLEIKKPDGSECLPAAPDGIRGFPRCRYVHKVSGT
gi|10313991:5900-8305EBOV|EM_000500_EMLab                                                              FRSGVPPK---VVNYEAGEWAENCYNLEIKKPDGSECLPAAPDGIRGFPRCRYVHKVSGT
gi|10313991:5900-8305EBOV|EM_079514_EMLab                                                              FRSGVPPK---VVNYEAGEWAENCYNLEIKKPDGSECLPAAPDGIRGFPRCRYVHKVSGT
gi|10313991:5900-8305EBOV|EM_079578_EMLab                                                              FRSGVPPK---VVNYEAGEWAENCYNLEIKKPDGSECLPAAPDGIRGFPRCRYVHKVSGT
gi|10313991:5900-8305EBOV|EM_079587_EMLab                                                              FRSGVPPK---VVNYEAGEWAENCYNLEIKKPDGSECLPAAPDGIRGFPRCRYVHKVSGT
gi|10313991:5900-8305EBOV|EM_080076_EMLab                                                              FRSGVPPK---VVNYEAGEWAENCYNLEIKKPDGSECLPAAPDGIRGFPRCRYVHKVSGT
gi|10313991:5900-8305EBOV|EM_074354_EMLab                                                              FRSGVPPK---VVNYEAGEWAENCYNLEIKKPDGSECLPAAPDGIRGFPRCRYVHKVSGT
gi|10313991:5900-8305EBOV|EM_000015_EMLab                                                              FRSGVPPK---VVNYEAGEWAENCYNLEIKKPDGSECLPAAPDGIRGFPRCRYVHKVSGT
gi|10313991:5900-8305EBOV|EM_000028_EMLab                                                              FRSGVPPK---VVNYEAGEWAENCYNLEIKKPDGSECLPAAPDGIRGFPRCRYVHKVSGT
gi|10313991:5900-8305EBOV|EM_000127_EMLab                                                              FRSGVPPK---VVNYEAGEWAENCYNLEIKKPDGSECLPAAPDGIRGFPRCRYVHKVSGT
gi|10313991:5900-8305EBOV|EM_000128_EMLab                                                              FRSGVPPK---VVNYEAGEWAENCYNLEIKKPDGSECLPAAPDGIRGFPRCRYVHKVSGT
gi|10313991:5900-8305EBOV|EM_000219_EMLab                                                              FRSGVPPK---VVNYEAGEWAENCYNLEIKKPDGSECLPAAPDGIRGFPRCRYVHKVSGT
gi|10313991:5900-8305EBOV|EM_000457_EMLab                                                              FRSGVPPK---VVNYEAGEWAENCYNLEIKKPDGSECLPAAPDGIRGFPRCRYVHKVSGT
gi|10313991:5900-8305EBOV|EM_000501_EMLab                                                              FRSGVPPK---VVNYEAGEWAENCYNLEIKKPDGSECLPAAPDGIRGFPRCRYVHKVSGT
gi|10313991:5900-8305EBOV|EM_000502_EMLab                                                              FRSGVPPK---VVNYEAGEWAENCYNLEIKKPDGSECLPAAPDGIRGFPRCRYVHKVSGT
gi|10313991:5900-8305EBOV|EM_000706_EMLab                                                              FRSGVPPK---VVNYEAGEWAENCYNLEIKKPDGSECLPAAPDGIRGFPRCRYVHKVSGT
gi|10313991:5900-8305EBOV|EM_000707_EMLab                                                              FRSGVPPK---VVNYEAGEWAENCYNLEIKKPDGSECLPAAPDGIRGFPRCRYVHKVSGT
gi|10313991:5900-8305EBOV|EM_000921_EMLab                                                              FRSGVPPK---VVNYEAGEWAENCYNLEIKKPDGSECLPAAPDGIRGFPRCRYVHKVSGT
gi|10313991:5900-8305EBOV|EM_000925_EMLab                                                              FRSGVPPK---VVNYEAGEWAENCYNLEIKKPDGSECLPAAPDGIRGFPRCRYVHKVSGT
gi|10313991:5900-8305EBOV|EM_000934_EMLab                                                              FRSGVPPK---VVNYEAGEWAENCYNLEIKKPDGSECLPAAPDGIRGFPRCRYVHKVSGT
gi|10313991:5900-8305EBOV|EM_000958_EMLab                                                              FRSGVPPK---VVNYEAGEWAENCYNLEIKKPDGSECLPAAPDGIRGFPRCRYVHKVSGT
gi|10313991:5900-8305EBOV|EM_000968_EMLab                                                              FRSGVPPK---VVNYEAGEWAENCYNLEIKKPDGSECLPAAPDGIRGFPRCRYVHKVSGT
gi|10313991:5900-8305EBOV|EM_000982_EMLab                                                              FRSGVPPK---VVNYEAGEWAENCYNLEIKKPDGSECLPAAPDGIRGFPRCRYVHKVSGT
gi|10313991:5900-8305EBOV|EM_000983_EMLab                                                              FRSGVPPK---VVNYEAGEWAENCYNLEIKKPDGSECLPAAPDGIRGFPRCRYVHKVSGT
gi|10313991:5900-8305EBOV|EM_001101_EMLab                                                              FRSGVPPK---VVNYEAGEWAENCYNLEIKKPDGSECLPAAPDGIRGFPRCRYVHKVSGT
gi|10313991:5900-8305EBOV|EM_001102_EMLab                                                              FRSGVPPK---VVNYEAGEWAENCYNLEIKKPDGSECLPAAPDGIRGFPRCRYVHKVSGT
gi|10313991:5900-8305EBOV|EM_004059_EMLab                                                              FRSGVPPK---VVNYEAGEWAENCYNLEIKKPDGSECLPAAPDGIRGFPRCRYVHKVSGT
gi|10313991:5900-8305EBOV|EM_004085_EMLab                                                              FRSGVPPK---VVNYEAGEWAENCYNLEIKKPDGSECLPAAPDGIRGFPRCRYVHKVSGT
gi|10313991:5900-8305EBOV|EM_004192_EMLab                                                              FRSGVPPK---VVNYEAGEWAENCYNLEIKKPDGSECLPAAPDGIRGFPRCRYVHKVSGT
gi|10313991:5900-8305EBOV|EM_004201_EMLab                                                              FRSGVPPK---VVNYEAGEWAENCYNLEIKKPDGSECLPAAPDGIRGFPRCRYVHKVSGT
gi|10313991:5900-8305EBOV|EM_004259_EMLab                                                              FRSGVPPK---VVNYEAGEWAENCYNLEIKKPDGSECLPAAPDGIRGFPRCRYVHKVSGT
gi|10313991:5900-8305EBOV|EM_004290_EMLab                                                              FRSGVPPK---VVNYEAGEWAENCYNLEIKKPDGSECLPAAPDGIRGFPRCRYVHKVSGT
gi|10313991:5900-8305EBOV|EM_004414_EMLab                                                              FRSGVPPK---VVNYEAGEWAENCYNLEIKKPDGSECLPAAPDGIRGFPRCRYVHKVSGT
gi|10313991:5900-8305EBOV|EM_004437_EMLab                                                              FRSGVPPK---VVNYEAGEWAENCYNLEIKKPDGSECLPAAPDGIRGFPRCRYVHKVSGT
gi|10313991:5900-8305EBOV|EM_004481_EMLab                                                              FRSGVPPK---VVNYEAGEWAENCYNLEIKKPDGSECLPAAPDGIRGFPRCRYVHKVSGT
gi|10313991:5900-8305EBOV|EM_004494_EMLab                                                              FRSGVPPK---VVNYEAGEWAENCYNLEIKKPDGSECLPAAPDGIRGFPRCRYVHKVSGT
gi|10313991:5900-8305EBOV|EM_004503_EMLab                                                              FRSGVPPK---VVNYEAGEWAENCYNLEIKKPDGSECLPAAPDGIRGFPRCRYVHKVSGT
gi|10313991:5900-8305EBOV|EM_004555_EMLab                                                              FRSGVPPK---VVNYEAGEWAENCYNLEIKKPDGSECLPAAPDGIRGFPRCRYVHKVSGT
gi|10313991:5900-8305EBOV|EM_004563_EMLab                                                              FRSGVPPK---VVNYEAGEWAENCYNLEIKKPDGSECLPAAPDGIRGFPRCRYVHKVSGT
gi|10313991:5900-8305EBOV|EM_004580_EMLab                                                              FRSGVPPK---VVNYEAGEWAENCYNLEIKKPDGSECLPAAPDGIRGFPRCRYVHKVSGT
gi|10313991:5900-8305EBOV|EM_074349_EMLab                                                              FRSGVPPK---VVNYEAGEWAENCYNLEIKKPDGSECLPAAPDGIRGFPRCRYVHKVSGT
gi|10313991:5900-8305EBOV|EM_074350_EMLab                                                              FRSGVPPK---VVNYEAGEWAENCYNLEIKKPDGSECLPAAPDGIRGFPRCRYVHKVSGT
gi|10313991:5900-8305EBOV|EM_074351_EMLab                                                              FRSGVPPK---VVNYEAGEWAENCYNLEIKKPDGSECLPAAPDGIRGFPRCRYVHKVSGT
gi|10313991:5900-8305EBOV|EM_074352_EMLab                                                              FRSGVPPK---VVNYEAGEWAENCYNLEIKKPDGSECLPAAPDGIRGFPRCRYVHKVSGT
gi|10313991:5900-8305EBOV|EM_074353_EMLab                                                              FRSGVPPK---VVNYEAGEWAENCYNLEIKKPDGSECLPAAPDGIRGFPRCRYVHKVSGT
gi|10313991:5900-8305EBOV|EM_074391_EMLab                                                              FRSGVPPK---VVNYEAGEWAENCYNLEIKKPDGSECLPAAPDGIRGFPRCRYVHKVSGT
gi|10313991:5900-8305EBOV|EM_074392_EMLab                                                              FRSGVPPK---VVNYEAGEWAENCYNLEIKKPDGSECLPAAPDGIRGFPRCRYVHKVSGT
gi|10313991:5900-8305EBOV|EM_074436_EMLab                                                              FRSGVPPK---VVNYEAGEWAENCYNLEIKKPDGSECLPAAPDGIRGFPRCRYVHKVSGT
gi|10313991:5900-8305EBOV|EM_074437_EMLab                                                              FRSGVPPK---VVNYEAGEWAENCYNLEIKKPDGSECLPAAPDGIRGFPRCRYVHKVSGT
gi|10313991:5900-8305EBOV|EM_074438_EMLab                                                              FRSGVPPK---VVNYEAGEWAENCYNLEIKKPDGSECLPAAPDGIRGFPRCRYVHKVSGT
gi|10313991:5900-8305EBOV|EM_074439_EMLab                                                              FRSGVPPK---VVNYEAGEWAENCYNLEIKKPDGSECLPAAPDGIRGFPRCRYVHKVSGT
gi|10313991:5900-8305EBOV|EM_074461_EMLab                                                              FRSGVPPK---VVNYEAGEWAENCYNLEIKKPDGSECLPAAPDGIRGFPRCRYVHKVSGT
gi|10313991:5900-8305EBOV|EM_074462_EMLab                                                              FRSGVPPK---VVNYEAGEWAENCYNLEIKKPDGSECLPAAPDGIRGFPRCRYVHKVSGT
gi|10313991:5900-8305EBOV|EM_074531_EMLab                                                              FRSGVPPK---VVNYEAGEWAENCYNLEIKKPDGSECLPAAPDGIRGFPRCRYVHKVSGT
gi|10313991:5900-8305EBOV|EM_074548_EMLab                                                              FRSGVPPK---VVNYEAGEWAENCYNLEIKKPDGSECLPAAPDGIRGFPRCRYVHKVSGT
gi|10313991:5900-8305EBOV|EM_074684_EMLab                                                              FRSGVPPK---VVNYEAGEWAENCYNLEIKKPDGSECLPAAPDGIRGFPRCRYVHKVSGT
gi|10313991:5900-8305EBOV|EM_074720_EMLab                                                              FRSGVPPK---VVNYEAGEWAENCYNLEIKKPDGSECLPAAPDGIRGFPRCRYVHKVSGT
gi|10313991:5900-8305EBOV|EM_074785_EMLab                                                              FRSGVPPK---VVNYEAGEWAENCYNLEIKKPDGSECLPAAPDGIRGFPRCRYVHKVSGT
gi|10313991:5900-8305EBOV|EM_074821_EMLab                                                              FRSGVPPK---VVNYEAGEWAENCYNLEIKKPDGSECLPAAPDGIRGFPRCRYVHKVSGT
gi|10313991:5900-8305EBOV|EM_074822_EMLab                                                              FRSGVPPK---VVNYEAGEWAENCYNLEIKKPDGSECLPAAPDGIRGFPRCRYVHKVSGT
gi|10313991:5900-8305EBOV|EM_075043_EMLab                                                              FRSGVPPK---VVNYEAGEWAENCYNLEIKKPDGSECLPAAPDGIRGFPRCRYVHKVSGT
gi|10313991:5900-8305EBOV|EM_075076_EMLab                                                              FRSGVPPK---VVNYEAGEWAENCYNLEIKKPDGSECLPAAPDGIRGFPRCRYVHKVSGT
gi|10313991:5900-8305EBOV|EM_075373_EMLab                                                              FRSGVPPK---VVNYEAGEWAENCYNLEIKKPDGSECLPAAPDGIRGFPRCRYVHKVSGT
gi|10313991:5900-8305EBOV|EM_075435_EMLab                                                              FRSGVPPK---VVNYEAGEWAENCYNLEIKKPDGSECLPAAPDGIRGFPRCRYVHKVSGT
gi|10313991:5900-8305EBOV|EM_075447_EMLab                                                              FRSGVPPK---VVNYEAGEWAENCYNLEIKKPDGSECLPAAPDGIRGFPRCRYVHKVSGT
gi|10313991:5900-8305EBOV|EM_075928_EMLab                                                              FRSGVPPK---VVNYEAGEWAENCYNLEIKKPDGSECLPAAPDGIRGFPRCRYVHKVSGT
gi|10313991:5900-8305EBOV|EM_075929_EMLab                                                              FRSGVPPK---VVNYEAGEWAENCYNLEIKKPDGSECLPAAPDGIRGFPRCRYVHKVSGT
gi|10313991:5900-8305EBOV|EM_075930_EMLab                                                              FRSGVPPK---VVNYEAGEWAENCYNLEIKKPDGSECLPAAPDGIRGFPRCRYVHKVSGT
gi|10313991:5900-8305EBOV|EM_075931_EMLab                                                              FRSGVPPK---VVNYEAGEWAENCYNLEIKKPDGSECLPAAPDGIRGFPRCRYVHKVSGT
gi|10313991:5900-8305EBOV|EM_075932_EMLab                                                              FRSGVPPK---VVNYEAGEWAENCYNLEIKKPDGSECLPAAPDGIRGFPRCRYVHKVSGT
gi|10313991:5900-8305EBOV|EM_076192_EMLab                                                              FRSGVPPK---VVNYEAGEWAENCYNLEIKKPDGSECLPAAPDGIRGFPRCRYVHKVSGT
gi|10313991:5900-8305EBOV|EM_076193_EMLab                                                              FRSGVPPK---VVNYEAGEWAENCYNLEIKKPDGSECLPAAPDGIRGFPRCRYVHKVSGT
gi|10313991:5900-8305EBOV|EM_076217_EMLab                                                              FRSGVPPK---VVNYEAGEWAENCYNLEIKKPDGSECLPAAPDGIRGFPRCRYVHKVSGT
gi|10313991:5900-8305EBOV|EM_076322_EMLab                                                              FRSGVPPK---VVNYEAGEWAENCYNLEIKKPDGSECLPAAPDGIRGFPRCRYVHKVSGT
gi|10313991:5900-8305EBOV|EM_076335_EMLab                                                              FRSGVPPK---VVNYEAGEWAENCYNLEIKKPDGSECLPAAPDGIRGFPRCRYVHKVSGT
gi|10313991:5900-8305EBOV|EM_076383_EMLab                                                              FRSGVPPK---VVNYEAGEWAENCYNLEIKKPDGSECLPAAPDGIRGFPRCRYVHKVSGT
gi|10313991:5900-8305EBOV|EM_076403_EMLab                                                              FRSGVPPK---VVNYEAGEWAENCYNLEIKKPDGSECLPAAPDGIRGFPRCRYVHKVSGT
gi|10313991:5900-8305EBOV|EM_076472_EMLab                                                              FRSGVPPK---VVNYEAGEWAENCYNLEIKKPDGSECLPAAPDGIRGFPRCRYVHKVSGT
gi|10313991:5900-8305EBOV|EM_076534_EMLab                                                              FRSGVPPK---VVNYEAGEWAENCYNLEIKKPDGSECLPAAPDGIRGFPRCRYVHKVSGT
gi|10313991:5900-8305EBOV|EM_076610_EMLab                                                              FRSGVPPK---VVNYEAGEWAENCYNLEIKKPDGSECLPAAPDGIRGFPRCRYVHKVSGT
gi|10313991:5900-8305EBOV|EM_076769_EMLab                                                              FRSGVPPK---VVNYEAGEWAENCYNLEIKKPDGSECLPAAPDGIRGFPRCRYVHKVSGT
gi|10313991:5900-8305EBOV|EM_076948_EMLab                                                              FRSGVPPK---VVNYEAGEWAENCYNLEIKKPDGSECLPAAPDGIRGFPRCRYVHKVSGT
gi|10313991:5900-8305EBOV|EM_076949_EMLab                                                              FRSGVPPK---VVNYEAGEWAENCYNLEIKKPDGSECLPAAPDGIRGFPRCRYVHKVSGT
gi|10313991:5900-8305EBOV|EM_076951_EMLab                                                              FRSGVPPK---VVNYEAGEWAENCYNLEIKKPDGSECLPAAPDGIRGFPRCRYVHKVSGT
gi|10313991:5900-8305EBOV|EM_078416_EMLab                                                              FRSGVPPK---VVNYEAGEWAENCYNLEIKKPDGSECLPAAPDGIRGFPRCRYVHKVSGT
gi|10313991:5900-8305EBOV|EM_078555_EMLab                                                              FRSGVPPK---VVNYEAGEWAENCYNLEIKKPDGSECLPAAPDGIRGFPRCRYVHKVSGT
gi|10313991:5900-8305EBOV|EM_078556_EMLab                                                              FRSGVPPK---VVNYEAGEWAENCYNLEIKKPDGSECLPAAPDGIRGFPRCRYVHKVSGT
gi|10313991:5900-8305EBOV|EM_078608_EMLab                                                              FRSGVPPK---VVNYEAGEWAENCYNLEIKKPDGSECLPAAPDGIRGFPRCRYVHKVSGT
gi|10313991:5900-8305EBOV|EM_078638_EMLab                                                              FRSGVPPK---VVNYEAGEWAENCYNLEIKKPDGSECLPAAPDGIRGFPRCRYVHKVSGT
gi|10313991:5900-8305EBOV|EM_078639_EMLab                                                              FRSGVPPK---VVNYEAGEWAENCYNLEIKKPDGSECLPAAPDGIRGFPRCRYVHKVSGT
gi|10313991:5900-8305EBOV|EM_078654_EMLab                                                              FRSGVPPK---VVNYEAGEWAENCYNLEIKKPDGSECLPAAPDGIRGFPRCRYVHKVSGT
gi|10313991:5900-8305EBOV|EM_078656_EMLab                                                              FRSGVPPK---VVNYEAGEWAENCYNLEIKKPDGSECLPAAPDGIRGFPRCRYVHKVSGT
gi|10313991:5900-8305EBOV|EM_078670_EMLab                                                              FRSGVPPK---VVNYEAGEWAENCYNLEIKKPDGSECLPAAPDGIRGFPRCRYVHKVSGT
gi|10313991:5900-8305EBOV|EM_078683_EMLab                                                              FRSGVPPK---VVNYEAGEWAENCYNLEIKKPDGSECLPAAPDGIRGFPRCRYVHKVSGT
gi|10313991:5900-8305EBOV|EM_078694_EMLab                                                              FRSGVPPK---VVNYEAGEWAENCYNLEIKKPDGSECLPAAPDGIRGFPRCRYVHKVSGT
gi|10313991:5900-8305EBOV|EM_078697_EMLab                                                              FRSGVPPK---VVNYEAGEWAENCYNLEIKKPDGSECLPAAPDGIRGFPRCRYVHKVSGT
gi|10313991:5900-8305EBOV|EM_078706_EMLab                                                              FRSGVPPK---VVNYEAGEWAENCYNLEIKKPDGSECLPAAPDGIRGFPRCRYVHKVSGT
gi|10313991:5900-8305EBOV|EM_078709_EMLab                                                              FRSGVPPK---VVNYEAGEWAENCYNLEIKKPDGSECLPAAPDGIRGFPRCRYVHKVSGT
gi|10313991:5900-8305EBOV|EM_078722_EMLab|GUI                                                          FRSGVPPK---VVNYEAGEWAENCYNLEIKKPDGSECLPAAPDGIRGFPRCRYVHKVSGT
gi|10313991:5900-8305EBOV|EM_078779_EMLab                                                              FRSGVPPK---VVNYEAGEWAENCYNLEIKKPDGSECLPAAPDGIRGFPRCRYVHKVSGT
gi|10313991:5900-8305EBOV|EM_079410_EMLab                                                              FRSGVPPK---VVNYEAGEWAENCYNLEIKKPDGSECLPAAPDGIRGFPRCRYVHKVSGT
gi|10313991:5900-8305EBOV|EM_079876_EMLab                                                              FRSGVPPK---VVNYEAGEWAENCYNLEIKKPDGSECLPAAPDGIRGFPRCRYVHKVSGT
gi|10313991:5900-8305EBOV|EM_079880_EMLab                                                              FRSGVPPK---VVNYEAGEWAENCYNLEIKKPDGSECLPAAPDGIRGFPRCRYVHKVSGT
gi|10313991:5900-8305EBOV|EM_079983_EMLab                                                              FRSGVPPK---VVNYEAGEWAENCYNLEIKKPDGSECLPAAPDGIRGFPRCRYVHKVSGT
gi|10313991:5900-8305EBOV|EM_080003_EMLab                                                              FRSGVPPK---VVNYEAGEWAENCYNLEIKKPDGSECLPAAPDGIRGFPRCRYVHKVSGT
gi|10313991:5900-8305EBOV|EM_080011_EMLab                                                              FRSGVPPK---VVNYEAGEWAENCYNLEIKKPDGSECLPAAPDGIRGFPRCRYVHKVSGT
gi|10313991:5900-8305EBOV|EM_080064_EMLab                                                              FRSGVPPK---VVNYEAGEWAENCYNLEIKKPDGSECLPAAPDGIRGFPRCRYVHKVSGT
gi|10313991:5900-8305EBOV|EM_080065_EMLab                                                              FRSGVPPK---VVNYEAGEWAENCYNLEIKKPDGSECLPAAPDGIRGFPRCRYVHKVSGT
gi|10313991:5900-8305EBOV|EM_080066_EMLab                                                              FRSGVPPK---VVNYEAGEWAENCYNLEIKKPDGSECLPAAPDGIRGFPRCRYVHKVSGT
gi|10313991:5900-8305EBOV|EM_080067_EMLab                                                              FRSGVPPK---VVNYEAGEWAENCYNLEIKKPDGSECLPAAPDGIRGFPRCRYVHKVSGT
gi|10313991:5900-8305EBOV|EM_080132_EMLab                                                              FRSGVPPK---VVNYEAGEWAENCYNLEIKKPDGSECLPAAPDGIRGFPRCRYVHKVSGT
gi|10313991:5900-8305EBOV|EM_080165_EMLab                                                              FRSGVPPK---VVNYEAGEWAENCYNLEIKKPDGSECLPAAPDGIRGFPRCRYVHKVSGT
gi|10313991:5900-8305EBOV|EM_080193|EMLab                                                              FRSGVPPK---VVNYEAGEWAENCYNLEIKKPDGSECLPAAPDGIRGFPRCRYVHKVSGT
gi|10313991:5900-8305EBOV|EM_080213_EMLab                                                              FRSGVPPK---VVNYEAGEWAENCYNLEIKKPDGSECLPAAPDGIRGFPRCRYVHKVSGT
gi|10313991:5900-8305EBOV|EM_080261_EMLab                                                              FRSGVPPK---VVNYEAGEWAENCYNLEIKKPDGSECLPAAPDGIRGFPRCRYVHKVSGT
gi|10313991:5900-8305EBOV|EM_080265_EMLab                                                              FRSGVPPK---VVNYEAGEWAENCYNLEIKKPDGSECLPAAPDGIRGFPRCRYVHKVSGT
gi|10313991:5900-8305EBOV|EM_080269_EMLab                                                              FRSGVPPK---VVNYEAGEWAENCYNLEIKKPDGSECLPAAPDGIRGFPRCRYVHKVSGT
gi|10313991:5900-8305EBOV|EM_078415_EMLab                                                              FRSGVPPK---VVNYEAGEWAENCYNLEIKKPDGSECLPAAPDGIRGFPRCRYVHKVSGT
gi|10313991:5900-8305NGA_061232                                                                        FRSGVPPK---VVNYEAGEWAENCYNLEIKKPDGSECLPAAPDGIRGFPRCRYVHKVSGT
gi|10313991:5900-8305NGA_061304                                                                        FRSGVPPK---VVNYEAGEWAENCYNLEIKKPDGSECLPAAPDGIRGFPRCRYVHKVSGT
gi|10313991:5900-8305NGA_DHB_001_07_14                                                                 FRSGVPPK---VVNYEAGEWAENCYNLEIKKPDGSECLPAAPDGIRGFPRCRYVHKVSGT
gi|10313991:5900-8305NGA_DHB_009_08_14                                                                 FRSGVPPK---VVNYEAGEWAENCYNLEIKKPDGSECLPAAPDGIRGFPRCRYVHKVSGT
gi|10313991:5900-8305NGA_DHB_010_08_14                                                                 FRSGVPPK---VVNYEAGEWAENCYNLEIKKPDGSECLPAAPDGIRGFPRCRYVHKVSGT
gi|10313991:5900-8305NGA_DHB_012_08_14                                                                 FRSGVPPK---VVNYEAGEWAENCYNLEIKKPDGSECLPAAPDGIRGFPRCRYVHKVSGT
gi|10313991:5900-8305NGA_DHB_013_08_14                                                                 FRSGVPPK---VVNYEAGEWAENCYNLEIKKPDGSECLPAAPDGIRGFPRCRYVHKVSGT
gi|10313991:5900-8305NGA_DHB_015_09_14                                                                 FRSGVPPK---VVNYEAGEWAENCYNLEIKKPDGSECLPAAPDGIRGFPRCRYVHKVSGT
gi|10313991:5900-8305NGA_DHB_016_08_14                                                                 FRSGVPPK---VVNYEAGEWAENCYNLEIKKPDGSECLPAAPDGIRGFPRCRYVHKVSGT
gi|10313991:5900-8305NGA_DHB_018_08_14                                                                 FRSGVPPK---VVNYEAGEWAENCYNLEIKKPDGSECLPAAPDGIRGFPRCRYVHKVSGT
gi|10313991:5900-8305GIN_2014_Conakry_505_2014_Jul_24                                                  FRSGVPPK---VVNYEAGEWAENCYNLEIKKPDGSECLPAAPDGIRGFPRCRYVHKVSGT
gi|10313991:5900-8305GIN_2014_Conakry_509_2014_Jul_24                                                  FRSGVPPK---VVNYEAGEWAENCYNLEIKKPDGSECLPAAPDGIRGFPRCRYVHKVSGT
gi|10313991:5900-8305GIN_2014_Conakry_573_2014_Aug_2                                                   FRSGVPPK---VVNYEAGEWAENCYNLEIKKPDGSECLPAAPDGIRGFPRCRYVHKVSGT
gi|10313991:5900-8305GIN_2014_Gueckedou_633_2014_Aug_12                                                FRSGVPPK---VVNYEAGEWAENCYNLEIKKPDGSECLPAAPDGIRGFPRCRYVHKVSGT
gi|10313991:5900-8305GIN_2014_Macenta_645_2014_Aug_14                                                  FRSGVPPK---VVNYEAGEWAENCYNLEIKKPDGSECLPAAPDGIRGFPRCRYVHKVSGT
gi|10313991:5900-8305GIN_2014_Conakry_653_2014_Aug_15                                                  FRSGVPPK---VVNYEAGEWAENCYNLEIKKPDGSECLPAAPDGIRGFPRCRYVHKVSGT
gi|10313991:5900-8305GIN_2014_Conakry_657_2014_Aug_16                                                  FRSGVPPK---VVNYEAGEWAENCYNLEIKKPDGSECLPAAPDGIRGFPRCRYVHKVSGT
gi|10313991:5900-8305GIN_2014_Conakry_678_2014_Aug_19                                                  FRSGVPPK---VVNYEAGEWAENCYNLEIKKPDGSECLPAAPDGIRGFPRCRYVHKVSGT
gi|10313991:5900-8305GIN_2014_Conakry_691_2014_Aug_21                                                  FRSGVPPK---VVNYEAGEWAENCYNLEIKKPDGSECLPAAPDGIRGFPRCRYVHKVSGT
gi|10313991:5900-8305GIN_2014_Conakry_701_2014_Aug_22                                                  FRSGVPPK---VVNYEAGEWAENCYNLEIKKPDGSECLPAAPDGIRGFPRCRYVHKVSGT
gi|10313991:5900-8305GIN_2014_Conakry_740_2014_Aug_26                                                  FRSGVPPK---VVNYEAGEWAENCYNLEIKKPDGSECLPAAPDGIRGFPRCRYVHKVSGT
gi|10313991:5900-8305GIN_2014_Conakry_786_2014_Aug_28                                                  FRSGVPPK---VVNYEAGEWAENCYNLEIKKPDGSECLPAAPDGIRGFPRCRYVHKVSGT
gi|10313991:5900-8305GIN_2014_Conakry_787_2014_Aug_28                                                  FRSGVPPK---VVNYEAGEWAENCYNLEIKKPDGSECLPAAPDGIRGFPRCRYVHKVSGT
gi|10313991:5900-8305GIN_2014_Dubreka_789_2014_Aug_29                                                  FRSGVPPK---VVNYEAGEWAENCYNLEIKKPDGSECLPAAPDGIRGFPRCRYVHKVSGT
gi|10313991:5900-8305GIN_2014_Conakry_976_2014_Sep_14                                                  FRSGVPPK---VVNYEAGEWAENCYNLEIKKPDGSECLPAAPDGIRGFPRCRYVHKVSGT
gi|10313991:5900-8305GIN_2014_Forecariah_989_2014_Sep_15                                               FRSGVPPK---VVNYEAGEWAENCYNLEIKKPDGSECLPAAPDGIRGFPRCRYVHKVSGT
gi|10313991:5900-8305GIN_2014_Conakry_1059_2014_Sep_21                                                 FRSGVPPK---VVNYEAGEWAENCYNLEIKKPDGSECLPAAPDGIRGFPRCRYVHKVSGT
gi|10313991:5900-8305GIN_2014_Coyah_1063_2014_Sep_21                                                   FRSGVPPK---VVNYEAGEWAENCYNLEIKKPDGSECLPAAPDGIRGFPRCRYVHKVSGT
gi|10313991:5900-8305GIN_2014_Conakry_1081_2014_Sep_22                                                 FRSGVPPK---VVNYEAGEWAENCYNLEIKKPDGSECLPAAPDGIRGFPRCRYVHKVSGT
gi|10313991:5900-8305GIN_2014_Dalaba_1116_2014_Sep_24                                                  FRSGVPPK---VVNYEAGEWAENCYNLEIKKPDGSECLPAAPDGIRGFPRCRYVHKVSGT
gi|10313991:5900-8305GIN_2014_Conakry_1120_2014_Sep_25                                                 FRSGVPPK---VVNYEAGEWAENCYNLEIKKPDGSECLPAAPDGIRGFPRCRYVHKVSGT
gi|10313991:5900-8305GIN_2014_Conakry_1121_2014_Sep_25                                                 FRSGVPPK---VVNYEAGEWAENCYNLEIKKPDGSECLPAAPDGIRGFPRCRYVHKVSGT
gi|10313991:5900-8305GIN_2014_Conakry_1205_2014_Oct_2                                                  FRSGVPPK---VVNYEAGEWAENCYNLEIKKPDGSECLPAAPDGIRGFPRCRYVHKVSGT
gi|10313991:5900-8305GIN_2014_Conakry_1210_2014_Oct_2                                                  FRSGVPPK---VVNYEAGEWAENCYNLEIKKPDGSECLPAAPDGIRGFPRCRYVHKVSGT
gi|10313991:5900-8305GIN_2014_Coyah_1274_2014_Oct_4                                                    FRSGVPPK---VVNYEAGEWAENCYNLEIKKPDGSECLPAAPDGIRGFPRCRYVHKVSGT
gi|10313991:5900-8305GIN_2014_Coyah_1339_2014_Oct_8                                                    FRSGVPPK---VVNYEAGEWAENCYNLEIKKPDGSECLPAAPDGIRGFPRCRYVHKVSGT
gi|10313991:5900-8305GIN_2014_Conakry_1340_2014_Oct_8                                                  FRSGVPPK---VVNYEAGEWAENCYNLEIKKPDGSECLPAAPDGIRGFPRCRYVHKVSGT
gi|10313991:5900-8305GIN_2014_Conakry_1342_2014_Oct_8                                                  FRSGVPPK---VVNYEAGEWAENCYNLEIKKPDGSECLPAAPDGIRGFPRCRYVHKVSGT
gi|10313991:5900-8305GIN_2014_Coyah_1355_2014_Oct_9                                                    FRSGVPPK---VVNYEAGEWAENCYNLEIKKPDGSECLPAAPDGIRGFPRCRYVHKVSGT
gi|10313991:5900-8305GIN_2014_Forecariah_1365_2014_Oct_9                                               FRSGVPPK---VVNYEAGEWAENCYNLEIKKPDGSECLPAAPDGIRGFPRCRYVHKVSGT
gi|10313991:5900-8305GIN_2014_Conakry_1371_2014_Oct_10                                                 FRSGVPPK---VVNYEAGEWAENCYNLEIKKPDGSECLPAAPDGIRGFPRCRYVHKVSGT
gi|10313991:5900-8305GIN_2014_Coyah_1394_2014_Oct_11                                                   FRSGVPPK---VVNYEAGEWAENCYNLEIKKPDGSECLPAAPDGIRGFPRCRYVHKVSGT
gi|10313991:5900-8305GIN_2014_Conakry_1445_2014_Oct_14                                                 FRSGVPPK---VVNYEAGEWAENCYNLEIKKPDGSECLPAAPDGIRGFPRCRYVHKVSGT
gi|10313991:5900-8305GIN_2014_Conakry_1454_2014_Oct_14                                                 FRSGVPPK---VVNYEAGEWAENCYNLEIKKPDGSECLPAAPDGIRGFPRCRYVHKVSGT
gi|10313991:5900-8305GIN_2014_Conakry_1480_2014_Oct_15                                                 FRSGVPPK---VVNYEAGEWAENCYNLEIKKPDGSECLPAAPDGIRGFPRCRYVHKVSGT
gi|10313991:5900-8305GIN_2014_Conakry_1561_2014_Oct_19                                                 FRSGVPPK---VVNYEAGEWAENCYNLEIKKPDGSECLPAAPDGIRGFPRCRYVHKVSGT
gi|10313991:5900-8305GIN_2014_Forecariah_1568_2014_Oct_18                                              FRSGVPPK---VVNYEAGEWAENCYNLEIKKPDGSECLPAAPDGIRGFPRCRYVHKVSGT
gi|10313991:5900-8305GIN_2014_Forecariah_1623_2014_Oct_24                                              FRSGVPPK---VVNYEAGEWAENCYNLEIKKPDGSECLPAAPDGIRGFPRCRYVHKVSGT
gi|10313991:5900-8305GIN_2014_Conakry_1651_2014_Oct_24                                                 FRSGVPPK---VVNYEAGEWAENCYNLEIKKPDGSECLPAAPDGIRGFPRCRYVHKVSGT
gi|10313991:5900-8305GIN_2014_Conakry_1481_2014_Oct_15                                                 FRSGVPPK---VVNYEAGEWAENCYNLEIKKPDGSECLPAAPDGIRGFPRCRYVHKVSGT
gi|10313991:5900-8305GIN_2014_Conakry_1491_2014_Oct_16                                                 FRSGVPPK---VVNYEAGEWAENCYNLEIKKPDGSECLPAAPDGIRGFPRCRYVHKVSGT
gi|10313991:5900-8305GIN_2014_Conakry_1128_2014_Sep_25                                                 FRSGVPPK---VVNYEAGEWAENCYNLEIKKPDGSECLPAAPDGIRGFPRCRYVHKVSGT
gi|10313991:5900-8305GIN_2014_Conakry_1149_2014_Sep_27                                                 FRSGVPPK---VVNYEAGEWAENCYNLEIKKPDGSECLPAAPDGIRGFPRCRYVHKVSGT
gi|10313991:5900-8305GIN_2014_Conakry_1215_2014_Oct_02                                                 FRSGVPPK---VVNYEAGEWAENCYNLEIKKPDGSECLPAAPDGIRGFPRCRYVHKVSGT
gi|10313991:5900-8305GIN_2014_Conakry_1250_2014_Oct_04                                                 FRSGVPPK---VVNYEAGEWAENCYNLEIKKPDGSECLPAAPDGIRGFPRCRYVHKVSGT
gi|10313991:5900-8305GIN_2014_Conakry_507_2014_Jul_24                                                  FRSGVPPK---VVNYEAGEWAENCYNLEIKKPDGSECLPAAPDGIRGFPRCRYVHKVSGT
gi|10313991:5900-8305GIN_2014_Conakry_742_2014_Aug_26                                                  FRSGVPPK---VVNYEAGEWAENCYNLEIKKPDGSECLPAAPDGIRGFPRCRYVHKVSGT
gi|10313991:5900-8305GIN_2014_Conakry_768_2014_Aug_27                                                  FRSGVPPK---VVNYEAGEWAENCYNLEIKKPDGSECLPAAPDGIRGFPRCRYVHKVSGT
gi|10313991:5900-8305gi|807052930|gb|KR105346_1|_gi|10313991:5900-8305gi|807052930|gb|KR105346.1|      FRSGVPPK---VVNYEAGEWAENCYNLEIKKPDGSECLPAAPDGIRGFPRCRYVHKVSGT
gi|10313991:5900-8305gi|807052920|gb|KR105345_1|_gi|10313991:5900-8305gi|807052920|gb|KR105345.1|      FRSGVPPK---VVNYEAGEWAENCYNLEIKKPDGSECLPAAPDGIRGFPRCRYVHKVSGT
gi|10313991:5900-8305gi|807052900|gb|KR105343_1|_gi|10313991:5900-8305gi|807052900|gb|KR105343.1|      FRSGVPPK---VVNYEAGEWAENCYNLEIKKPDGSECLPAAPDGIRGFPRCRYVHKVSGT
gi|10313991:5900-8305gi|807052890|gb|KR105342_1|_gi|10313991:5900-8305gi|807052890|gb|KR105342.1|      FRSGVPPK---VVNYEAGEWAENCYNLEIKKPDGSECLPAAPDGIRGFPRCRYVHKVSGT
gi|10313991:5900-8305gi|807052880|gb|KR105341_1|_gi|10313991:5900-8305gi|807052880|gb|KR105341.1|      FRSGVPPK---VVNYEAGEWAENCYNLEIKKPDGSECLPAAPDGIRGFPRCRYVHKVSGT
gi|10313991:5900-8305gi|807052870|gb|KR105340_1|_gi|10313991:5900-8305gi|807052870|gb|KR105340.1|      FRSGVPPK---VVNYEAGEWAENCYNLEIKKPDGSECLPAAPDGIRGFPRCRYVHKVSGT
gi|10313991:5900-8305gi|807052850|gb|KR105338_1|_gi|10313991:5900-8305gi|807052850|gb|KR105338.1|      FRSGVPPK---VVNYEAGEWAENCYNLEIKKPDGSECLPAAPDGIRGFPRCRYVHKVSGT
gi|10313991:5900-8305gi|807052840|gb|KR105337_1|_gi|10313991:5900-8305gi|807052840|gb|KR105337.1|      FRSGVPPK---VVNYEAGEWAENCYNLEIKKPDGSECLPAAPDGIRGFPRCRYVHKVSGT
gi|10313991:5900-8305gi|807052820|gb|KR105335_1|_gi|10313991:5900-8305gi|807052820|gb|KR105335.1|      FRSGVPPK---VVNYEAGEWAENCYNLEIKKPDGSECLPAAPDGIRGFPRCRYVHKVSGT
gi|10313991:5900-8305gi|807052790|gb|KR105332_1|_gi|10313991:5900-8305gi|807052790|gb|KR105332.1|      FRSGVPPK---VVNYEAGEWAENCYNLEIKKPDGSECLPAAPDGIRGFPRCRYVHKVSGT
gi|10313991:5900-8305gi|807052780|gb|KR105331_1|_gi|10313991:5900-8305gi|807052780|gb|KR105331.1|      FRSGVPPK---VVNYEAGEWAENCYNLEIKKPDGSECLPAAPDGIRGFPRCRYVHKVSGT
gi|10313991:5900-8305gi|807052770|gb|KR105330_1|_gi|10313991:5900-8305gi|807052770|gb|KR105330.1|      FRSGVPPK---VVNYEAGEWAENCYNLEIKKPDGSECLPAAPDGIRGFPRCRYVHKVSGT
gi|10313991:5900-8305gi|807052700|gb|KR105323_1|_gi|10313991:5900-8305gi|807052700|gb|KR105323.1|      FRSGVPPK---VVNYEAGEWAENCYNLEIKKPDGSECLPAAPDGIRGFPRCRYVHKVSGT
gi|10313991:5900-8305gi|807052620|gb|KR105315_1|_gi|10313991:5900-8305gi|807052620|gb|KR105315.1|      FRSGVPPK---VVNYEAGEWAENCYNLEIKKPDGSECLPAAPDGIRGFPRCRYVHKVSGT
gi|10313991:5900-8305gi|807052570|gb|KR105310_1|_gi|10313991:5900-8305gi|807052570|gb|KR105310.1|      FRSGVPPK---VVNYEAGEWAENCYNLEIKKPDGSECLPAAPDGIRGFPRCRYVHKVSGT
gi|10313991:5900-8305gi|807052530|gb|KR105306_1|_gi|10313991:5900-8305gi|807052530|gb|KR105306.1|      FRSGVPPK---VVNYEAGEWAENCYNLEIKKPDGSECLPAAPDGIRGFPRCRYVHKVSGT
gi|10313991:5900-8305gi|807052500|gb|KR105303_1|_gi|10313991:5900-8305gi|807052500|gb|KR105303.1|      FRSGVPPK---VVNYEAGEWAENCYNLEIKKPDGSECLPAAPDGIRGFPRCRYVHKVSGT
gi|10313991:5900-8305gi|807052480|gb|KR105301_1|_gi|10313991:5900-8305gi|807052480|gb|KR105301.1|      FRSGVPPK---VVNYEAGEWAENCYNLEIKKPDGSECLPAAPDGIRGFPRCRYVHKVSGT
gi|10313991:5900-8305gi|807052450|gb|KR105298_1|_gi|10313991:5900-8305gi|807052450|gb|KR105298.1|      FRSGVPPK---VVNYEAGEWAENCYNLEIKKPDGSECLPAAPDGIRGFPRCRYVHKVSGT
gi|10313991:5900-8305gi|807052410|gb|KR105294_1|_gi|10313991:5900-8305gi|807052410|gb|KR105294.1|      FRSGVPPK---VVNYEAGEWAENCYNLEIKKPDGSECLPAAPDGIRGFPRCRYVHKVSGT
gi|10313991:5900-8305gi|807052400|gb|KR105293_1|_gi|10313991:5900-8305gi|807052400|gb|KR105293.1|      FRSGVPPK---VVNYEAGEWAENCYNLEIKKPDGSECLPAAPDGIRGFPRCRYVHKVSGT
gi|10313991:5900-8305gi|807052350|gb|KR105288_1|_gi|10313991:5900-8305gi|807052350|gb|KR105288.1|      FRSGVPPK---VVNYEAGEWAENCYNLEIKKPDGSECLPAAPDGIRGFPRCRYVHKVSGT
gi|10313991:5900-8305gi|807052340|gb|KR105287_1|_gi|10313991:5900-8305gi|807052340|gb|KR105287.1|      FRSGVPPK---VVNYEAGEWAENCYNLEIKKPDGSECLPAAPDGIRGFPRCRYVHKVSGT
gi|10313991:5900-8305gi|807052330|gb|KR105286_1|_gi|10313991:5900-8305gi|807052330|gb|KR105286.1|      FRSGVPPK---VVNYEAGEWAENCYNLEIKKPDGSECLPAAPDGIRGFPRCRYVHKVSGT
gi|10313991:5900-8305gi|807052310|gb|KR105284_1|_gi|10313991:5900-8305gi|807052310|gb|KR105284.1|      FRSGVPPK---VVNYEAGEWAENCYNLEIKKPDGSECLPAAPDGIRGFPRCRYVHKVSGT
gi|10313991:5900-8305gi|807052300|gb|KR105283_1|_gi|10313991:5900-8305gi|807052300|gb|KR105283.1|      FRSGVPPK---VVNYEAGEWAENCYNLEIKKPDGSECLPAAPDGIRGFPRCRYVHKVSGT
gi|10313991:5900-8305gi|807052270|gb|KR105280_1|_gi|10313991:5900-8305gi|807052270|gb|KR105280.1|      FRSGVPPK---VVNYEAGEWAENCYNLEIKKPDGSECLPAAPDGIRGFPRCRYVHKVSGT
gi|10313991:5900-8305gi|807052250|gb|KR105278_1|_gi|10313991:5900-8305gi|807052250|gb|KR105278.1|      FRSGVPPK---VVNYEAGEWAENCYNLEIKKPDGSECLPAAPDGIRGFPRCRYVHKVSGT
gi|10313991:5900-8305gi|807052240|gb|KR105277_1|_gi|10313991:5900-8305gi|807052240|gb|KR105277.1|      FRSGVPPK---VVNYEAGEWAENCYNLEIKKPDGSECLPAAPDGIRGFPRCRYVHKVSGT
gi|10313991:5900-8305gi|807052230|gb|KR105276_1|_gi|10313991:5900-8305gi|807052230|gb|KR105276.1|      FRSGVPPK---VVNYEAGEWAENCYNLEIKKPDGSECLPAAPDGIRGFPRCRYVHKVSGT
gi|10313991:5900-8305gi|807052210|gb|KR105274_1|_gi|10313991:5900-8305gi|807052210|gb|KR105274.1|      FRSGVPPK---VVNYEAGEWAENCYNLEIKKPDGSECLPAAPDGIRGFPRCRYVHKVSGT
gi|10313991:5900-8305gi|807052200|gb|KR105273_1|_gi|10313991:5900-8305gi|807052200|gb|KR105273.1|      FRSGVPPK---VVNYEAGEWAENCYNLEIKKPDGSECLPAAPDGIRGFPRCRYVHKVSGT
gi|10313991:5900-8305gi|807052181|gb|KR105271_1|_gi|10313991:5900-8305gi|807052181|gb|KR105271.1|      FRSGVPPK---VVNYEAGEWAENCYNLEIKKPDGSECLPAAPDGIRGFPRCRYVHKVSGT
gi|10313991:5900-8305gi|807052161|gb|KR105269_1|_gi|10313991:5900-8305gi|807052161|gb|KR105269.1|      FRSGVPPK---VVNYEAGEWAENCYNLEIKKPDGSECLPAAPDGIRGFPRCRYVHKVSGT
gi|10313991:5900-8305gi|807052151|gb|KR105268_1|_gi|10313991:5900-8305gi|807052151|gb|KR105268.1|      FRSGVPPK---VVNYEAGEWAENCYNLEIKKPDGSECLPAAPDGIRGFPRCRYVHKVSGT
gi|10313991:5900-8305gi|807052131|gb|KR105266_1|_gi|10313991:5900-8305gi|807052131|gb|KR105266.1|      FRSGVPPK---VVNYEAGEWAENCYNLEIKKPDGSECLPAAPDGIRGFPRCRYVHKVSGT
gi|10313991:5900-8305gi|807052121|gb|KR105265_1|_gi|10313991:5900-8305gi|807052121|gb|KR105265.1|      FRSGVPPK---VVNYEAGEWAENCYNLEIKKPDGSECLPAAPDGIRGFPRCRYVHKVSGT
gi|10313991:5900-8305gi|807052111|gb|KR105264_1|_gi|10313991:5900-8305gi|807052111|gb|KR105264.1|      FRSGVPPK---VVNYEAGEWAENCYNLEIKKPDGSECLPAAPDGIRGFPRCRYVHKVSGT
gi|10313991:5900-8305gi|807052101|gb|KR105263_1|_gi|10313991:5900-8305gi|807052101|gb|KR105263.1|      FRSGVPPK---VVNYEAGEWAENCYNLEIKKPDGSECLPAAPDGIRGFPRCRYVHKVSGT
gi|10313991:5900-8305gi|807052091|gb|KR105262_1|_gi|10313991:5900-8305gi|807052091|gb|KR105262.1|      FRSGVPPK---VVNYEAGEWAENCYNLEIKKPDGSECLPAAPDGIRGFPRCRYVHKVSGT
gi|10313991:5900-8305gi|807052051|gb|KR105258_1|_gi|10313991:5900-8305gi|807052051|gb|KR105258.1|      FRSGVPPK---VVNYEAGEWAENCYNLEIKKPDGSECLPAAPDGIRGFPRCRYVHKVSGT
gi|10313991:5900-8305gi|807052031|gb|KR105256_1|_gi|10313991:5900-8305gi|807052031|gb|KR105256.1|      FRSGVPPK---VVNYEAGEWAENCYNLEIKKPDGSECLPAAPDGIRGFPRCRYVHKVSGT
gi|10313991:5900-8305gi|807051991|gb|KR105252_1|_gi|10313991:5900-8305gi|807051991|gb|KR105252.1|      FRSGVPPK---VVNYEAGEWAENCYNLEIKKPDGSECLPAAPDGIRGFPRCRYVHKVSGT
gi|10313991:5900-8305gi|807051981|gb|KR105251_1|_gi|10313991:5900-8305gi|807051981|gb|KR105251.1|      FRSGVPPK---VVNYEAGEWAENCYNLEIKKPDGSECLPAAPDGIRGFPRCRYVHKVSGT
gi|10313991:5900-8305gi|807051961|gb|KR105249_1|_gi|10313991:5900-8305gi|807051961|gb|KR105249.1|      FRSGVPPK---VVNYEAGEWAENCYNLEIKKPDGSECLPAAPDGIRGFPRCRYVHKVSGT
gi|10313991:5900-8305gi|807051951|gb|KR105248_1|_gi|10313991:5900-8305gi|807051951|gb|KR105248.1|      FRSGVPPK---VVNYEAGEWAENCYNLEIKKPDGSECLPAAPDGIRGFPRCRYVHKVSGT
gi|10313991:5900-8305gi|807051941|gb|KR105247_1|_gi|10313991:5900-8305gi|807051941|gb|KR105247.1|      FRSGVPPK---VVNYEAGEWAENCYNLEIKKPDGSECLPAAPDGIRGFPRCRYVHKVSGT
gi|10313991:5900-8305gi|807051921|gb|KR105245_1|_gi|10313991:5900-8305gi|807051921|gb|KR105245.1|      FRSGVPPK---VVNYEAGEWAENCYNLEIKKPDGSECLPAAPDGIRGFPRCRYVHKVSGT
gi|10313991:5900-8305gi|807051911|gb|KR105244_1|_gi|10313991:5900-8305gi|807051911|gb|KR105244.1|      FRSGVPPK---VVNYEAGEWAENCYNLEIKKPDGSECLPAAPDGIRGFPRCRYVHKVSGT
gi|10313991:5900-8305gi|807051901|gb|KR105243_1|_gi|10313991:5900-8305gi|807051901|gb|KR105243.1|      FRSGVPPK---VVNYEAGEWAENCYNLEIKKPDGSECLPAAPDGIRGFPRCRYVHKVSGT
gi|10313991:5900-8305gi|807051891|gb|KR105242_1|_gi|10313991:5900-8305gi|807051891|gb|KR105242.1|      FRSGVPPK---VVNYEAGEWAENCYNLEIKKPDGSECLPAAPDGIRGFPRCRYVHKVSGT
gi|10313991:5900-8305gi|807051881|gb|KR105241_1|_gi|10313991:5900-8305gi|807051881|gb|KR105241.1|      FRSGVPPK---VVNYEAGEWAENCYNLEIKKPDGSECLPAAPDGIRGFPRCRYVHKVSGT
gi|10313991:5900-8305gi|807051871|gb|KR105240_1|_gi|10313991:5900-8305gi|807051871|gb|KR105240.1|      FRSGVPPK---VVNYEAGEWAENCYNLEIKKPDGSECLPAAPDGIRGFPRCRYVHKVSGT
gi|10313991:5900-8305gi|807051861|gb|KR105239_1|_gi|10313991:5900-8305gi|807051861|gb|KR105239.1|      FRSGVPPK---VVNYEAGEWAENCYNLEIKKPDGSECLPAAPDGIRGFPRCRYVHKVSGT
gi|10313991:5900-8305gi|807051851|gb|KR105238_1|_gi|10313991:5900-8305gi|807051851|gb|KR105238.1|      FRSGVPPK---VVNYEAGEWAENCYNLEIKKPDGSECLPAAPDGIRGFPRCRYVHKVSGT
gi|10313991:5900-8305gi|807051831|gb|KR105236_1|_gi|10313991:5900-8305gi|807051831|gb|KR105236.1|      FRSGVPPK---VVNYEAGEWAENCYNLEIKKPDGSECLPAAPDGIRGFPRCRYVHKVSGT
gi|10313991:5900-8305gi|807051821|gb|KR105235_1|_gi|10313991:5900-8305gi|807051821|gb|KR105235.1|      FRSGVPPK---VVNYEAGEWAENCYNLEIKKPDGSECLPAAPDGIRGFPRCRYVHKVSGT
gi|10313991:5900-8305gi|807051811|gb|KR105234_1|_gi|10313991:5900-8305gi|807051811|gb|KR105234.1|      FRSGVPPK---VVNYEAGEWAENCYNLEIKKPDGSECLPAAPDGIRGFPRCRYVHKVSGT
gi|10313991:5900-8305gi|807051801|gb|KR105233_1|_gi|10313991:5900-8305gi|807051801|gb|KR105233.1|      FRSGVPPK---VVNYEAGEWAENCYNLEIKKPDGSECLPAAPDGIRGFPRCRYVHKVSGT
gi|10313991:5900-8305gi|807051791|gb|KR105232_1|_gi|10313991:5900-8305gi|807051791|gb|KR105232.1|      FRSGVPPK---VVNYEAGEWAENCYNLEIKKPDGSECLPAAPDGIRGFPRCRYVHKVSGT
gi|10313991:5900-8305gi|807051781|gb|KR105231_1|_gi|10313991:5900-8305gi|807051781|gb|KR105231.1|      FRSGVPPK---VVNYEAGEWAENCYNLEIKKPDGSECLPAAPDGIRGFPRCRYVHKVSGT
gi|10313991:5900-8305gi|807051761|gb|KR105229_1|_gi|10313991:5900-8305gi|807051761|gb|KR105229.1|      FRSGVPPK---VVNYEAGEWAENCYNLEIKKPDGSECLPAAPDGIRGFPRCRYVHKVSGT
gi|10313991:5900-8305gi|807051751|gb|KR105228_1|_gi|10313991:5900-8305gi|807051751|gb|KR105228.1|      FRSGVPPK---VVNYEAGEWAENCYNLEIKKPDGSECLPAAPDGIRGFPRCRYVHKVSGT
gi|10313991:5900-8305gi|807051741|gb|KR105227_1|_gi|10313991:5900-8305gi|807051741|gb|KR105227.1|      FRSGVPPK---VVNYEAGEWAENCYNLEIKKPDGSECLPAAPDGIRGFPRCRYVHKVSGT
gi|10313991:5900-8305gi|807051731|gb|KR105226_1|_gi|10313991:5900-8305gi|807051731|gb|KR105226.1|      FRSGVPPK---VVNYEAGEWAENCYNLEIKKPDGSECLPAAPDGIRGFPRCRYVHKVSGT
gi|10313991:5900-8305gi|807051721|gb|KR105225_1|_gi|10313991:5900-8305gi|807051721|gb|KR105225.1|      FRSGVPPK---VVNYEAGEWAENCYNLEIKKPDGSECLPAAPDGIRGFPRCRYVHKVSGT
gi|10313991:5900-8305gi|807051711|gb|KR105224_1|_gi|10313991:5900-8305gi|807051711|gb|KR105224.1|      FRSGVPPK---VVNYEAGEWAENCYNLEIKKPDGSECLPAAPDGIRGFPRCRYVHKVSGT
gi|10313991:5900-8305gi|807051701|gb|KR105223_1|_gi|10313991:5900-8305gi|807051701|gb|KR105223.1|      FRSGVPPK---VVNYEAGEWAENCYNLEIKKPDGSECLPAAPDGIRGFPRCRYVHKVSGT
gi|10313991:5900-8305gi|807051691|gb|KR105222_1|_gi|10313991:5900-8305gi|807051691|gb|KR105222.1|      FRSGVPPK---VVNYEAGEWAENCYNLEIKKPDGSECLPAAPDGIRGFPRCRYVHKVSGT
gi|10313991:5900-8305gi|807051681|gb|KR105221_1|_gi|10313991:5900-8305gi|807051681|gb|KR105221.1|      FRSGVPPK---VVNYEAGEWAENCYNLEIKKPDGSECLPAAPDGIRGFPRCRYVHKVSGT
gi|10313991:5900-8305gi|807051661|gb|KR105219_1|_gi|10313991:5900-8305gi|807051661|gb|KR105219.1|      FRSGVPPK---VVNYEAGEWAENCYNLEIKKPDGSECLPAAPDGIRGFPRCRYVHKVSGT
gi|10313991:5900-8305gi|807051651|gb|KR105218_1|_gi|10313991:5900-8305gi|807051651|gb|KR105218.1|      FRSGVPPK---VVNYEAGEWAENCYNLEIKKPDGSECLPAAPDGIRGFPRCRYVHKVSGT
gi|10313991:5900-8305gi|807051631|gb|KR105216_1|_gi|10313991:5900-8305gi|807051631|gb|KR105216.1|      FRSGVPPK---VVNYEAGEWAENCYNLEIKKPDGSECLPAAPDGIRGFPRCRYVHKVSGT
gi|10313991:5900-8305gi|807051621|gb|KR105215_1|_gi|10313991:5900-8305gi|807051621|gb|KR105215.1|      FRSGVPPK---VVNYEAGEWAENCYNLEIKKPDGSECLPAAPDGIRGFPRCRYVHKVSGT
gi|10313991:5900-8305gi|807051611|gb|KR105214_1|_gi|10313991:5900-8305gi|807051611|gb|KR105214.1|      FRSGVPPK---VVNYEAGEWAENCYNLEIKKPDGSECLPAAPDGIRGFPRCRYVHKVSGT
gi|10313991:5900-8305gi|807051601|gb|KR105213_1|_gi|10313991:5900-8305gi|807051601|gb|KR105213.1|      FRSGVPPK---VVNYEAGEWAENCYNLEIKKPDGSECLPAAPDGIRGFPRCRYVHKVSGT
gi|10313991:5900-8305gi|807051571|gb|KR105210_1|_gi|10313991:5900-8305gi|807051571|gb|KR105210.1|      FRSGVPPK---VVNYEAGEWAENCYNLEIKKPDGSECLPAAPDGIRGFPRCRYVHKVSGT
gi|10313991:5900-8305gi|807051561|gb|KR105209_1|_gi|10313991:5900-8305gi|807051561|gb|KR105209.1|      FRSGVPPK---VVNYEAGEWAENCYNLEIKKPDGSECLPAAPDGIRGFPRCRYVHKVSGT
gi|10313991:5900-8305gi|807051541|gb|KR105207_1|_gi|10313991:5900-8305gi|807051541|gb|KR105207.1|      FRSGVPPK---VVNYEAGEWAENCYNLEIKKPDGSECLPAAPDGIRGFPRCRYVHKVSGT
gi|10313991:5900-8305gi|807051531|gb|KR105206_1|_gi|10313991:5900-8305gi|807051531|gb|KR105206.1|      FRSGVPPK---VVNYEAGEWAENCYNLEIKKPDGSECLPAAPDGIRGFPRCRYVHKVSGT
gi|10313991:5900-8305gi|807051521|gb|KR105205_1|_gi|10313991:5900-8305gi|807051521|gb|KR105205.1|      FRSGVPPK---VVNYEAGEWAENCYNLEIKKPDGSECLPAAPDGIRGFPRCRYVHKVSGT
gi|10313991:5900-8305gi|807051511|gb|KR105204_1|_gi|10313991:5900-8305gi|807051511|gb|KR105204.1|      FRSGVPPK---VVNYEAGEWAENCYNLEIKKPDGSECLPAAPDGIRGFPRCRYVHKVSGT
gi|10313991:5900-8305gi|807051471|gb|KR105200_1|_gi|10313991:5900-8305gi|807051471|gb|KR105200.1|      FRSGVPPK---VVNYEAGEWAENCYNLEIKKPDGSECLPAAPDGIRGFPRCRYVHKVSGT
gi|10313991:5900-8305gi|667853353|gb|KM233118_1|_gi|10313991:5900-8305gi|667853353|gb|KM233118.1|      FRSGVPPK---VVNYEAGEWAENCYNLEIKKPDGSECLPAAPDGIRGFPRCRYVHKVSGT
gi|10313991:5900-8305gi|667853343|gb|KM233117_1|_gi|10313991:5900-8305gi|667853343|gb|KM233117.1|      FRSGVPPK---VVNYEAGEWAENCYNLEIKKPDGSECLPAAPDGIRGFPRCRYVHKVSGT
gi|10313991:5900-8305gi|667853332|gb|KM233116_1|_gi|10313991:5900-8305gi|667853332|gb|KM233116.1|      FRSGVPPK---VVNYEAGEWAENCYNLEIKKPDGSECLPAAPDGIRGFPRCRYVHKVSGT
gi|10313991:5900-8305gi|667853322|gb|KM233115_1|_gi|10313991:5900-8305gi|667853322|gb|KM233115.1|      FRSGVPPK---VVNYEAGEWAENCYNLEIKKPDGSECLPAAPDGIRGFPRCRYVHKVSGT
gi|10313991:5900-8305gi|667853311|gb|KM233114_1|_gi|10313991:5900-8305gi|667853311|gb|KM233114.1|      FRSGVPPK---VVNYEAGEWAENCYNLEIKKPDGSECLPAAPDGIRGFPRCRYVHKVSGT
gi|10313991:5900-8305gi|667853301|gb|KM233113_1|_gi|10313991:5900-8305gi|667853301|gb|KM233113.1|      FRSGVPPK---VVNYEAGEWAENCYNLEIKKPDGSECLPAAPDGIRGFPRCRYVHKVSGT
gi|10313991:5900-8305gi|667853291|gb|KM233112_1|_gi|10313991:5900-8305gi|667853291|gb|KM233112.1|      FRSGVPPK---VVNYEAGEWAENCYNLEIKKPDGSECLPAAPDGIRGFPRCRYVHKVSGT
gi|10313991:5900-8305gi|667853280|gb|KM233111_1|_gi|10313991:5900-8305gi|667853280|gb|KM233111.1|      FRSGVPPK---VVNYEAGEWAENCYNLEIKKPDGSECLPAAPDGIRGFPRCRYVHKVSGT
gi|10313991:5900-8305gi|667853270|gb|KM233110_1|_gi|10313991:5900-8305gi|667853270|gb|KM233110.1|      FRSGVPPK---VVNYEAGEWAENCYNLEIKKPDGSECLPAAPDGIRGFPRCRYVHKVSGT
gi|10313991:5900-8305gi|667853259|gb|KM233109_1|_gi|10313991:5900-8305gi|667853259|gb|KM233109.1|      FRSGVPPK---VVNYEAGEWAENCYNLEIKKPDGSECLPAAPDGIRGFPRCRYVHKVSGT
gi|10313991:5900-8305gi|667853249|gb|KM233108_1|_gi|10313991:5900-8305gi|667853249|gb|KM233108.1|      FRSGVPPK---VVNYEAGEWAENCYNLEIKKPDGSECLPAAPDGIRGFPRCRYVHKVSGT
gi|10313991:5900-8305gi|667853239|gb|KM233107_1|_gi|10313991:5900-8305gi|667853239|gb|KM233107.1|      FRSGVPPK---VVNYEAGEWAENCYNLEIKKPDGSECLPAAPDGIRGFPRCRYVHKVSGT
gi|10313991:5900-8305gi|667853228|gb|KM233106_1|_gi|10313991:5900-8305gi|667853228|gb|KM233106.1|      FRSGVPPK---VVNYEAGEWAENCYNLEIKKPDGSECLPAAPDGIRGFPRCRYVHKVSGT
gi|10313991:5900-8305gi|667853218|gb|KM233105_1|_gi|10313991:5900-8305gi|667853218|gb|KM233105.1|      FRSGVPPK---VVNYEAGEWAENCYNLEIKKPDGSECLPAAPDGIRGFPRCRYVHKVSGT
gi|10313991:5900-8305gi|667853207|gb|KM233104_1|_gi|10313991:5900-8305gi|667853207|gb|KM233104.1|      FRSGVPPK---VVNYEAGEWAENCYNLEIKKPDGSECLPAAPDGIRGFPRCRYVHKVSGT
gi|10313991:5900-8305gi|667853197|gb|KM233103_1|_gi|10313991:5900-8305gi|667853197|gb|KM233103.1|      FRSGVPPK---VVNYEAGEWAENCYNLEIKKPDGSECLPAAPDGIRGFPRCRYVHKVSGT
gi|10313991:5900-8305gi|667853186|gb|KM233102_1|_gi|10313991:5900-8305gi|667853186|gb|KM233102.1|      FRSGVPPK---VVNYEAGEWAENCYNLEIKKPDGSECLPAAPDGIRGFPRCRYVHKVSGT
gi|10313991:5900-8305gi|667853176|gb|KM233101_1|_gi|10313991:5900-8305gi|667853176|gb|KM233101.1|      FRSGVPPK---VVNYEAGEWAENCYNLEIKKPDGSECLPAAPDGIRGFPRCRYVHKVSGT
gi|10313991:5900-8305gi|667853166|gb|KM233100_1|_gi|10313991:5900-8305gi|667853166|gb|KM233100.1|      FRSGVPPK---VVNYEAGEWAENCYNLEIKKPDGSECLPAAPDGIRGFPRCRYVHKVSGT
gi|10313991:5900-8305gi|667853155|gb|KM233099_1|_gi|10313991:5900-8305gi|667853155|gb|KM233099.1|      FRSGVPPK---VVNYEAGEWAENCYNLEIKKPDGSECLPAAPDGIRGFPRCRYVHKVSGT
gi|10313991:5900-8305gi|667853145|gb|KM233098_1|_gi|10313991:5900-8305gi|667853145|gb|KM233098.1|      FRSGVPPK---VVNYEAGEWAENCYNLEIKKPDGSECLPAAPDGIRGFPRCRYVHKVSGT
gi|10313991:5900-8305gi|667853134|gb|KM233097_1|_gi|10313991:5900-8305gi|667853134|gb|KM233097.1|      FRSGVPPK---VVNYEAGEWAENCYNLEIKKPDGSECLPAAPDGIRGFPRCRYVHKVSGT
gi|10313991:5900-8305gi|667853124|gb|KM233096_1|_gi|10313991:5900-8305gi|667853124|gb|KM233096.1|      FRSGVPPK---VVNYEAGEWAENCYNLEIKKPDGSECLPAAPDGIRGFPRCRYVHKVSGT
gi|10313991:5900-8305gi|667853113|gb|KM233095_1|_gi|10313991:5900-8305gi|667853113|gb|KM233095.1|      FRSGVPPK---VVNYEAGEWAENCYNLEIKKPDGSECLPAAPDGIRGFPRCRYVHKVSGT
gi|10313991:5900-8305gi|667853103|gb|KM233094_1|_gi|10313991:5900-8305gi|667853103|gb|KM233094.1|      FRSGVPPK---VVNYEAGEWAENCYNLEIKKPDGSECLPAAPDGIRGFPRCRYVHKVSGT
gi|10313991:5900-8305gi|667853093|gb|KM233093_1|_gi|10313991:5900-8305gi|667853093|gb|KM233093.1|      FRSGVPPK---VVNYEAGEWAENCYNLEIKKPDGSECLPAAPDGIRGFPRCRYVHKVSGT
gi|10313991:5900-8305gi|667853082|gb|KM233092_1|_gi|10313991:5900-8305gi|667853082|gb|KM233092.1|      FRSGVPPK---VVNYEAGEWAENCYNLEIKKPDGSECLPAAPDGIRGFPRCRYVHKVSGT
gi|10313991:5900-8305gi|667853062|gb|KM233090_1|_gi|10313991:5900-8305gi|667853062|gb|KM233090.1|      FRSGVPPK---VVNYEAGEWAENCYNLEIKKPDGSECLPAAPDGIRGFPRCRYVHKVSGT
gi|10313991:5900-8305gi|667853051|gb|KM233089_1|_gi|10313991:5900-8305gi|667853051|gb|KM233089.1|      FRSGVPPK---VVNYEAGEWAENCYNLEIKKPDGSECLPAAPDGIRGFPRCRYVHKVSGT
gi|10313991:5900-8305gi|667853041|gb|KM233088_1|_gi|10313991:5900-8305gi|667853041|gb|KM233088.1|      FRSGVPPK---VVNYEAGEWAENCYNLEIKKPDGSECLPAAPDGIRGFPRCRYVHKVSGT
gi|10313991:5900-8305gi|667853030|gb|KM233087_1|_gi|10313991:5900-8305gi|667853030|gb|KM233087.1|      FRSGVPPK---VVNYEAGEWAENCYNLEIKKPDGSECLPAAPDGIRGFPRCRYVHKVSGT
gi|10313991:5900-8305gi|667853020|gb|KM233086_1|_gi|10313991:5900-8305gi|667853020|gb|KM233086.1|      FRSGVPPK---VVNYEAGEWAENCYNLEIKKPDGSECLPAAPDGIRGFPRCRYVHKVSGT
gi|10313991:5900-8305gi|667853009|gb|KM233085_1|_gi|10313991:5900-8305gi|667853009|gb|KM233085.1|      FRSGVPPK---VVNYEAGEWAENCYNLEIKKPDGSECLPAAPDGIRGFPRCRYVHKVSGT
gi|10313991:5900-8305gi|667852999|gb|KM233084_1|_gi|10313991:5900-8305gi|667852999|gb|KM233084.1|      FRSGVPPK---VVNYEAGEWAENCYNLEIKKPDGSECLPAAPDGIRGFPRCRYVHKVSGT
gi|10313991:5900-8305gi|667852988|gb|KM233083_1|_gi|10313991:5900-8305gi|667852988|gb|KM233083.1|      FRSGVPPK---VVNYEAGEWAENCYNLEIKKPDGSECLPAAPDGIRGFPRCRYVHKVSGT
gi|10313991:5900-8305gi|667852978|gb|KM233082_1|_gi|10313991:5900-8305gi|667852978|gb|KM233082.1|      FRSGVPPK---VVNYEAGEWAENCYNLEIKKPDGSECLPAAPDGIRGFPRCRYVHKVSGT
gi|10313991:5900-8305gi|667852967|gb|KM233081_1|_gi|10313991:5900-8305gi|667852967|gb|KM233081.1|      FRSGVPPK---VVNYEAGEWAENCYNLEIKKPDGSECLPAAPDGIRGFPRCRYVHKVSGT
gi|10313991:5900-8305gi|667852957|gb|KM233080_1|_gi|10313991:5900-8305gi|667852957|gb|KM233080.1|      FRSGVPPK---VVNYEAGEWAENCYNLEIKKPDGSECLPAAPDGIRGFPRCRYVHKVSGT
gi|10313991:5900-8305gi|667852945|gb|KM233079_1|_gi|10313991:5900-8305gi|667852945|gb|KM233079.1|      FRSGVPPK---VVNYEAGEWAENCYNLEIKKPDGSECLPAAPDGIRGFPRCRYVHKVSGT
gi|10313991:5900-8305gi|667852934|gb|KM233078_1|_gi|10313991:5900-8305gi|667852934|gb|KM233078.1|      FRSGVPPK---VVNYEAGEWAENCYNLEIKKPDGSECLPAAPDGIRGFPRCRYVHKVSGT
gi|10313991:5900-8305gi|667852924|gb|KM233077_1|_gi|10313991:5900-8305gi|667852924|gb|KM233077.1|      FRSGVPPK---VVNYEAGEWAENCYNLEIKKPDGSECLPAAPDGIRGFPRCRYVHKVSGT
gi|10313991:5900-8305gi|667852914|gb|KM233076_1|_gi|10313991:5900-8305gi|667852914|gb|KM233076.1|      FRSGVPPK---VVNYEAGEWAENCYNLEIKKPDGSECLPAAPDGIRGFPRCRYVHKVSGT
gi|10313991:5900-8305gi|667852903|gb|KM233075_1|_gi|10313991:5900-8305gi|667852903|gb|KM233075.1|      FRSGVPPK---VVNYEAGEWAENCYNLEIKKPDGSECLPAAPDGIRGFPRCRYVHKVSGT
gi|10313991:5900-8305gi|667852893|gb|KM233074_1|_gi|10313991:5900-8305gi|667852893|gb|KM233074.1|      FRSGVPPK---VVNYEAGEWAENCYNLEIKKPDGSECLPAAPDGIRGFPRCRYVHKVSGT
gi|10313991:5900-8305gi|667852882|gb|KM233073_1|_gi|10313991:5900-8305gi|667852882|gb|KM233073.1|      FRSGVPPK---VVNYEAGEWAENCYNLEIKKPDGSECLPAAPDGIRGFPRCRYVHKVSGT
gi|10313991:5900-8305gi|667852872|gb|KM233072_1|_gi|10313991:5900-8305gi|667852872|gb|KM233072.1|      FRSGVPPK---VVNYEAGEWAENCYNLEIKKPDGSECLPAAPDGIRGFPRCRYVHKVSGT
gi|10313991:5900-8305gi|667852861|gb|KM233071_1|_gi|10313991:5900-8305gi|667852861|gb|KM233071.1|      FRSGVPPK---VVNYEAGEWAENCYNLEIKKPDGSECLPAAPDGIRGFPRCRYVHKVSGT
gi|10313991:5900-8305gi|667852851|gb|KM233070_1|_gi|10313991:5900-8305gi|667852851|gb|KM233070.1|      FRSGVPPK---VVNYEAGEWAENCYNLEIKKPDGSECLPAAPDGIRGFPRCRYVHKVSGT
gi|10313991:5900-8305gi|667852840|gb|KM233069_1|_gi|10313991:5900-8305gi|667852840|gb|KM233069.1|      FRSGVPPK---VVNYEAGEWAENCYNLEIKKPDGSECLPAAPDGIRGFPRCRYVHKVSGT
gi|10313991:5900-8305EBOV|EM_079388_EMLab                                                              FRSGVPPK---VVNYEAGEWAENCYNLEIKKPDGSECLPAAPDGIRGFPRCRYVHKVSGT
gi|10313991:5900-8305gi|807052470|gb|KR105300_1|_gi|10313991:5900-8305gi|807052470|gb|KR105300.1|      FRSGVPPK---VVNYEAGEWAENCYNLEIKKPDGSECLPAAPDGIRGFPRCRYVHKVSGT
gi|10313991:5900-8305gi|807052830|gb|KR105336_1|_gi|10313991:5900-8305gi|807052830|gb|KR105336.1|      FRSGVPPK---VVNYEAGEWAENCYNLEIKKPDGSECLPAAPDGIRGFPRCRYVHKVSGT
gi|10313991:5900-8305gi|807052940|gb|KR105347_1|_gi|10313991:5900-8305gi|807052940|gb|KR105347.1|      FRSGVPPK---VVNYEAGEWAENCYNLEIKKPDGSECLPAAPDGIRGFPRCRYVHKVSGT
gi|10313991:5900-8305EBOV|EM_000027_EMLab                                                              FRSGVPPK---VVNYEAGEWAENCYNLEIKKPDGSECLPAAPDGIRGFPRCRYVHKVSGT
gi|10313991:5900-8305EBOV|EM_000218_EMLab                                                              FRSGVPPK---VVNYEAGEWAENCYNLEIKKPDGSECLPAAPDGIRGFPRCRYVHKVSGT
gi|10313991:5900-8305EBOV|EM_00032Z_EMLab                                                              FRSGVPPK---VVNYEAGEWAENCYNLEIKKPDGSECLPAAPDGIRGFPRCRYVHKVSGT
gi|10313991:5900-8305EBOV|EM_076138_EMLab                                                              FRSGVPPK---VVNYEAGEWAENCYNLEIKKPDGSECLPAAPDGIRGFPRCRYVHKVSGT
gi|10313991:5900-8305EBOV|EM_004422_EMLab                                                              FRSGVPPK---VVNYEAGEWAENCYNLEIKKPDGSECLPAAPDGIRGFPRCRYVHKVSGT
gi|10313991:5900-8305EBOV|EM_004438_EMLab                                                              FRSGVPPK---VVNYEAGEWAENCYNLEIKKPDGSECLPAAPDGIRGFPRCRYVHKVSGT
gi|10313991:5900-8305EBOV|EM_004589_EMLab                                                              FRSGVPPK---VVNYEAGEWAENCYNLEIKKPDGSECLPAAPDGIRGFPRCRYVHKVSGT
gi|10313991:5900-8305EBOV|EM_075368_EMLab                                                              FRSGVPPK---VVNYEAGEWAENCYNLEIKKPDGSECLPAAPDGIRGFPRCRYVHKVSGT
gi|10313991:5900-8305EBOV|EM_076191_EMLab                                                              FRSGVPPK---VVNYEAGEWAENCYNLEIKKPDGSECLPAAPDGIRGFPRCRYVHKVSGT
gi|10313991:5900-8305EBOV|EM_076334_EMLab                                                              FRSGVPPK---VVNYEAGEWAENCYNLEIKKPDGSECLPAAPDGIRGFPRCRYVHKVSGT
gi|10313991:5900-8305EBOV|EM_076533_EMLab                                                              FRSGVPPK---VVNYEAGEWAENCYNLEIKKPDGSECLPAAPDGIRGFPRCRYVHKVSGT
gi|10313991:5900-8305EBOV|EM_080253_EMLab                                                              FRSGVPPK---VVNYEAGEWAENCYNLEIKKPDGSECLPAAPDGIRGFPRCRYVHKVSGT
gi|10313991:5900-8305NGA_DHB_019_08_14                                                                 FRSGVPPK---VVNYEAGEWAENCYNLEIKKPDGSECLPAAPDGIRGFPRCRYVHKVSGT
gi|10313991:5900-8305GIN_2014_Conakry_1043_2014_Sep_19                                                 FRSGVPPK---VVNYEAGEWAENCYNLEIKKPDGSECLPAAPDGIRGFPRCRYVHKVSGT
gi|10313991:5900-8305GIN_2014_Conakry_1105_2014_Sep_24                                                 FRSGVPPK---VVNYEAGEWAENCYNLEIKKPDGSECLPAAPDGIRGFPRCRYVHKVSGT
gi|10313991:5900-8305GIN_2014_Dalaba_1211_2014_Oct_2                                                   FRSGVPPK---VVNYEAGEWAENCYNLEIKKPDGSECLPAAPDGIRGFPRCRYVHKVSGT
gi|10313991:5900-8305GIN_2014_Coyah_1279_2014_Oct_04                                                   FRSGVPPK---VVNYEAGEWAENCYNLEIKKPDGSECLPAAPDGIRGFPRCRYVHKVSGT
gi|10313991:5900-8305gi|807052750|gb|KR105328_1|_gi|10313991:5900-8305gi|807052750|gb|KR105328.1|      FRSGVPPK---VVNYEAGEWAENCYNLEIKKPDGSECLPAAPDGIRGFPRCRYVHKVSGT
gi|10313991:5900-8305gi|807052740|gb|KR105327_1|_gi|10313991:5900-8305gi|807052740|gb|KR105327.1|      FRSGVPPK---VVNYEAGEWAENCYNLEIKKPDGSECLPAAPDGIRGFPRCRYVHKVSGT
gi|10313991:5900-8305gi|807052730|gb|KR105326_1|_gi|10313991:5900-8305gi|807052730|gb|KR105326.1|      FRSGVPPK---VVNYEAGEWAENCYNLEIKKPDGSECLPAAPDGIRGFPRCRYVHKVSGT
gi|10313991:5900-8305gi|807052720|gb|KR105325_1|_gi|10313991:5900-8305gi|807052720|gb|KR105325.1|      FRSGVPPK---VVNYEAGEWAENCYNLEIKKPDGSECLPAAPDGIRGFPRCRYVHKVSGT
gi|10313991:5900-8305gi|807052710|gb|KR105324_1|_gi|10313991:5900-8305gi|807052710|gb|KR105324.1|      FRSGVPPK---VVNYEAGEWAENCYNLEIKKPDGSECLPAAPDGIRGFPRCRYVHKVSGT
gi|10313991:5900-8305gi|807052680|gb|KR105321_1|_gi|10313991:5900-8305gi|807052680|gb|KR105321.1|      FRSGVPPK---VVNYEAGEWAENCYNLEIKKPDGSECLPAAPDGIRGFPRCRYVHKVSGT
gi|10313991:5900-8305gi|807052670|gb|KR105320_1|_gi|10313991:5900-8305gi|807052670|gb|KR105320.1|      FRSGVPPK---VVNYEAGEWAENCYNLEIKKPDGSECLPAAPDGIRGFPRCRYVHKVSGT
gi|10313991:5900-8305gi|807052580|gb|KR105311_1|_gi|10313991:5900-8305gi|807052580|gb|KR105311.1|      FRSGVPPK---VVNYEAGEWAENCYNLEIKKPDGSECLPAAPDGIRGFPRCRYVHKVSGT
gi|10313991:5900-8305GIN_2014_Conakry_1027_2014_Sep_18                                                 FRSGVPPK---VVNYEAGEWAENCYNLEIKKPDGSECLPAAPDGIRGFPRCRYVHKVSGT
gi|10313991:5900-8305gi|807052960|gb|KR105349_1|_gi|10313991:5900-8305gi|807052960|gb|KR105349.1|      FRSGVPPK---VVNYEAGEWAENCYNLEIKKPDGSECLPAAPDGIRGFPRCRYVHKVSGT
gi|10313991:5900-8305gi|807052910|gb|KR105344_1|_gi|10313991:5900-8305gi|807052910|gb|KR105344.1|      FRSGVPPK---VVNYEAGEWAENCYNLEIKKPDGSECLPAAPDGIRGFPRCRYVHKVSGT
gi|10313991:5900-8305gi|807052600|gb|KR105313_1|_gi|10313991:5900-8305gi|807052600|gb|KR105313.1|      FRSGVPPK---VVNYEAGEWAENCYNLEIKKPDGSECLPAAPDGIRGFPRCRYVHKVSGT
gi|10313991:5900-8305gi|807052390|gb|KR105292_1|_gi|10313991:5900-8305gi|807052390|gb|KR105292.1|      FRSGVPPK---VVNYEAGEWAENCYNLEIKKPDGSECLPAAPDGIRGFPRCRYVHKVSGT
gi|10313991:5900-8305gi|807052320|gb|KR105285_1|_gi|10313991:5900-8305gi|807052320|gb|KR105285.1|      FRSGVPPK---VVNYEAGEWAENCYNLEIKKPDGSECLPAAPDGIRGFPRCRYVHKVSGT
gi|10313991:5900-8305gi|807052290|gb|KR105282_1|_gi|10313991:5900-8305gi|807052290|gb|KR105282.1|      FRSGVPPK---VVNYEAGEWAENCYNLEIKKPDGSECLPAAPDGIRGFPRCRYVHKVSGT
gi|10313991:5900-8305gi|807051841|gb|KR105237_1|_gi|10313991:5900-8305gi|807051841|gb|KR105237.1|      FRSGVPPK---VVNYEAGEWAENCYNLEIKKPDGSECLPAAPDGIRGFPRCRYVHKVSGT
gi|10313991:5900-8305gi|667853072|gb|KM233091_1|_gi|10313991:5900-8305gi|667853072|gb|KM233091.1|      FRSGVPPK---VVNYEAGEWAENCYNLEIKKPDGSECLPAAPDGIRGFPRCRYVHKVSGT
gi|10313991:5900-8305gi|807052280|gb|KR105281_1|_gi|10313991:5900-8305gi|807052280|gb|KR105281.1|      FRSGVPPK---VVNYEAGEWAENCYNLEIKKPDGSECLPAAPDGIRGFPRCRYVHKVSGT
gi|10313991:5900-8305GIN_2014_Conakry_684_2014_Aug_20                                                  FRSGVPPK---VVNYEAGEWAENCYNLEIKKPDGSECLPAAPDGIRGFPRCRYVHKVSGT
gi|10313991:5900-8305GIN_2014_Coyah_955_2014_Sep_11                                                    FRSGVPPK---VVNYEAGEWAENCYNLEIKKPDGSECLPAAPDGIRGFPRCRYVHKVSGT
gi|10313991:5900-8305GIN_2014_Forecariah_1069_2014_Sep_21                                              FRSGVPPK---VVNYEAGEWAENCYNLEIKKPDGSECLPAAPDGIRGFPRCRYVHKVSGT
gi|10313991:5900-8305GIN_2014_Forecariah_1567_2014_Oct_18                                              FRSGVPPK---VVNYEAGEWAENCYNLEIKKPDGSECLPAAPDGIRGFPRCRYVHKVSGT
gi|10313991:5900-8305GIN_2014_Forecariah_1571_2014_Oct_20                                              FRSGVPPK---VVNYEAGEWAENCYNLEIKKPDGSECLPAAPDGIRGFPRCRYVHKVSGT
gi|10313991:5900-8305GIN_2014_Conakry_1039_2014_Sep_19                                                 FRSGVPPK---VVNYEAGEWAENCYNLEIKKPDGSECLPAAPDGIRGFPRCRYVHKVSGT
gi|10313991:5900-8305gi|807052690|gb|KR105322_1|_gi|10313991:5900-8305gi|807052690|gb|KR105322.1|      FRSGVPPK---VVNYEAGEWAENCYNLEIKKPDGSECLPAAPDGIRGFPRCRYVHKVSGT
gi|10313991:5900-8305gi|807052540|gb|KR105307_1|_gi|10313991:5900-8305gi|807052540|gb|KR105307.1|      FRSGVPPK---VVNYEAGEWAENCYNLEIKKPDGSECLPAAPDGIRGFPRCRYVHKVSGT
gi|10313991:5900-8305gi|807052380|gb|KR105291_1|_gi|10313991:5900-8305gi|807052380|gb|KR105291.1|      FRSGVPPK---VVNYEAGEWAENCYNLEIKKPDGSECLPAAPDGIRGFPRCRYVHKVSGT
gi|10313991:5900-8305gi|807052360|gb|KR105289_1|_gi|10313991:5900-8305gi|807052360|gb|KR105289.1|      FRSGVPPK---VVNYEAGEWAENCYNLEIKKPDGSECLPAAPDGIRGFPRCRYVHKVSGT
gi|10313991:5900-8305gi|807052650|gb|KR105318_1|_gi|10313991:5900-8305gi|807052650|gb|KR105318.1|      FRSGVPPK---VVNYEAGEWAENCYNLEIKKPDGSECLPAAPDGIRGFPRCRYVHKVSGT
gi|10313991:5900-8305gi|807052590|gb|KR105312_1|_gi|10313991:5900-8305gi|807052590|gb|KR105312.1|      FRSGVPPK---VVNYEAGEWAENCYNLEIKKPDGSECLPAAPDGIRGFPRCRYVHKVSGT
gi|10313991:5900-8305gi|807052550|gb|KR105308_1|_gi|10313991:5900-8305gi|807052550|gb|KR105308.1|      FRSGVPPK---VVNYEAGEWAENCYNLEIKKPDGSECLPAAPDGIRGFPRCRYVHKVSGT
gi|10313991:5900-8305GIN_2014_Coyah_1277_2014_Oct_4                                                    FRSGVPPK---VVNYEAGEWAENCYNLEIKKPDGSECLPAAPDGIRGFPRCRYVHKVSGT
gi|10313991:5900-8305GIN_2014_Coyah_1333_2014_Oct_7                                                    FRSGVPPK---VVNYEAGEWAENCYNLEIKKPDGSECLPAAPDGIRGFPRCRYVHKVSGT
gi|10313991:5900-8305GIN_2014_Conakry_1129_2014_Sep_25                                                 FRSGVPPK---VVNYEAGEWAENCYNLEIKKPDGSECLPAAPDGIRGFPRCRYVHKVSGT
gi|10313991:5900-8305EBOV|EM_079914_EMLab                                                              FRSGVPPK---VVNYEAGEWAENCYNFEIKKPDGSECLPAAPDGIRGFPRCRYVHKVSGT
gi|10313991:5900-8305EBOV|EM_079750_EMLab                                                              FRSGVPPK---VVNYEAGEWAENCYNLEIKKPDGSECLPAAPDGIRGFPRCRYVHKVSGT
gi|10313991:5900-8305EBOV|EM_079630_EMLab                                                              FRSGVPPK---VVNYEAGEWAENCYNLEIKKPDGSECLPAAPDGIRGFPRCRYVHKVSGT
gi|10313991:5900-8305EBOV|EM_079517_EMLab                                                              FRSGVPPK---VVNYEAGEWAENCYNLEIKKPDGSECLPAAPDGIRGFPRCRYVHKVSGT
gi|10313991:5900-8305EBOV|EM_079542_EMLab                                                              FRSGVPPK---VVNYEAGEWAENCYNLEIKKPDGSECLPAAPDGIRGFPRCRYVHKVSGT
gi|10313991:5900-8305EBOV|EM_079549_EMLab                                                              FRSGVPPK---VVNYEAGEWAENCYNLEIKKPDGSECLPAAPDGIRGFPRCRYVHKVSGT
gi|10313991:5900-8305EBOV|EM_079429_EMLab                                                              FRSGVPPK---VVNYEAGEWAENCYNLEIKKPDGSECLPAAPDGIRGFPRCRYVHKVSGT
gi|10313991:5900-8305EBOV|EM_079422_EMLab                                                              FRSGVPPK---VVNYEAGEWAENCYNLEIKKPDGSECLPAAPDGIRGFPRCRYVHKVSGT
gi|10313991:5900-8305EBOV|EM_079413_EMLab                                                              FRSGVPPK---VVNYEAGEWAENCYNLEIKKPDGSECLPAAPDGIRGFPRCRYVHKVSGT
gi|10313991:5900-8305EBOV|EM_079414_EMLab                                                              FRSGVPPK---VVNYEAGEWAENCYNLEIKKPDGSECLPAAPDGIRGFPRCRYVHKVSGT
gi|10313991:5900-8305EBOV|EM_079412_EMLab                                                              FRSGVPPK---VVNYEAGEWAENCYNLEIKKPDGSECLPAAPDGIRGFPRCRYVHKVSGT
gi|10313991:5900-8305EBOV|EM_074335_EMLab                                                              FRSGVPPK---VVNYEAGEWAENCYNLEIKKPDGSECLPAAPDGIRGFPRCRYVHKVSGT
gi|10313991:5900-8305EBOV|EM_079404_EMLab                                                              FRSGVPPK---VVNYEAGEWAENCYNLEIKKPDGSECLPAAPDGIRGFPRCRYVHKVSGT
gi|10313991:5900-8305EBOV|EM_079405_EMLab                                                              FRSGVPPK---VVNYEAGEWAENCYNLEIKKPDGSECLPAAPDGIRGFPRCRYVHKVSGT
gi|10313991:5900-8305EBOV|EM_079408_EMLab                                                              FRSGVPPK---VVNYEAGEWAENCYNLEIKKPDGSECLPAAPDGIRGFPRCRYVHKVSGT
gi|10313991:5900-8305EBOV|EM_079421_EMLab                                                              FRSGVPPK---VVNYEAGEWAENCYNLEIKKPDGSECLPAAPDGIRGFPRCRYVHKVSGT
gi|10313991:5900-8305EBOV|EM_079423_EMLab                                                              FRSGVPPK---VVNYEAGEWAENCYNLEIKKPDGSECLPAAPDGIRGFPRCRYVHKVSGT
gi|10313991:5900-8305EBOV|EM_079424_EMLab                                                              FRSGVPPK---VVNYEAGEWAENCYNLEIKKPDGSECLPAAPDGIRGFPRCRYVHKVSGT
gi|10313991:5900-8305EBOV|EM_079434_EMLab                                                              FRSGVPPK---VVNYEAGEWAENCYNLEIKKPDGSECLPAAPDGIRGFPRCRYVHKVSGT
gi|10313991:5900-8305EBOV|EM_079442_EMLab                                                              FRSGVPPK---VVNYEAGEWAENCYNLEIKKPDGSECLPAAPDGIRGFPRCRYVHKVSGT
gi|10313991:5900-8305EBOV|EM_079444_EMLab                                                              FRSGVPPK---VVNYEAGEWAENCYNLEIKKPDGSECLPAAPDGIRGFPRCRYVHKVSGT
gi|10313991:5900-8305EBOV|EM_079450_EMLab                                                              FRSGVPPK---VVNYEAGEWAENCYNLEIKKPDGSECLPAAPDGIRGFPRCRYVHKVSGT
gi|10313991:5900-8305EBOV|EM_079464_EMLab                                                              FRSGVPPK---VVNYEAGEWAENCYNLEIKKPDGSECLPAAPDGIRGFPRCRYVHKVSGT
gi|10313991:5900-8305EBOV|EM_079497_EMLab                                                              FRSGVPPK---VVNYEAGEWAENCYNLEIKKPDGSECLPAAPDGIRGFPRCRYVHKVSGT
gi|10313991:5900-8305EBOV|EM_079622_EMLab                                                              FRSGVPPK---VVNYEAGEWAENCYNLEIKKPDGSECLPAAPDGIRGFPRCRYVHKVSGT
gi|10313991:5900-8305EBOV|EM_079657_EMLab                                                              FRSGVPPK---VVNYEAGEWAENCYNLEIKKPDGSECLPAAPDGIRGFPRCRYVHKVSGT
gi|10313991:5900-8305EBOV|EM_079659_EMLab                                                              FRSGVPPK---VVNYEAGEWAENCYNLEIKKPDGSECLPAAPDGIRGFPRCRYVHKVSGT
gi|10313991:5900-8305EBOV|EM_079677_EMLab                                                              FRSGVPPK---VVNYEAGEWAENCYNLEIKKPDGSECLPAAPDGIRGFPRCRYVHKVSGT
gi|10313991:5900-8305EBOV|EM_079681_EMLab                                                              FRSGVPPK---VVNYEAGEWAENCYNLEIKKPDGSECLPAAPDGIRGFPRCRYVHKVSGT
gi|10313991:5900-8305EBOV|EM_079685_EMLab                                                              FRSGVPPK---VVNYEAGEWAENCYNLEIKKPDGSECLPAAPDGIRGFPRCRYVHKVSGT
gi|10313991:5900-8305EBOV|EM_079702_EMLab                                                              FRSGVPPK---VVNYEAGEWAENCYNLEIKKPDGSECLPAAPDGIRGFPRCRYVHKVSGT
gi|10313991:5900-8305EBOV|EM_079731_EMLab                                                              FRSGVPPK---VVNYEAGEWAENCYNLEIKKPDGSECLPAAPDGIRGFPRCRYVHKVSGT
gi|10313991:5900-8305EBOV|EM_079749_EMLab                                                              FRSGVPPK---VVNYEAGEWAENCYNLEIKKPDGSECLPAAPDGIRGFPRCRYVHKVSGT
gi|10313991:5900-8305EBOV|EM_079753_EMLab                                                              FRSGVPPK---VVNYEAGEWAENCYNLEIKKPDGSECLPAAPDGIRGFPRCRYVHKVSGT
gi|10313991:5900-8305EBOV|EM_079772_EMLab                                                              FRSGVPPK---VVNYEAGEWAENCYNLEIKKPDGSECLPAAPDGIRGFPRCRYVHKVSGT
gi|10313991:5900-8305EBOV|EM_079775_EMLab                                                              FRSGVPPK---VVNYEAGEWAENCYNLEIKKPDGSECLPAAPDGIRGFPRCRYVHKVSGT
gi|10313991:5900-8305EBOV|EM_079815_EMLab                                                              FRSGVPPK---VVNYEAGEWAENCYNLEIKKPDGSECLPAAPDGIRGFPRCRYVHKVSGT
gi|10313991:5900-8305EBOV|EM_079859_EMLab                                                              FRSGVPPK---VVNYEAGEWAENCYNLEIKKPDGSECLPAAPDGIRGFPRCRYVHKVSGT
gi|10313991:5900-8305EBOV|EM_079910_EMLab                                                              FRSGVPPK---VVNYEAGEWAENCYNLEIKKPDGSECLPAAPDGIRGFPRCRYVHKVSGT
gi|10313991:5900-8305EBOV|EM_079911_EMLab                                                              FRSGVPPK---VVNYEAGEWAENCYNLEIKKPDGSECLPAAPDGIRGFPRCRYVHKVSGT
gi|10313991:5900-8305EBOV|EM_079912_EMLab                                                              FRSGVPPK---VVNYEAGEWAENCYNLEIKKPDGSECLPAAPDGIRGFPRCRYVHKVSGT
gi|10313991:5900-8305EBOV|EM_079913_EMLab                                                              FRSGVPPK---VVNYEAGEWAENCYNLEIKKPDGSECLPAAPDGIRGFPRCRYVHKVSGT
gi|10313991:5900-8305EBOV|EM_079915_EMLab                                                              FRSGVPPK---VVNYEAGEWAENCYNLEIKKPDGSECLPAAPDGIRGFPRCRYVHKVSGT
gi|10313991:5900-8305EBOV|EM_080063_EMLab                                                              FRSGVPPK---VVNYEAGEWAENCYNLEIKKPDGSECLPAAPDGIRGFPRCRYVHKVSGT
gi|10313991:5900-8305EBOV|EM_080141_EMLab                                                              FRSGVPPK---VVNYEAGEWAENCYNLEIKKPDGSECLPAAPDGIRGFPRCRYVHKVSGT
gi|10313991:5900-8305GIN_2014_Siguiri_517_2014_Jul_24                                                  FRSGVPPK---VVNYEAGEWAENCYNLEIKKPDGSECLPAAPDGIRGFPRCRYVHKVSGT
gi|10313991:5900-8305GIN_2014_Kouroussa_531_2014_Jul_27                                                FRSGVPPK---VVNYEAGEWAENCYNLEIKKPDGSECLPAAPDGIRGFPRCRYVHKVSGT
                                                                                                                                                                   

gi|10313991:5900-8305gi|807052950|gb|KR105348_1|_gi|10313991:5900-8305gi|807052950|gb|KR105348.1|      -PQPXGNXLP--------------------------------------------------
gi|10313991:5900-8305gi|807052061|gb|KR105259_1|_gi|10313991:5900-8305gi|807052061|gb|KR105259.1|      -PQPXGNXLP--------------------------------------------------
gi|10313991:5900-8305gi|807051481|gb|KR105201_1|_gi|10313991:5900-8305gi|807051481|gb|KR105201.1|      -PQPXGNXLP--------------------------------------------------
gi|10313991:5900-8305EBOV|EM_076615_EMLab                                                              ------LCLPQRGCFLPVXSTCFHSYLPRNDFRXRCRCISDTAPSXEGLLQLTPLERAGQ
gi|10313991:5900-8305NGA_Mainland_10                                                                   ------LCLPQRGCFLPVXSTCFXXXXXXXXXXXRCRCISDTAPSXEGLLQLTPLERAGQ
TAFV_1994_FJ217162                                                                                     GPCPGGLAFHKEGAFFLYDRLASTIIYRGTTFAEGVIAFLILPKARKDFFQSPPLHEPAN
BDBV_2007_FJ217161                                                                                     GPCPEGYAFHKEGAFFLYDRLASTIIYRSTTFSEGVVAFLILPETKKDFFQSPPLHEPAN
BDBV_2012_KC545393                                                                                     GPCPEGFAFHKEGAFFLYDRLASTIIYRSTTFSEGVVAFLILPKTKKDFFQSPPLHEPAN
BDBV_2012_KC545395                                                                                     GPCPEGFAFHKEGAFFLYDRLASTIIYRSTTFSEGVVAFLILPKTKKDFFQSPPLHEPAN
BDBV_2012_KC545394                                                                                     GPCPEGFAFHKEGAFFLYDRLASTIIYRSTTFSEGVVAFLILPKTKKDFFQSPPLHEPAN
BDBV_2012_KC545396                                                                                     GPCPEGFAFHKEGAFFLYDRLASTIIYRSTTFSEGVVAFLILPKTKKDFFQSPPLHEPAN
gi|10313991:5900-8305gi|807052041|gb|KR105257_1|_gi|10313991:5900-8305gi|807052041|gb|KR105257.1|      ------------------------------------------------------------
EBOV_2002_KC242800                                                                                     GPCAGDFAFHKEGAFFLYDRLASTVIYRGTTFAEGVVAFLILPQAKKDFFSSHPLREPVN
EBOV_2007_HQ613403                                                                                     GPCAGDFAFHKEGAFFLYDRLASTVIYRGTTFAEGVVAFLILPQAKKDFFSSHPLREPVN
EBOV_2007_KC242784                                                                                     GPCAGDFAFHKEGAFFLYDRLASTVIYRGTTFAEGVVAFLILPQAKKDFFSSHPLREPVN
EBOV_2007_KC242786                                                                                     GPCAGDFAFHKEGAFFLYDRLASTVIYRGTTFAEGVVAFLILPQAKKDFFSSHPLREPVN
EBOV_2007_KC242787                                                                                     GPCAGDFAFHKEGAFFLYDRLASTVIYRGTTFAEGVVAFLILPQAKKDFFSSHPLREPVN
EBOV_2007_KC242789                                                                                     GPCAGDFAFHKEGAFFLYDRLASTVIYRGTTFAEGVVAFLILPQAKKDFFSSHPLREPVN
EBOV_2007_KC242785                                                                                     GPCAGDFAFHKEGAFFLYDRLASTVIYRGTTFAEGVVAFLILPQAKKDFFSSHPLREPVN
EBOV_2007_KC242790                                                                                     GPCAGDFAFHKEGAFFLYDRLASTVIYRGTTFAEGVVAFLILPQAKKDFFSSHPLREPVN
EBOV_2007_KC242788                                                                                     GPCAGDFAFHKEGAFFLYDRLASTVIYRGTTFAEGVVAFLILPQAKKDFFSSHPLREPVN
EBOV_2008_HQ613402                                                                                     GPCAGDFAFHKEGAFFLYDRLASTVIYRGTTFAEGVVAFLILPQAKKDFFSSHPLREPVN
EBOV_1976_KC242801                                                                                     GPCAGDFAFHKEGAFFLYDRLASTVIYRGTTFAEGVVAFLILPQAKKDFFSSHPLREPVN
EBOV_1977_KC242791                                                                                     GPCAGDFAFHKEGAFFLYDRLASTVIYRGTTFAEGVVAFLILPQAKKDFFSSHPLREPVN
EBOV_1976_NC002549                                                                                     GPCAGDFAFHKEGAFFLYDRLASTVIYRGTTFAEGVVAFLILPQAKKDFFSSHPLREPVN
EBOV_1995_AY354458                                                                                     GPCAGDFAFHKEGAFFLYDRLASTVIYRGTTFAEGVVAFLILPQAKKDFFSSHPLREPVN
EBOV_1995_JQ352763                                                                                     GPCAGDFAFHKEGAFFLYDRLASTVIYRGTTFAEGVVAFLILPQAKKDFFSSHPLREPVN
EBOV_1995_KC242796                                                                                     GPCAGDFAFHKEGAFFLYDRLASTVIYRGTTFAEGVVAFLILPQAKKDFFSSHPLREPVN
EBOV_1995_KC242799                                                                                     GPCAGDFAFHKEGAFFLYDRLASTVIYRGTTFAEGVVAFLILPQAKKDFFSSHPLREPVN
EBOV_1996_KC242794                                                                                     GPCAGDFAFHKEGAFFLYDRLASTVIYRGTTFAEGVVAFLILPQAKKDFFSSHPLREPVN
EBOV_1994_KC242792                                                                                     GPCAGDFAFHKEGAFFLYDRLASTVIYRGTTFAEGVVAFLILPQAKKDFFSSHPLREPVN
EBOV_1996_KC242793                                                                                     GPCAGDFAFHKEGAFFLYDRLASTVIYRGTTFAEGVVAFLILPQAKKDFFSSHPLREPVN
SUDV_1976_FJ968794                                                                                     GPCPGDYAFHKDGAFFLYDRLASTVIYRGVNFAEGVIAFLILAKPKETFLQSPPIREAVN
SUDV_1979_KC242783                                                                                     GPCPGDYAFHKDGAFFLYDRLASTVIYRGVNFAEGVIAFLILAKPKETFLQSPPIREAVN
SUDV_2004_EU338380                                                                                     GPCPGDYAFHKDGAFFLYDRLASTVIYRGVNFAEGVIAFLILAKPKETFLQSPPIREAVN
SUDV_2012_KC589025                                                                                     GPCPGDYAFHKDGAFFLYDRLASTVIYRGVNFAEGVIAFLILAKPKETFLQSPPIREAVN
SUDV_2012_KC545389                                                                                     GPCPGDYAFHKDGAFFLYDRLASTVIYRGVNFAEGVIAFLILAKPKETFLQSPPIREAVN
SUDV_2012_KC545390                                                                                     GPCPGDYAFHKDGAFFLYDRLASTVIYRGVNFAEGVIAFLILAKPKETFLQSPPIREAVN
SUDV_2012_KC545391                                                                                     GPCPGDYAFHKDGAFFLYDRLASTVIYRGVNFAEGVIAFLILAKPKETFLQSPPIREAVN
SUDV_2012_KC545392                                                                                     GPCPGDYAFHKDGAFFLYDRLASTVIYRGVNFAEGVIAFLILAKPKETFLQSPPIREAVN
SUDV_2000_AY729654                                                                                     GPCPGDYAFHKDGAFFLYDRLASTVIYRGVNFAEGVIAFLILAKPKETFLQSPPIREAVN
SUDV_2011_JN638998                                                                                     GPCPGDYAFHKDGAFFLYDRLASTVIYRGVNFAEGVIAFLILAKPKETFLQSPPIREAVN
RESTV_2008_FJ621584                                                                                    GPCPGDLAFHKNGAFFLYDRLASTVIYRGTTFAEGVVAFLILSEPKKHFWKATPAHEPMN
RESTV_2008_FJ621583                                                                                    GPCPGDLAFHKNGAFFLYDRLASTVIYRGTTFAEGVVAFLILSEPKKHFWKATPAHEPVN
RESTV_2009_JX477165                                                                                    GPCPGDLAFHKNGAFFLYDRLASTVIYRGTTFAEGVVAFLILSEPKKHFWKATPAHEPVN
RESTV_2008_FJ621585                                                                                    GPCPGDLAFHKNGAFFLYDRLASTVIYRGTTFAEGVIAFLILSEPRKHFWKATPAHEPVN
RESTV_1990_AF522874                                                                                    GPCPGDLAFHKNGAFFLYDRLASTVIYRGTTFAEGVVAFLILSEPKKHFWKATPAHEPVN
RESTV_1996_AB050936                                                                                    GPCPGDLAFHKNGAFFLYDRLASTVIYRGTTFAEGVIAFLILSEPKKHFWKATPAHEPVN
RESTV_1996_JX477166                                                                                    GPCPGDLAFHKNGAFFLYDRLASTVIYRGTTFAEGVIAFLILSEPKKHFWKATPAHEPVN
gi|10313991:5900-8305gi|807051641|gb|KR105217_1|_gi|10313991:5900-8305gi|807051641|gb|KR105217.1|      ------------------------------------------------------------
gi|10313991:5900-8305gi|807052071|gb|KR105260_1|_gi|10313991:5900-8305gi|807052071|gb|KR105260.1|      ------------------------------------------------------------
gi|10313991:5900-8305gi|807052021|gb|KR105255_1|_gi|10313991:5900-8305gi|807052021|gb|KR105255.1|      ------------------------------------------------------------
gi|10313991:5900-8305gi|807051931|gb|KR105246_1|_gi|10313991:5900-8305gi|807051931|gb|KR105246.1|      GPCAGDFAFHKEGAFFLYDRLASTVIYRGTTFAEGVVAFLILPQAKKDFFSSHPLREPVN
gi|10313991:5900-8305gi|807052810|gb|KR105334_1|_gi|10313991:5900-8305gi|807052810|gb|KR105334.1|      GPCAGDFAFHKEGAFFLYDRLASTVIYRGTTFAEGVVAFLILPQAKKDFFSSHPLREPVN
gi|10313991:5900-8305gi|807052141|gb|KR105267_1|_gi|10313991:5900-8305gi|807052141|gb|KR105267.1|      GPCAGDFAFHKEGAFFLYDRLASTVIYRGTTFAEGVVAFLILPQAKKDFFSSHPLREPVN
gi|10313991:5900-8305gi|807052510|gb|KR105304_1|_gi|10313991:5900-8305gi|807052510|gb|KR105304.1|      GPCAGDFAFHKEGAFFLYDRLASTVIYRGTTFAEGVVAFLILPQAKKDFFSSHPLREPVN
gi|10313991:5900-8305gi|807052191|gb|KR105272_1|_gi|10313991:5900-8305gi|807052191|gb|KR105272.1|      GPCAGDFAFHKEGAFFLYDRLASTVIYRGTTFAEGVVAFLILPQAKKDFFSSHPLREPVN
gi|10313991:5900-8305gi|807052490|gb|KR105302_1|_gi|10313991:5900-8305gi|807052490|gb|KR105302.1|      GPCAGDFAFHKEGAFFLYDRLASTVIYRGTTFAEGVVAFLILPQAKKDFFSSHPLREPVN
gi|10313991:5900-8305gi|807051501|gb|KR105203_1|_gi|10313991:5900-8305gi|807051501|gb|KR105203.1|      GPCAGDFAFHKEGAFFLYDRLASTVIYRGTTFAEGVVAFLILPQAKKDFFSSHPLREPVN
gi|10313991:5900-8305gi|807051551|gb|KR105208_1|_gi|10313991:5900-8305gi|807051551|gb|KR105208.1|      GPCAGDFAFHKEGAFFLYDRLASTVIYRGTTFAEGVVAFLILPQAKKDFFSSHPLREPVN
gi|10313991:5900-8305gi|807051581|gb|KR105211_1|_gi|10313991:5900-8305gi|807051581|gb|KR105211.1|      GPCAGDFAFHKEGAFFLYDRLASTVIYRGTTFAEGVVAFLILPQAKKDFFSSHPLREPVN
gi|10313991:5900-8305gi|807052011|gb|KR105254_1|_gi|10313991:5900-8305gi|807052011|gb|KR105254.1|      GPCAGDFAFHKEGAFFLYDRLASTVIYXXXXFAEGVVAFLILPQAKKDFFSSHPLREPVN
gi|10313991:5900-8305gi|807052220|gb|KR105275_1|_gi|10313991:5900-8305gi|807052220|gb|KR105275.1|      GPCAGDFAFHKEGAFFLYDRLASTVIYRGTTFAEGVVAFLILPQAKKDFFSSHPLREPVN
gi|10313991:5900-8305gi|807052440|gb|KR105297_1|_gi|10313991:5900-8305gi|807052440|gb|KR105297.1|      GPCAGDFAFHKEGAFFLYDRLASTVIYRGTTFAEGVVAFLILPQAKKDFFSSHPLREPVN
gi|10313991:5900-8305NGA_Mainland_13                                                                   GPCAGDFAFHKEGAFFLYDRLASTVIYRGTTFAEGVVAFLILPQAKKDFFSSHPLREPVN
gi|10313991:5900-8305GIN_2014_Dalaba_1104_2014_Sep_24                                                  ------------------------------------------------------------
gi|10313991:5900-8305gi|807052860|gb|KR105339_1|_gi|10313991:5900-8305gi|807052860|gb|KR105339.1|      GPCAGDFAFHKEGAFFLYDRLASTVIYRGTTFAEGVVAFLILPQAKKDFFSSHPLREPVN
gi|10313991:5900-8305gi|807052660|gb|KR105319_1|_gi|10313991:5900-8305gi|807052660|gb|KR105319.1|      GPCAGDFAFHKEGAFFLYDRLASTVIYRGTTFAEGVVAFLILPQAKKDFFSSHPLREPVN
gi|10313991:5900-8305gi|807052640|gb|KR105317_1|_gi|10313991:5900-8305gi|807052640|gb|KR105317.1|      GPCAGDFAFHKEGAFFLYDRLASTVIYRGTTFAEGVVAFLILPQAKKDFFSSHPLREPVN
gi|10313991:5900-8305gi|807052610|gb|KR105314_1|_gi|10313991:5900-8305gi|807052610|gb|KR105314.1|      GPCAGDFAFHKEGAFFLYDRLASTVIYRGTTFAEGVVAFLILPQAKKDFFSSHPLREPVN
gi|10313991:5900-8305gi|807052560|gb|KR105309_1|_gi|10313991:5900-8305gi|807052560|gb|KR105309.1|      GPCAGDFAFHKEGAFFLYDRLASTVIYRGTTFAEGVVAFLILPQAKKDFFSSHPLREPVN
gi|10313991:5900-8305gi|807052520|gb|KR105305_1|_gi|10313991:5900-8305gi|807052520|gb|KR105305.1|      GPCAGDFAFHKEGAFFLYDRLASTVIYRGTTFAEGVVAFLILPQAKKDFFSSHPLREPVN
gi|10313991:5900-8305gi|807052460|gb|KR105299_1|_gi|10313991:5900-8305gi|807052460|gb|KR105299.1|      GPCAGDFAFHKEGAFFLYDRLASTVIYRGTTFAEGVVAFLILPQAKKDFFSSHPLREPVN
gi|10313991:5900-8305gi|807052430|gb|KR105296_1|_gi|10313991:5900-8305gi|807052430|gb|KR105296.1|      GPCAGDFAFHKEGAFFLYDRLASTVIYRGTTFAEGVVAFLILPQAKKDFFSSHPLREPVN
gi|10313991:5900-8305gi|807052420|gb|KR105295_1|_gi|10313991:5900-8305gi|807052420|gb|KR105295.1|      GPCAGDFAFHKEGAFFLYDRLASTVIYRGTTFAEGVVAFLILPQAKKDFFSSHPLREPVN
gi|10313991:5900-8305gi|807052370|gb|KR105290_1|_gi|10313991:5900-8305gi|807052370|gb|KR105290.1|      GPCAGDFAFHKEGAFFLYDRLASTVIYRGTTFAEGVVAFLILPQAKKDFFSSHPLREPVN
gi|10313991:5900-8305gi|807052260|gb|KR105279_1|_gi|10313991:5900-8305gi|807052260|gb|KR105279.1|      GPCAGDFAFHKEGAFFLYDRLASTVIYRGTTFAEGVVAFLILPQAKKDFFSSHPLREPVN
gi|10313991:5900-8305gi|807052171|gb|KR105270_1|_gi|10313991:5900-8305gi|807052171|gb|KR105270.1|      GPCAGDFAFHKEGAFFLYDRLASTVIYRGTTFAEGVVAFLILPQAKKDFFSSHPLREPVN
gi|10313991:5900-8305gi|807052081|gb|KR105261_1|_gi|10313991:5900-8305gi|807052081|gb|KR105261.1|      GPCAGDFAFHKEGAFFLYDRLASTVIYRGTTFAEGVVAFLILPQAKKDFFSSHPLREPVN
gi|10313991:5900-8305gi|807052001|gb|KR105253_1|_gi|10313991:5900-8305gi|807052001|gb|KR105253.1|      GPCAGDFAFHKEGAFFLYDRLASTVIYRGTTFAEGVVAFLILPQAKKDFFSSHPLREPVN
gi|10313991:5900-8305gi|807051771|gb|KR105230_1|_gi|10313991:5900-8305gi|807051771|gb|KR105230.1|      GPCAGDFAFHKEGAFFLYDRLASTVIYRGTTFAEGVVAFLILPQAKKDFFSSHPLREPVN
gi|10313991:5900-8305gi|807051671|gb|KR105220_1|_gi|10313991:5900-8305gi|807051671|gb|KR105220.1|      GPCAGDFAFHKEGAFFLYDRLASTVIYRGTTFAEGVVAFLILPQAKKDFFSSHPLREPVN
gi|10313991:5900-8305gi|807051591|gb|KR105212_1|_gi|10313991:5900-8305gi|807051591|gb|KR105212.1|      GPCAGDFAFHKEGAFFLYDRLASTVIYRGTTFAEGVVAFLILPQAKKDFFSSHPLREPVN
gi|10313991:5900-8305gi|807051491|gb|KR105202_1|_gi|10313991:5900-8305gi|807051491|gb|KR105202.1|      GPCAGDFAFHKEGAFFLYDRLASTVIYRGTTFAEGVVAFLILPQAKKDFFSSHPLREPVN
gi|10313991:5900-8305EBOV|EM_078763_EMLab                                                              GPCAGDFAFHKEGAFFLYDRLASTVIYRGTTFAEGVVAFLILPQAKKDFFSSHPLREPVN
gi|10313991:5900-8305gi|807052760|gb|KR105329_1|_gi|10313991:5900-8305gi|807052760|gb|KR105329.1|      GPCAGDFAFHKEGAFFLYDRLASTVIYRGTTFAEGVVAFLILPQAKKDFFSSHPLREPVN
gi|10313991:5900-8305EBOV|EM_076770_EMLab                                                              GPCAGDFAFHKEGAFFLYDRLASTVIYRGTTFAEGVVAFLILPQAKKDFFSSHPLREPVN
gi|10313991:5900-8305gi|807052800|gb|KR105333_1|_gi|10313991:5900-8305gi|807052800|gb|KR105333.1|      GPCAGDFAFHKEGAFFLYDRLASTVIYRGTTFAEGVVAFLILPQAKKDFFSSHPLREPVN
gi|10313991:5900-8305gi|807052630|gb|KR105316_1|_gi|10313991:5900-8305gi|807052630|gb|KR105316.1|      GPCAGDFAFHKEGAFFLYDRLASTVIYRGTTFAEGVVAFLILPQAKKDFFSSHPLREPVN
gi|10313991:5900-8305GIN_2014_Coyah_1321_2014_Oct_7                                                    GPCAGDFAFHKEGAFFLYDRLASTVIYRGTTFAEGVVAFLILPQAKKDFFSSHPLREPVN
gi|10313991:5900-8305gi|807051971|gb|KR105250_1|_gi|10313991:5900-8305gi|807051971|gb|KR105250.1|      GPCAGDFAFHKEGAFFLYDRLASTVIYRGTTFAEGVVAFLILPQAKKDFFSSHPLREPVN
gi|10313991:5900-8305GIN_2014_Nzeerekore_1622_2014_Oct_22                                              GPCAGDFAFHKEGAFFLYDRLASTVIYRGTTFAEGVVAFLILPQAKKDFFSSHPLREPVN
gi|10313991:5900-8305EBOV|EM_080223_EMLab                                                              GPCAGDFAFHKEGAFFLYDRLASTVIYRGTTFAEGVVAFLILPQAKKDFFSSHPLREPVN
gi|10313991:5900-8305GIN_2014_Coyah_1690_2014_Oct_25                                                   GPCAGDFAFHKEGAFFLYDRLASTVIYRGTTFAEGVVAFLILPQAKKDFFSSHPLREPVN
gi|10313991:5900-8305GIN_2014_Kindia_1047_2014_Sep_20                                                  GPCAGDFAFHKEGAFFLYDRLASTVIYRGTTFAEGVVAFLILPQAKKDFFSSHPLREPVN
gi|10313991:5900-8305GIN_2014_Conakry_1193_2014_Sep_28                                                 GPCAGDFAFHKEGAFFLYDRLASTVIYRGTTFAEGVVAFLILPQAKKDFFSSHPLREPVN
gi|10313991:5900-8305GIN_2014_Coyah_1278_2014_Oct_4                                                    GPCAGDFAFHKEGAFFLYDRLASTVIYRGTTFAEGVVAFLILPQAKKDFFSSHPLREPVN
gi|10313991:5900-8305GIN_2014_Conakry_1298_2014_Oct_6                                                  GPCAGDFAFHKEGAFFLYDRLASTVIYRGTTFAEGVVAFLILPQAKKDFFSSHPLREPVN
gi|10313991:5900-8305GIN_2014_Coyah_1436_2014_Oct_13                                                   GPCAGDFAFHKEGAFFLYDRLASTVIYRGTTFAEGVVAFLILPQAKKDFFSSHPLREPVN
gi|10313991:5900-8305GIN_2014_Kindia_1648_2014_Oct_23                                                  GPCAGDFAFHKEGAFFLYDRLASTVIYRGTTFAEGVVAFLILPQAKKDFFSSHPLREPVN
gi|10313991:5900-8305GIN_2014_Coyah_1686_2014_Oct_24                                                   GPCAGDFAFHKEGAFFLYDRLASTVIYRGTTFAEGVVAFLILPQAKKDFFSSHPLREPVN
gi|10313991:5900-8305GIN_2014_Coyah_1689_2014_Oct_25                                                   GPCAGDFAFHKEGAFFLYDRLASTVIYRGTTFAEGVVAFLILPQAKKDFFSSHPLREPVN
gi|10313991:5900-8305GIN_2014_Conakry_1213_2014_Oct_02                                                 GPCAGDFAFHKEGAFFLYDRLASTVIYRGTTFAEGVVAFLILPQAKKDFFSSHPLREPVN
gi|10313991:5900-8305GIN_2014_Conakry_1249_2014_Oct_4                                                  GPCAGDFAFHKEGAFFLYDRLASTVIYRGTTFAEGVVAFLILPQAKKDFFSSHPLREPVN
gi|10313991:5900-8305GIN_2014_Coyah_1316_2014_Oct_7                                                    GPCAGDFAFHKEGAFFLYDRLASTVIYRGTTFAEGVVAFLILPQAKKDFFSSHPLREPVN
gi|10313991:5900-8305GIN_2014_Kerouane_1331_2014_Oct_7                                                 GPCAGDFAFHKEGAFFLYDRLASTVIYRGTTFAEGVVAFLILPQAKKDFFSSHPLREPVN
gi|10313991:5900-8305GIN_2014_Coyah_1374_2014_Oct_10                                                   GPCAGDFAFHKEGAFFLYDRLASTVIYRGTTFAEGVVAFLILPQAKKDFFSSHPLREPVN
gi|10313991:5900-8305GIN_2014_Conakry_1551_2014_Oct_18                                                 GPCAGDFAFHKEGAFFLYDRLASTVIYRGTTFAEGVVAFLILPQAKKDFFSSHPLREPVN
gi|10313991:5900-8305GIN_2014_Coyah_1652_2014_Oct_24                                                   GPCAGDFAFHKEGAFFLYDRLASTVIYRGTTFAEGVVAFLILPQAKKDFFSSHPLREPVN
gi|10313991:5900-8305GIN_2014_Coyah_1320_2014_Oct_07                                                   GPCAGDFAFHKEGAFFLYDRLASTVIYRGTTFAEGVVAFLILPQAKKDFFSSHPLREPVN
gi|10313991:5900-8305GIN_2014_Coyah_1327_2014_Oct_07                                                   GPCAGDFAFHKEGAFFLYDRLASTVIYRGTTFAEGVVAFLILPQAKKDFFSSHPLREPVN
gi|10313991:5900-8305EBOV|EM_000500_EMLab                                                              GPCAGDFAFHKEGAFFLYDRLASTVIYRGTTFAEGVVAFLILPQAKKDFFSSHPLREPVN
gi|10313991:5900-8305EBOV|EM_079514_EMLab                                                              GPCAGDFAFHKEGAFFLYDRLASTVIYRGTTFAEGVVAFLILPQAKKDFFSSHPLREPVN
gi|10313991:5900-8305EBOV|EM_079578_EMLab                                                              GPCAGDFAFHKEGAFFLYDRLASTVIYRGTTFAEGVVAFLILPQAKKDFFSSHPLREPVN
gi|10313991:5900-8305EBOV|EM_079587_EMLab                                                              GPCAGDFAFHKEGAFFLYDRLASTVIYRGTTFAEGVVAFLILPQAKKDFFSSHPLREPVN
gi|10313991:5900-8305EBOV|EM_080076_EMLab                                                              GPCAGDFAFHKEGAFFLYDRLASTVIYRGTTFAEGVVAFLILPQAKKDFFSSHPLREPVN
gi|10313991:5900-8305EBOV|EM_074354_EMLab                                                              GPCAGDFAFHKEGAFFLYDRLASTVIYRGTTFAEGVVAFLILPQAKKDFFSSHPLREPVN
gi|10313991:5900-8305EBOV|EM_000015_EMLab                                                              GPCAGDFAFHKEGAFFLYDRLASTVIYRGTTFAEGVVAFLILPQAKKDFFSSHPLREPVN
gi|10313991:5900-8305EBOV|EM_000028_EMLab                                                              GPCAGDFAFHKEGAFFLYDRLASTVIYRGTTFAEGVVAFLILPQAKKDFFSSHPLREPVN
gi|10313991:5900-8305EBOV|EM_000127_EMLab                                                              GPCAGDFAFHKEGAFFLYDRLASTVIYRGTTFAEGVVAFLILPQAKKDFFSSHPLREPVN
gi|10313991:5900-8305EBOV|EM_000128_EMLab                                                              GPCAGDFAFHKEGAFFLYDRLASTVIYRGTTFAEGVVAFLILPQAKKDFFSSHPLREPVN
gi|10313991:5900-8305EBOV|EM_000219_EMLab                                                              GPCAGDFAFHKEGAFFLYDRLASTVIYRGTTFAEGVVAFLILPQAKKDFFSSHPLREPVN
gi|10313991:5900-8305EBOV|EM_000457_EMLab                                                              GPCAGDFAFHKEGAFFLYDRLASTVIYRGTTFAEGVVAFLILPQAKKDFFSSHPLREPVN
gi|10313991:5900-8305EBOV|EM_000501_EMLab                                                              GPCAGDFAFHKEGAFFLYDRLASTVIYRGTTFAEGVVAFLILPQAKKDFFSSHPLREPVN
gi|10313991:5900-8305EBOV|EM_000502_EMLab                                                              GPCAGDFAFHKEGAFFLYDRLASTVIYRGTTFAEGVVAFLILPQAKKDFFSSHPLREPVN
gi|10313991:5900-8305EBOV|EM_000706_EMLab                                                              GPCAGDFAFHKEGAFFLYDRLASTVIYRGTTFAEGVVAFLILPQAKKDFFSSHPLREPVN
gi|10313991:5900-8305EBOV|EM_000707_EMLab                                                              GPCAGDFAFHKEGAFFLYDRLASTVIYRGTTFAEGVVAFLILPQAKKDFFSSHPLREPVN
gi|10313991:5900-8305EBOV|EM_000921_EMLab                                                              GPCAGDFAFHKEGAFFLYDRLASTVIYRGTTFAEGVVAFLILPQAKKDFFSSHPLREPVN
gi|10313991:5900-8305EBOV|EM_000925_EMLab                                                              GPCAGDFAFHKEGAFFLYDRLASTVIYRGTTFAEGVVAFLILPQAKKDFFSSHPLREPVN
gi|10313991:5900-8305EBOV|EM_000934_EMLab                                                              GPCAGDFAFHKEGAFFLYDRLASTVIYRGTTFAEGVVAFLILPQAKKDFFSSHPLREPVN
gi|10313991:5900-8305EBOV|EM_000958_EMLab                                                              GPCAGDFAFHKEGAFFLYDRLASTVIYRGTTFAEGVVAFLILPQAKKDFFSSHPLREPVN
gi|10313991:5900-8305EBOV|EM_000968_EMLab                                                              GPCAGDFAFHKEGAFFLYDRLASTVIYRGTTFAEGVVAFLILPQAKKDFFSSHPLREPVN
gi|10313991:5900-8305EBOV|EM_000982_EMLab                                                              GPCAGDFAFHKEGAFFLYDRLASTVIYRGTTFAEGVVAFLILPQAKKDFFSSHPLREPVN
gi|10313991:5900-8305EBOV|EM_000983_EMLab                                                              GPCAGDFAFHKEGAFFLYDRLASTVIYRGTTFAEGVVAFLILPQAKKDFFSSHPLREPVN
gi|10313991:5900-8305EBOV|EM_001101_EMLab                                                              GPCAGDFAFHKEGAFFLYDRLASTVIYRGTTFAEGVVAFLILPQAKKDFFSSHPLREPVN
gi|10313991:5900-8305EBOV|EM_001102_EMLab                                                              GPCAGDFAFHKEGAFFLYDRLASTVIYRGTTFAEGVVAFLILPQAKKDFFSSHPLREPVN
gi|10313991:5900-8305EBOV|EM_004059_EMLab                                                              GPCAGDFAFHKEGAFFLYDRLASTVIYRGTTFAEGVVAFLILPQAKKDFFSSHPLREPVN
gi|10313991:5900-8305EBOV|EM_004085_EMLab                                                              GPCAGDFAFHKEGAFFLYDRLASTVIYRGTTFAEGVVAFLILPQAKKDFFSSHPLREPVN
gi|10313991:5900-8305EBOV|EM_004192_EMLab                                                              GPCAGDFAFHKEGAFFLYDRLASTVIYRGTTFAEGVVAFLILPQAKKDFFSSHPLREPVN
gi|10313991:5900-8305EBOV|EM_004201_EMLab                                                              GPCAGDFAFHKEGAFFLYDRLASTVIYRGTTFAEGVVAFLILPQAKKDFFSSHPLREPVN
gi|10313991:5900-8305EBOV|EM_004259_EMLab                                                              GPCAGDFAFHKEGAFFLYDRLASTVIYRGTTFAEGVVAFLILPQAKKDFFSSHPLREPVN
gi|10313991:5900-8305EBOV|EM_004290_EMLab                                                              GPCAGDFAFHKEGAFFLYDRLASTVIYRGTTFAEGVVAFLILPQAKKDFFSSHPLREPVN
gi|10313991:5900-8305EBOV|EM_004414_EMLab                                                              GPCAGDFAFHKEGAFFLYDRLASTVIYRGTTFAEGVVAFLILPQAKKDFFSSHPLREPVN
gi|10313991:5900-8305EBOV|EM_004437_EMLab                                                              GPCAGDFAFHKEGAFFLYDRLASTVIYRGTTFAEGVVAFLILPQAKKDFFSSHPLREPVN
gi|10313991:5900-8305EBOV|EM_004481_EMLab                                                              GPCAGDFAFHKEGAFFLYDRLASTVIYRGTTFAEGVVAFLILPQAKKDFFSSHPLREPVN
gi|10313991:5900-8305EBOV|EM_004494_EMLab                                                              GPCAGDFAFHKEGAFFLYDRLASTVIYRGTTFAEGVVAFLILPQAKKDFFSSHPLREPVN
gi|10313991:5900-8305EBOV|EM_004503_EMLab                                                              GPCAGDFAFHKEGAFFLYDRLASTVIYRGTTFAEGVVAFLILPQAKKDFFSSHPLREPVN
gi|10313991:5900-8305EBOV|EM_004555_EMLab                                                              GPCAGDFAFHKEGAFFLYDRLASTVIYRGTTFAEGVVAFLILPQAKKDFFSSHPLREPVN
gi|10313991:5900-8305EBOV|EM_004563_EMLab                                                              GPCAGDFAFHKEGAFFLYDRLASTVIYRGTTFAEGVVAFLILPQAKKDFFSSHPLREPVN
gi|10313991:5900-8305EBOV|EM_004580_EMLab                                                              GPCAGDFAFHKEGAFFLYDRLASTVIYRGTTFAEGVVAFLILPQAKKDFFSSHPLREPVN
gi|10313991:5900-8305EBOV|EM_074349_EMLab                                                              GPCAGDFAFHKEGAFFLYDRLASTVIYRGTTFAEGVVAFLILPQAKKDFFSSHPLREPVN
gi|10313991:5900-8305EBOV|EM_074350_EMLab                                                              GPCAGDFAFHKEGAFFLYDRLASTVIYRGTTFAEGVVAFLILPQAKKDFFSSHPLREPVN
gi|10313991:5900-8305EBOV|EM_074351_EMLab                                                              GPCAGDFAFHKEGAFFLYDRLASTVIYRGTTFAEGVVAFLILPQAKKDFFSSHPLREPVN
gi|10313991:5900-8305EBOV|EM_074352_EMLab                                                              GPCAGDFAFHKEGAFFLYDRLASTVIYRGTTFAEGVVAFLILPQAKKDFFSSHPLREPVN
gi|10313991:5900-8305EBOV|EM_074353_EMLab                                                              GPCAGDFAFHKEGAFFLYDRLASTVIYRGTTFAEGVVAFLILPQAKKDFFSSHPLREPVN
gi|10313991:5900-8305EBOV|EM_074391_EMLab                                                              GPCAGDFAFHKEGAFFLYDRLASTVIYRGTTFAEGVVAFLILPQAKKDFFSSHPLREPVN
gi|10313991:5900-8305EBOV|EM_074392_EMLab                                                              GPCAGDFAFHKEGAFFLYDRLASTVIYRGTTFAEGVVAFLILPQAKKDFFSSHPLREPVN
gi|10313991:5900-8305EBOV|EM_074436_EMLab                                                              GPCAGDFAFHKEGAFFLYDRLASTVIYRGTTFAEGVVAFLILPQAKKDFFSSHPLREPVN
gi|10313991:5900-8305EBOV|EM_074437_EMLab                                                              GPCAGDFAFHKEGAFFLYDRLASTVIYRGTTFAEGVVAFLILPQAKKDFFSSHPLREPVN
gi|10313991:5900-8305EBOV|EM_074438_EMLab                                                              GPCAGDFAFHKEGAFFLYDRLASTVIYRGTTFAEGVVAFLILPQAKKDFFSSHPLREPVN
gi|10313991:5900-8305EBOV|EM_074439_EMLab                                                              GPCAGDFAFHKEGAFFLYDRLASTVIYRGTTFAEGVVAFLILPQAKKDFFSSHPLREPVN
gi|10313991:5900-8305EBOV|EM_074461_EMLab                                                              GPCAGDFAFHKEGAFFLYDRLASTVIYRGTTFAEGVVAFLILPQAKKDFFSSHPLREPVN
gi|10313991:5900-8305EBOV|EM_074462_EMLab                                                              GPCAGDFAFHKEGAFFLYDRLASTVIYRGTTFAEGVVAFLILPQAKKDFFSSHPLREPVN
gi|10313991:5900-8305EBOV|EM_074531_EMLab                                                              GPCAGDFAFHKEGAFFLYDRLASTVIYRGTTFAEGVVAFLILPQAKKDFFSSHPLREPVN
gi|10313991:5900-8305EBOV|EM_074548_EMLab                                                              GPCAGDFAFHKEGAFFLYDRLASTVIYRGTTFAEGVVAFLILPQAKKDFFSSHPLREPVN
gi|10313991:5900-8305EBOV|EM_074684_EMLab                                                              GPCAGDFAFHKEGAFFLYDRLASTVIYRGTTFAEGVVAFLILPQAKKDFFSSHPLREPVN
gi|10313991:5900-8305EBOV|EM_074720_EMLab                                                              GPCAGDFAFHKEGAFFLYDRLASTVIYRGTTFAEGVVAFLILPQAKKDFFSSHPLREPVN
gi|10313991:5900-8305EBOV|EM_074785_EMLab                                                              GPCAGDFAFHKEGAFFLYDRLASTVIYRGTTFAEGVVAFLILPQAKKDFFSSHPLREPVN
gi|10313991:5900-8305EBOV|EM_074821_EMLab                                                              GPCAGDFAFHKEGAFFLYDRLASTVIYRGTTFAEGVVAFLILPQAKKDFFSSHPLREPVN
gi|10313991:5900-8305EBOV|EM_074822_EMLab                                                              GPCAGDFAFHKEGAFFLYDRLASTVIYRGTTFAEGVVAFLILPQAKKDFFSSHPLREPVN
gi|10313991:5900-8305EBOV|EM_075043_EMLab                                                              GPCAGDFAFHKEGAFFLYDRLASTVIYRGTTFAEGVVAFLILPQAKKDFFSSHPLREPVN
gi|10313991:5900-8305EBOV|EM_075076_EMLab                                                              GPCAGDFAFHKEGAFFLYDRLASTVIYRGTTFAEGVVAFLILPQAKKDFFSSHPLREPVN
gi|10313991:5900-8305EBOV|EM_075373_EMLab                                                              GPCAGDFAFHKEGAFFLYDRLASTVIYRGTTFAEGVVAFLILPQAKKDFFSSHPLREPVN
gi|10313991:5900-8305EBOV|EM_075435_EMLab                                                              GPCAGDFAFHKEGAFFLYDRLASTVIYRGTTFAEGVVAFLILPQAKKDFFSSHPLREPVN
gi|10313991:5900-8305EBOV|EM_075447_EMLab                                                              GPCAGDFAFHKEGAFFLYDRLASTVIYRGTTFAEGVVAFLILPQAKKDFFSSHPLREPVN
gi|10313991:5900-8305EBOV|EM_075928_EMLab                                                              GPCAGDFAFHKEGAFFLYDRLASTVIYRGTTFAEGVVAFLILPQAKKDFFSSHPLREPVN
gi|10313991:5900-8305EBOV|EM_075929_EMLab                                                              GPCAGDFAFHKEGAFFLYDRLASTVIYRGTTFAEGVVAFLILPQAKKDFFSSHPLREPVN
gi|10313991:5900-8305EBOV|EM_075930_EMLab                                                              GPCAGDFAFHKEGAFFLYDRLASTVIYRGTTFAEGVVAFLILPQAKKDFFSSHPLREPVN
gi|10313991:5900-8305EBOV|EM_075931_EMLab                                                              GPCAGDFAFHKEGAFFLYDRLASTVIYRGTTFAEGVVAFLILPQAKKDFFSSHPLREPVN
gi|10313991:5900-8305EBOV|EM_075932_EMLab                                                              GPCAGDFAFHKEGAFFLYDRLASTVIYRGTTFAEGVVAFLILPQAKKDFFSSHPLREPVN
gi|10313991:5900-8305EBOV|EM_076192_EMLab                                                              GPCAGDFAFHKEGAFFLYDRLASTVIYRGTTFAEGVVAFLILPQAKKDFFSSHPLREPVN
gi|10313991:5900-8305EBOV|EM_076193_EMLab                                                              GPCAGDFAFHKEGAFFLYDRLASTVIYRGTTFAEGVVAFLILPQAKKDFFSSHPLREPVN
gi|10313991:5900-8305EBOV|EM_076217_EMLab                                                              GPCAGDFAFHKEGAFFLYDRLASTVIYRGTTFAEGVVAFLILPQAKKDFFSSHPLREPVN
gi|10313991:5900-8305EBOV|EM_076322_EMLab                                                              GPCAGDFAFHKEGAFFLYDRLASTVIYRGTTFAEGVVAFLILPQAKKDFFSSHPLREPVN
gi|10313991:5900-8305EBOV|EM_076335_EMLab                                                              GPCAGDFAFHKEGAFFLYDRLASTVIYRGTTFAEGVVAFLILPQAKKDFFSSHPLREPVN
gi|10313991:5900-8305EBOV|EM_076383_EMLab                                                              GPCAGDFAFHKEGAFFLYDRLASTVIYRGTTFAEGVVAFLILPQAKKDFFSSHPLREPVN
gi|10313991:5900-8305EBOV|EM_076403_EMLab                                                              GPCAGDFAFHKEGAFFLYDRLASTVIYRGTTFAEGVVAFLILPQAKKDFFSSHPLREPVN
gi|10313991:5900-8305EBOV|EM_076472_EMLab                                                              GPCAGDFAFHKEGAFFLYDRLASTVIYRGTTFAEGVVAFLILPQAKKDFFSSHPLREPVN
gi|10313991:5900-8305EBOV|EM_076534_EMLab                                                              GPCAGDFAFHKEGAFFLYDRLASTVIYRGTTFAEGVVAFLILPQAKKDFFSSHPLREPVN
gi|10313991:5900-8305EBOV|EM_076610_EMLab                                                              GPCAGDFAFHKEGAFFLYDRLASTVIYRGTTFAEGVVAFLILPQAKKDFFSSHPLREPVN
gi|10313991:5900-8305EBOV|EM_076769_EMLab                                                              GPCAGDFAFHKEGAFFLYDRLASTVIYRGTTFAEGVVAFLILPQAKKDFFSSHPLREPVN
gi|10313991:5900-8305EBOV|EM_076948_EMLab                                                              GPCAGDFAFHKEGAFFLYDRLASTVIYRGTTFAEGVVAFLILPQAKKDFFSSHPLREPVN
gi|10313991:5900-8305EBOV|EM_076949_EMLab                                                              GPCAGDFAFHKEGAFFLYDRLASTVIYRGTTFAEGVVAFLILPQAKKDFFSSHPLREPVN
gi|10313991:5900-8305EBOV|EM_076951_EMLab                                                              GPCAGDFAFHKEGAFFLYDRLASTVIYRGTTFAEGVVAFLILPQAKKDFFSSHPLREPVN
gi|10313991:5900-8305EBOV|EM_078416_EMLab                                                              GPCAGDFAFHKEGAFFLYDRLASTVIYRGTTFAEGVVAFLILPQAKKDFFSSHPLREPVN
gi|10313991:5900-8305EBOV|EM_078555_EMLab                                                              GPCAGDFAFHKEGAFFLYDRLASTVIYRGTTFAEGVVAFLILPQAKKDFFSSHPLREPVN
gi|10313991:5900-8305EBOV|EM_078556_EMLab                                                              GPCAGDFAFHKEGAFFLYDRLASTVIYRGTTFAEGVVAFLILPQAKKDFFSSHPLREPVN
gi|10313991:5900-8305EBOV|EM_078608_EMLab                                                              GPCAGDFAFHKEGAFFLYDRLASTVIYRGTTFAEGVVAFLILPQAKKDFFSSHPLREPVN
gi|10313991:5900-8305EBOV|EM_078638_EMLab                                                              GPCAGDFAFHKEGAFFLYDRLASTVIYRGTTFAEGVVAFLILPQAKKDFFSSHPLREPVN
gi|10313991:5900-8305EBOV|EM_078639_EMLab                                                              GPCAGDFAFHKEGAFFLYDRLASTVIYRGTTFAEGVVAFLILPQAKKDFFSSHPLREPVN
gi|10313991:5900-8305EBOV|EM_078654_EMLab                                                              GPCAGDFAFHKEGAFFLYDRLASTVIYRGTTFAEGVVAFLILPQAKKDFFSSHPLREPVN
gi|10313991:5900-8305EBOV|EM_078656_EMLab                                                              GPCAGDFAFHKEGAFFLYDRLASTVIYRGTTFAEGVVAFLILPQAKKDFFSSHPLREPVN
gi|10313991:5900-8305EBOV|EM_078670_EMLab                                                              GPCAGDFAFHKEGAFFLYDRLASTVIYRGTTFAEGVVAFLILPQAKKDFFSSHPLREPVN
gi|10313991:5900-8305EBOV|EM_078683_EMLab                                                              GPCAGDFAFHKEGAFFLYDRLASTVIYRGTTFAEGVVAFLILPQAKKDFFSSHPLREPVN
gi|10313991:5900-8305EBOV|EM_078694_EMLab                                                              GPCAGDFAFHKEGAFFLYDRLASTVIYRGTTFAEGVVAFLILPQAKKDFFSSHPLREPVN
gi|10313991:5900-8305EBOV|EM_078697_EMLab                                                              GPCAGDFAFHKEGAFFLYDRLASTVIYRGTTFAEGVVAFLILPQAKKDFFSSHPLREPVN
gi|10313991:5900-8305EBOV|EM_078706_EMLab                                                              GPCAGDFAFHKEGAFFLYDRLASTVIYRGTTFAEGVVAFLILPQAKKDFFSSHPLREPVN
gi|10313991:5900-8305EBOV|EM_078709_EMLab                                                              GPCAGDFAFHKEGAFFLYDRLASTVIYRGTTFAEGVVAFLILPQAKKDFFSSHPLREPVN
gi|10313991:5900-8305EBOV|EM_078722_EMLab|GUI                                                          GPCAGDFAFHKEGAFFLYDRLASTVIYRGTTFAEGVVAFLILPQAKKDFFSSHPLREPVN
gi|10313991:5900-8305EBOV|EM_078779_EMLab                                                              GPCAGDFAFHKEGAFFLYDRLASTVIYRGTTFAEGVVAFLILPQAKKDFFSSHPLREPVN
gi|10313991:5900-8305EBOV|EM_079410_EMLab                                                              GPCAGDFAFHKEGAFFLYDRLASTVIYRGTTFAEGVVAFLILPQAKKDFFSSHPLREPVN
gi|10313991:5900-8305EBOV|EM_079876_EMLab                                                              GPCAGDFAFHKEGAFFLYDRLASTVIYRGTTFAEGVVAFLILPQAKKDFFSSHPLREPVN
gi|10313991:5900-8305EBOV|EM_079880_EMLab                                                              GPCAGDFAFHKEGAFFLYDRLASTVIYRGTTFAEGVVAFLILPQAKKDFFSSHPLREPVN
gi|10313991:5900-8305EBOV|EM_079983_EMLab                                                              GPCAGDFAFHKEGAFFLYDRLASTVIYRGTTFAEGVVAFLILPQAKKDFFSSHPLREPVN
gi|10313991:5900-8305EBOV|EM_080003_EMLab                                                              GPCAGDFAFHKEGAFFLYDRLASTVIYRGTTFAEGVVAFLILPQAKKDFFSSHPLREPVN
gi|10313991:5900-8305EBOV|EM_080011_EMLab                                                              GPCAGDFAFHKEGAFFLYDRLASTVIYRGTTFAEGVVAFLILPQAKKDFFSSHPLREPVN
gi|10313991:5900-8305EBOV|EM_080064_EMLab                                                              GPCAGDFAFHKEGAFFLYDRLASTVIYRGTTFAEGVVAFLILPQAKKDFFSSHPLREPVN
gi|10313991:5900-8305EBOV|EM_080065_EMLab                                                              GPCAGDFAFHKEGAFFLYDRLASTVIYRGTTFAEGVVAFLILPQAKKDFFSSHPLREPVN
gi|10313991:5900-8305EBOV|EM_080066_EMLab                                                              GPCAGDFAFHKEGAFFLYDRLASTVIYRGTTFAEGVVAFLILPQAKKDFFSSHPLREPVN
gi|10313991:5900-8305EBOV|EM_080067_EMLab                                                              GPCAGDFAFHKEGAFFLYDRLASTVIYRGTTFAEGVVAFLILPQAKKDFFSSHPLREPVN
gi|10313991:5900-8305EBOV|EM_080132_EMLab                                                              GPCAGDFAFHKEGAFFLYDRLASTVIYRGTTFAEGVVAFLILPQAKKDFFSSHPLREPVN
gi|10313991:5900-8305EBOV|EM_080165_EMLab                                                              GPCAGDFAFHKEGAFFLYDRLASTVIYRGTTFAEGVVAFLILPQAKKDFFSSHPLREPVN
gi|10313991:5900-8305EBOV|EM_080193|EMLab                                                              GPCAGDFAFHKEGAFFLYDRLASTVIYRGTTFAEGVVAFLILPQAKKDFFSSHPLREPVN
gi|10313991:5900-8305EBOV|EM_080213_EMLab                                                              GPCAGDFAFHKEGAFFLYDRLASTVIYRGTTFAEGVVAFLILPQAKKDFFSSHPLREPVN
gi|10313991:5900-8305EBOV|EM_080261_EMLab                                                              GPCAGDFAFHKEGAFFLYDRLASTVIYRGTTFAEGVVAFLILPQAKKDFFSSHPLREPVN
gi|10313991:5900-8305EBOV|EM_080265_EMLab                                                              GPCAGDFAFHKEGAFFLYDRLASTVIYRGTTFAEGVVAFLILPQAKKDFFSSHPLREPVN
gi|10313991:5900-8305EBOV|EM_080269_EMLab                                                              GPCAGDFAFHKEGAFFLYDRLASTVIYRGTTFAEGVVAFLILPQAKKDFFSSHPLREPVN
gi|10313991:5900-8305EBOV|EM_078415_EMLab                                                              GPCAGDFAFHKEGAFFLYDRLASTVIYRGTTFAEGVVAFLILPQAKKDFFSSHPLREPVN
gi|10313991:5900-8305NGA_061232                                                                        GPCAGDFAFHKEGAFFLYDRLASTVIYRGTTFAEGVVAFLILPQAKKDFFSSHPLREPVN
gi|10313991:5900-8305NGA_061304                                                                        GPCAGDFAFHKEGAFFLYDRLASTVIYRGTTFAEGVVAFLILPQAKKDFFSSHPLREPVN
gi|10313991:5900-8305NGA_DHB_001_07_14                                                                 GPCAGDFAFHKEGAFFLYDRLASTVIYRGTTFAEGVVAFLILPQAKKDFFSSHPLREPVN
gi|10313991:5900-8305NGA_DHB_009_08_14                                                                 GPCAGDFAFHKEGAFFLYDRLASTVIYRGTTFAEGVVAFLILPQAKKDFFSSHPLREPVN
gi|10313991:5900-8305NGA_DHB_010_08_14                                                                 GPCAGDFAFHKEGAFFLYDRLASTVIYRGTTFAEGVVAFLILPQAKKDFFSSHPLREPVN
gi|10313991:5900-8305NGA_DHB_012_08_14                                                                 GPCAGDFAFHKEGAFFLYDRLASTVIYRGTTFAEGVVAFLILPQAKKDFFSSHPLREPVN
gi|10313991:5900-8305NGA_DHB_013_08_14                                                                 GPCAGDFAFHKEGAFFLYDRLASTVIYRGTTFAEGVVAFLILPQAKKDFFSSHPLREPVN
gi|10313991:5900-8305NGA_DHB_015_09_14                                                                 GPCAGDFAFHKEGAFFLYDRLASTVIYRGTTFAEGVVAFLILPQAKKDFFSSHPLREPVN
gi|10313991:5900-8305NGA_DHB_016_08_14                                                                 GPCAGDFAFHKEGAFFLYDRLASTVIYRGTTFAEGVVAFLILPQAKKDFFSSHPLREPVN
gi|10313991:5900-8305NGA_DHB_018_08_14                                                                 GPCAGDFAFHKEGAFFLYDRLASTVIYRGTTFAEGVVAFLILPQAKKDFFSSHPLREPVN
gi|10313991:5900-8305GIN_2014_Conakry_505_2014_Jul_24                                                  GPCAGDFAFHKEGAFFLYDRLASTVIYRGTTFAEGVVAFLILPQAKKDFFSSHPLREPVN
gi|10313991:5900-8305GIN_2014_Conakry_509_2014_Jul_24                                                  GPCAGDFAFHKEGAFFLYDRLASTVIYRGTTFAEGVVAFLILPQAKKDFFSSHPLREPVN
gi|10313991:5900-8305GIN_2014_Conakry_573_2014_Aug_2                                                   GPCAGDFAFHKEGAFFLYDRLASTVIYRGTTFAEGVVAFLILPQAKKDFFSSHPLREPVN
gi|10313991:5900-8305GIN_2014_Gueckedou_633_2014_Aug_12                                                GPCAGDFAFHKEGAFFLYDRLASTVIYRGTTFAEGVVAFLILPQAKKDFFSSHPLREPVN
gi|10313991:5900-8305GIN_2014_Macenta_645_2014_Aug_14                                                  GPCAGDFAFHKEGAFFLYDRLASTVIYRGTTFAEGVVAFLILPQAKKDFFSSHPLREPVN
gi|10313991:5900-8305GIN_2014_Conakry_653_2014_Aug_15                                                  GPCAGDFAFHKEGAFFLYDRLASTVIYRGTTFAEGVVAFLILPQAKKDFFSSHPLREPVN
gi|10313991:5900-8305GIN_2014_Conakry_657_2014_Aug_16                                                  GPCAGDFAFHKEGAFFLYDRLASTVIYRGTTFAEGVVAFLILPQAKKDFFSSHPLREPVN
gi|10313991:5900-8305GIN_2014_Conakry_678_2014_Aug_19                                                  GPCAGDFAFHKEGAFFLYDRLASTVIYRGTTFAEGVVAFLILPQAKKDFFSSHPLREPVN
gi|10313991:5900-8305GIN_2014_Conakry_691_2014_Aug_21                                                  GPCAGDFAFHKEGAFFLYDRLASTVIYRGTTFAEGVVAFLILPQAKKDFFSSHPLREPVN
gi|10313991:5900-8305GIN_2014_Conakry_701_2014_Aug_22                                                  GPCAGDFAFHKEGAFFLYDRLASTVIYRGTTFAEGVVAFLILPQAKKDFFSSHPLREPVN
gi|10313991:5900-8305GIN_2014_Conakry_740_2014_Aug_26                                                  GPCAGDFAFHKEGAFFLYDRLASTVIYRGTTFAEGVVAFLILPQAKKDFFSSHPLREPVN
gi|10313991:5900-8305GIN_2014_Conakry_786_2014_Aug_28                                                  GPCAGDFAFHKEGAFFLYDRLASTVIYRGTTFAEGVVAFLILPQAKKDFFSSHPLREPVN
gi|10313991:5900-8305GIN_2014_Conakry_787_2014_Aug_28                                                  GPCAGDFAFHKEGAFFLYDRLASTVIYRGTTFAEGVVAFLILPQAKKDFFSSHPLREPVN
gi|10313991:5900-8305GIN_2014_Dubreka_789_2014_Aug_29                                                  GPCAGDFAFHKEGAFFLYDRLASTVIYRGTTFAEGVVAFLILPQAKKDFFSSHPLREPVN
gi|10313991:5900-8305GIN_2014_Conakry_976_2014_Sep_14                                                  GPCAGDFAFHKEGAFFLYDRLASTVIYRGTTFAEGVVAFLILPQAKKDFFSSHPLREPVN
gi|10313991:5900-8305GIN_2014_Forecariah_989_2014_Sep_15                                               GPCAGDFAFHKEGAFFLYDRLASTVIYRGTTFAEGVVAFLILPQAKKDFFSSHPLREPVN
gi|10313991:5900-8305GIN_2014_Conakry_1059_2014_Sep_21                                                 GPCAGDFAFHKEGAFFLYDRLASTVIYRGTTFAEGVVAFLILPQAKKDFFSSHPLREPVN
gi|10313991:5900-8305GIN_2014_Coyah_1063_2014_Sep_21                                                   GPCAGDFAFHKEGAFFLYDRLASTVIYRGTTFAEGVVAFLILPQAKKDFFSSHPLREPVN
gi|10313991:5900-8305GIN_2014_Conakry_1081_2014_Sep_22                                                 GPCAGDFAFHKEGAFFLYDRLASTVIYRGTTFAEGVVAFLILPQAKKDFFSSHPLREPVN
gi|10313991:5900-8305GIN_2014_Dalaba_1116_2014_Sep_24                                                  GPCAGDFAFHKEGAFFLYDRLASTVIYRGTTFAEGVVAFLILPQAKKDFFSSHPLREPVN
gi|10313991:5900-8305GIN_2014_Conakry_1120_2014_Sep_25                                                 GPCAGDFAFHKEGAFFLYDRLASTVIYRGTTFAEGVVAFLILPQAKKDFFSSHPLREPVN
gi|10313991:5900-8305GIN_2014_Conakry_1121_2014_Sep_25                                                 GPCAGDFAFHKEGAFFLYDRLASTVIYRGTTFAEGVVAFLILPQAKKDFFSSHPLREPVN
gi|10313991:5900-8305GIN_2014_Conakry_1205_2014_Oct_2                                                  GPCAGDFAFHKEGAFFLYDRLASTVIYRGTTFAEGVVAFLILPQAKKDFFSSHPLREPVN
gi|10313991:5900-8305GIN_2014_Conakry_1210_2014_Oct_2                                                  GPCAGDFAFHKEGAFFLYDRLASTVIYRGTTFAEGVVAFLILPQAKKDFFSSHPLREPVN
gi|10313991:5900-8305GIN_2014_Coyah_1274_2014_Oct_4                                                    GPCAGDFAFHKEGAFFLYDRLASTVIYRGTTFAEGVVAFLILPQAKKDFFSSHPLREPVN
gi|10313991:5900-8305GIN_2014_Coyah_1339_2014_Oct_8                                                    GPCAGDFAFHKEGAFFLYDRLASTVIYRGTTFAEGVVAFLILPQAKKDFFSSHPLREPVN
gi|10313991:5900-8305GIN_2014_Conakry_1340_2014_Oct_8                                                  GPCAGDFAFHKEGAFFLYDRLASTVIYRGTTFAEGVVAFLILPQAKKDFFSSHPLREPVN
gi|10313991:5900-8305GIN_2014_Conakry_1342_2014_Oct_8                                                  GPCAGDFAFHKEGAFFLYDRLASTVIYRGTTFAEGVVAFLILPQAKKDFFSSHPLREPVN
gi|10313991:5900-8305GIN_2014_Coyah_1355_2014_Oct_9                                                    GPCAGDFAFHKEGAFFLYDRLASTVIYRGTTFAEGVVAFLILPQAKKDFFSSHPLREPVN
gi|10313991:5900-8305GIN_2014_Forecariah_1365_2014_Oct_9                                               GPCAGDFAFHKEGAFFLYDRLASTVIYRGTTFAEGVVAFLILPQAKKDFFSSHPLREPVN
gi|10313991:5900-8305GIN_2014_Conakry_1371_2014_Oct_10                                                 GPCAGDFAFHKEGAFFLYDRLASTVIYRGTTFAEGVVAFLILPQAKKDFFSSHPLREPVN
gi|10313991:5900-8305GIN_2014_Coyah_1394_2014_Oct_11                                                   GPCAGDFAFHKEGAFFLYDRLASTVIYRGTTFAEGVVAFLILPQAKKDFFSSHPLREPVN
gi|10313991:5900-8305GIN_2014_Conakry_1445_2014_Oct_14                                                 GPCAGDFAFHKEGAFFLYDRLASTVIYRGTTFAEGVVAFLILPQAKKDFFSSHPLREPVN
gi|10313991:5900-8305GIN_2014_Conakry_1454_2014_Oct_14                                                 GPCAGDFAFHKEGAFFLYDRLASTVIYRGTTFAEGVVAFLILPQAKKDFFSSHPLREPVN
gi|10313991:5900-8305GIN_2014_Conakry_1480_2014_Oct_15                                                 GPCAGDFAFHKEGAFFLYDRLASTVIYRGTTFAEGVVAFLILPQAKKDFFSSHPLREPVN
gi|10313991:5900-8305GIN_2014_Conakry_1561_2014_Oct_19                                                 GPCAGDFAFHKEGAFFLYDRLASTVIYRGTTFAEGVVAFLILPQAKKDFFSSHPLREPVN
gi|10313991:5900-8305GIN_2014_Forecariah_1568_2014_Oct_18                                              GPCAGDFAFHKEGAFFLYDRLASTVIYRGTTFAEGVVAFLILPQAKKDFFSSHPLREPVN
gi|10313991:5900-8305GIN_2014_Forecariah_1623_2014_Oct_24                                              GPCAGDFAFHKEGAFFLYDRLASTVIYRGTTFAEGVVAFLILPQAKKDFFSSHPLREPVN
gi|10313991:5900-8305GIN_2014_Conakry_1651_2014_Oct_24                                                 GPCAGDFAFHKEGAFFLYDRLASTVIYRGTTFAEGVVAFLILPQAKKDFFSSHPLREPVN
gi|10313991:5900-8305GIN_2014_Conakry_1481_2014_Oct_15                                                 GPCAGDFAFHKEGAFFLYDRLASTVIYRGTTFAEGVVAFLILPQAKKDFFSSHPLREPVN
gi|10313991:5900-8305GIN_2014_Conakry_1491_2014_Oct_16                                                 GPCAGDFAFHKEGAFFLYDRLASTVIYRGTTFAEGVVAFLILPQAKKDFFSSHPLREPVN
gi|10313991:5900-8305GIN_2014_Conakry_1128_2014_Sep_25                                                 GPCAGDFAFHKEGAFFLYDRLASTVIYRGTTFAEGVVAFLILPQAKKDFFSSHPLREPVN
gi|10313991:5900-8305GIN_2014_Conakry_1149_2014_Sep_27                                                 GPCAGDFAFHKEGAFFLYDRLASTVIYRGTTFAEGVVAFLILPQAKKDFFSSHPLREPVN
gi|10313991:5900-8305GIN_2014_Conakry_1215_2014_Oct_02                                                 GPCAGDFAFHKEGAFFLYDRLASTVIYRGTTFAEGVVAFLILPQAKKDFFSSHPLREPVN
gi|10313991:5900-8305GIN_2014_Conakry_1250_2014_Oct_04                                                 GPCAGDFAFHKEGAFFLYDRLASTVIYRGTTFAEGVVAFLILPQAKKDFFSSHPLREPVN
gi|10313991:5900-8305GIN_2014_Conakry_507_2014_Jul_24                                                  GPCAGDFAFHKEGAFFLYDRLASTVIYRGTTFAEGVVAFLILPQAKKDFFSSHPLREPVN
gi|10313991:5900-8305GIN_2014_Conakry_742_2014_Aug_26                                                  GPCAGDFAFHKEGAFFLYDRLASTVIYRGTTFAEGVVAFLILPQAKKDFFSSHPLREPVN
gi|10313991:5900-8305GIN_2014_Conakry_768_2014_Aug_27                                                  GPCAGDFAFHKEGAFFLYDRLASTVIYRGTTFAEGVVAFLILPQAKKDFFSSHPLREPVN
gi|10313991:5900-8305gi|807052930|gb|KR105346_1|_gi|10313991:5900-8305gi|807052930|gb|KR105346.1|      GPCAGDFAFHKEGAFFLYDRLASTVIYRGTTFAEGVVAFLILPQAKKDFFSSHPLREPVN
gi|10313991:5900-8305gi|807052920|gb|KR105345_1|_gi|10313991:5900-8305gi|807052920|gb|KR105345.1|      GPCAGDFAFHKEGAFFLYDRLASTVIYRGTTFAEGVVAFLILPQAKKDFFSSHPLREPVN
gi|10313991:5900-8305gi|807052900|gb|KR105343_1|_gi|10313991:5900-8305gi|807052900|gb|KR105343.1|      GPCAGDFAFHKEGAFFLYDRLASTVIYRGTTFAEGVVAFLILPQAKKDFFSSHPLREPVN
gi|10313991:5900-8305gi|807052890|gb|KR105342_1|_gi|10313991:5900-8305gi|807052890|gb|KR105342.1|      GPCAGDFAFHKEGAFFLYDRLASTVIYRGTTFAEGVVAFLILPQAKKDFFSSHPLREPVN
gi|10313991:5900-8305gi|807052880|gb|KR105341_1|_gi|10313991:5900-8305gi|807052880|gb|KR105341.1|      GPCAGDFAFHKEGAFFLYDRLASTVIYRGTTFAEGVVAFLILPQAKKDFFSSHPLREPVN
gi|10313991:5900-8305gi|807052870|gb|KR105340_1|_gi|10313991:5900-8305gi|807052870|gb|KR105340.1|      GPCAGDFAFHKEGAFFLYDRLASTVIYRGTTFAEGVVAFLILPQAKKDFFSSHPLREPVN
gi|10313991:5900-8305gi|807052850|gb|KR105338_1|_gi|10313991:5900-8305gi|807052850|gb|KR105338.1|      GPCAGDFAFHKEGAFFLYDRLASTVIYRGTTFAEGVVAFLILPQAKKDFFSSHPLREPVN
gi|10313991:5900-8305gi|807052840|gb|KR105337_1|_gi|10313991:5900-8305gi|807052840|gb|KR105337.1|      GPCAGDFAFHKEGAFFLYDRLASTVIYRGTTFAEGVVAFLILPQAKKDFFSSHPLREPVN
gi|10313991:5900-8305gi|807052820|gb|KR105335_1|_gi|10313991:5900-8305gi|807052820|gb|KR105335.1|      GPCAGDFAFHKEGAFFLYDRLASTVIYRGTTFAEGVVAFLILPQAKKDFFSSHPLREPVN
gi|10313991:5900-8305gi|807052790|gb|KR105332_1|_gi|10313991:5900-8305gi|807052790|gb|KR105332.1|      GPCAGDFAFHKEGAFFLYDRLASTVIYRGTTFAEGVVAFLILPQAKKDFFSSHPLREPVN
gi|10313991:5900-8305gi|807052780|gb|KR105331_1|_gi|10313991:5900-8305gi|807052780|gb|KR105331.1|      GPCAGDFAFHKEGAFFLYDRLASTVIYRGTTFAEGVVAFLILPQAKKDFFSSHPLREPVN
gi|10313991:5900-8305gi|807052770|gb|KR105330_1|_gi|10313991:5900-8305gi|807052770|gb|KR105330.1|      GPCAGDFAFHKEGAFFLYDRLASTVIYRGTTFAEGVVAFLILPQAKKDFFSSHPLREPVN
gi|10313991:5900-8305gi|807052700|gb|KR105323_1|_gi|10313991:5900-8305gi|807052700|gb|KR105323.1|      GPCAGDFAFHKEGAFFLYDRLASTVIYRGTTFAEGVVAFLILPQAKKDFFSSHPLREPVN
gi|10313991:5900-8305gi|807052620|gb|KR105315_1|_gi|10313991:5900-8305gi|807052620|gb|KR105315.1|      GPCAGDFAFHKEGAFFLYDRLASTVIYRGTTFAEGVVAFLILPQAKKDFFSSHPLREPVN
gi|10313991:5900-8305gi|807052570|gb|KR105310_1|_gi|10313991:5900-8305gi|807052570|gb|KR105310.1|      GPCAGDFAFHKEGAFFLYDRLASTVIYRGTTFAEGVVAFLILPQAKKDFFSSHPLREPVN
gi|10313991:5900-8305gi|807052530|gb|KR105306_1|_gi|10313991:5900-8305gi|807052530|gb|KR105306.1|      GPCAGDFAFHKEGAFFLYDRLASTVIYRGTTFAEGVVAFLILPQAKKDFFSSHPLREPVN
gi|10313991:5900-8305gi|807052500|gb|KR105303_1|_gi|10313991:5900-8305gi|807052500|gb|KR105303.1|      GPCAGDFAFHKEGAFFLYDRLASTVIYRGTTFAEGVVAFLILPQAKKDFFSSHPLREPVN
gi|10313991:5900-8305gi|807052480|gb|KR105301_1|_gi|10313991:5900-8305gi|807052480|gb|KR105301.1|      GPCAGDFAFHKEGAFFLYDRLASTVIYRGTTFAEGVVAFLILPQAKKDFFSSHPLREPVN
gi|10313991:5900-8305gi|807052450|gb|KR105298_1|_gi|10313991:5900-8305gi|807052450|gb|KR105298.1|      GPCAGDFAFHKEGAFFLYDRLASTVIYRGTTFAEGVVAFLILPQAKKDFFSSHPLREPVN
gi|10313991:5900-8305gi|807052410|gb|KR105294_1|_gi|10313991:5900-8305gi|807052410|gb|KR105294.1|      GPCAGDFAFHKEGAFFLYDRLASTVIYRGTTFAEGVVAFLILPQAKKDFFSSHPLREPVN
gi|10313991:5900-8305gi|807052400|gb|KR105293_1|_gi|10313991:5900-8305gi|807052400|gb|KR105293.1|      GPCAGDFAFHKEGAFFLYDRLASTVIYRGTTFAEGVVAFLILPQAKKDFFSSHPLREPVN
gi|10313991:5900-8305gi|807052350|gb|KR105288_1|_gi|10313991:5900-8305gi|807052350|gb|KR105288.1|      GPCAGDFAFHKEGAFFLYDRLASTVIYRGTTFAEGVVAFLILPQAKKDFFSSHPLREPVN
gi|10313991:5900-8305gi|807052340|gb|KR105287_1|_gi|10313991:5900-8305gi|807052340|gb|KR105287.1|      GPCAGDFAFHKEGAFFLYDRLASTVIYRGTTFAEGVVAFLILPQAKKDFFSSHPLREPVN
gi|10313991:5900-8305gi|807052330|gb|KR105286_1|_gi|10313991:5900-8305gi|807052330|gb|KR105286.1|      GPCAGDFAFHKEGAFFLYDRLASTVIYRGTTFAEGVVAFLILPQAKKDFFSSHPLREPVN
gi|10313991:5900-8305gi|807052310|gb|KR105284_1|_gi|10313991:5900-8305gi|807052310|gb|KR105284.1|      GPCAGDFAFHKEGAFFLYDRLASTVIYRGTTFAEGVVAFLILPQAKKDFFSSHPLREPVN
gi|10313991:5900-8305gi|807052300|gb|KR105283_1|_gi|10313991:5900-8305gi|807052300|gb|KR105283.1|      GPCAGDFAFHKEGAFFLYDRLASTVIYRGTTFAEGVVAFLILPQAKKDFFSSHPLREPVN
gi|10313991:5900-8305gi|807052270|gb|KR105280_1|_gi|10313991:5900-8305gi|807052270|gb|KR105280.1|      GPCAGDFAFHKEGAFFLYDRLASTVIYRGTTFAEGVVAFLILPQAKKDFFSSHPLREPVN
gi|10313991:5900-8305gi|807052250|gb|KR105278_1|_gi|10313991:5900-8305gi|807052250|gb|KR105278.1|      GPCAGDFAFHKEGAFFLYDRLASTVIYRGTTFAEGVVAFLILPQAKKDFFSSHPLREPVN
gi|10313991:5900-8305gi|807052240|gb|KR105277_1|_gi|10313991:5900-8305gi|807052240|gb|KR105277.1|      GPCAGDFAFHKEGAFFLYDRLASTVIYRGTTFAEGVVAFLILPQAKKDFFSSHPLREPVN
gi|10313991:5900-8305gi|807052230|gb|KR105276_1|_gi|10313991:5900-8305gi|807052230|gb|KR105276.1|      GPCAGDFAFHKEGAFFLYDRLASTVIYRGTTFAEGVVAFLILPQAKKDFFSSHPLREPVN
gi|10313991:5900-8305gi|807052210|gb|KR105274_1|_gi|10313991:5900-8305gi|807052210|gb|KR105274.1|      GPCAGDFAFHKEGAFFLYDRLASTVIYRGTTFAEGVVAFLILPQAKKDFFSSHPLREPVN
gi|10313991:5900-8305gi|807052200|gb|KR105273_1|_gi|10313991:5900-8305gi|807052200|gb|KR105273.1|      GPCAGDFAFHKEGAFFLYDRLASTVIYRGTTFAEGVVAFLILPQAKKDFFSSHPLREPVN
gi|10313991:5900-8305gi|807052181|gb|KR105271_1|_gi|10313991:5900-8305gi|807052181|gb|KR105271.1|      GPCAGDFAFHKEGAFFLYDRLASTVIYRGTTFAEGVVAFLILPQAKKDFFSSHPLREPVN
gi|10313991:5900-8305gi|807052161|gb|KR105269_1|_gi|10313991:5900-8305gi|807052161|gb|KR105269.1|      GPCAGDFAFHKEGAFFLYDRLASTVIYRGTTFAEGVVAFLILPQAKKDFFSSHPLREPVN
gi|10313991:5900-8305gi|807052151|gb|KR105268_1|_gi|10313991:5900-8305gi|807052151|gb|KR105268.1|      GPCAGDFAFHKEGAFFLYDRLASTVIYRGTTFAEGVVAFLILPQAKKDFFSSHPLREPVN
gi|10313991:5900-8305gi|807052131|gb|KR105266_1|_gi|10313991:5900-8305gi|807052131|gb|KR105266.1|      GPCAGDFAFHKEGAFFLYDRLASTVIYRGTTFAEGVVAFLILPQAKKDFFSSHPLREPVN
gi|10313991:5900-8305gi|807052121|gb|KR105265_1|_gi|10313991:5900-8305gi|807052121|gb|KR105265.1|      GPCAGDFAFHKEGAFFLYDRLASTVIYRGTTFAEGVVAFLILPQAKKDFFSSHPLREPVN
gi|10313991:5900-8305gi|807052111|gb|KR105264_1|_gi|10313991:5900-8305gi|807052111|gb|KR105264.1|      GPCAGDFAFHKEGAFFLYDRLASTVIYRGTTFAEGVVAFLILPQAKKDFFSSHPLREPVN
gi|10313991:5900-8305gi|807052101|gb|KR105263_1|_gi|10313991:5900-8305gi|807052101|gb|KR105263.1|      GPCAGDFAFHKEGAFFLYDRLASTVIYRGTTFAEGVVAFLILPQAKKDFFSSHPLREPVN
gi|10313991:5900-8305gi|807052091|gb|KR105262_1|_gi|10313991:5900-8305gi|807052091|gb|KR105262.1|      GPCAGDFAFHKEGAFFLYDRLASTVIYRGTTFAEGVVAFLILPQAKKDFFSSHPLREPVN
gi|10313991:5900-8305gi|807052051|gb|KR105258_1|_gi|10313991:5900-8305gi|807052051|gb|KR105258.1|      GPCAGDFAFHKEGAFFLYDRLASTVIYRGTTFAEGVVAFLILPQAKKDFFSSHPLREPVN
gi|10313991:5900-8305gi|807052031|gb|KR105256_1|_gi|10313991:5900-8305gi|807052031|gb|KR105256.1|      GPCAGDFAFHKEGAFFLYDRLASTVIYRGTTFAEGVVAFLILPQAKKDFFSSHPLREPVN
gi|10313991:5900-8305gi|807051991|gb|KR105252_1|_gi|10313991:5900-8305gi|807051991|gb|KR105252.1|      GPCAGDFAFHKEGAFFLYDRLASTVIYRGTTFAEGVVAFLILPQAKKDFFSSHPLREPVN
gi|10313991:5900-8305gi|807051981|gb|KR105251_1|_gi|10313991:5900-8305gi|807051981|gb|KR105251.1|      GPCAGDFAFHKEGAFFLYDRLASTVIYRGTTFAEGVVAFLILPQAKKDFFSSHPLREPVN
gi|10313991:5900-8305gi|807051961|gb|KR105249_1|_gi|10313991:5900-8305gi|807051961|gb|KR105249.1|      GPCAGDFAFHKEGAFFLYDRLASTVIYRGTTFAEGVVAFLILPQAKKDFFSSHPLREPVN
gi|10313991:5900-8305gi|807051951|gb|KR105248_1|_gi|10313991:5900-8305gi|807051951|gb|KR105248.1|      GPCAGDFAFHKEGAFFLYDRLASTVIYRGTTFAEGVVAFLILPQAKKDFFSSHPLREPVN
gi|10313991:5900-8305gi|807051941|gb|KR105247_1|_gi|10313991:5900-8305gi|807051941|gb|KR105247.1|      GPCAGDFAFHKEGAFFLYDRLASTVIYRGTTFAEGVVAFLILPQAKKDFFSSHPLREPVN
gi|10313991:5900-8305gi|807051921|gb|KR105245_1|_gi|10313991:5900-8305gi|807051921|gb|KR105245.1|      GPCAGDFAFHKEGAFFLYDRLASTVIYRGTTFAEGVVAFLILPQAKKDFFSSHPLREPVN
gi|10313991:5900-8305gi|807051911|gb|KR105244_1|_gi|10313991:5900-8305gi|807051911|gb|KR105244.1|      GPCAGDFAFHKEGAFFLYDRLASTVIYRGTTFAEGVVAFLILPQAKKDFFSSHPLREPVN
gi|10313991:5900-8305gi|807051901|gb|KR105243_1|_gi|10313991:5900-8305gi|807051901|gb|KR105243.1|      GPCAGDFAFHKEGAFFLYDRLASTVIYRGTTFAEGVVAFLILPQAKKDFFSSHPLREPVN
gi|10313991:5900-8305gi|807051891|gb|KR105242_1|_gi|10313991:5900-8305gi|807051891|gb|KR105242.1|      GPCAGDFAFHKEGAFFLYDRLASTVIYRGTTFAEGVVAFLILPQAKKDFFSSHPLREPVN
gi|10313991:5900-8305gi|807051881|gb|KR105241_1|_gi|10313991:5900-8305gi|807051881|gb|KR105241.1|      GPCAGDFAFHKEGAFFLYDRLASTVIYRGTTFAEGVVAFLILPQAKKDFFSSHPLREPVN
gi|10313991:5900-8305gi|807051871|gb|KR105240_1|_gi|10313991:5900-8305gi|807051871|gb|KR105240.1|      GPCAGDFAFHKEGAFFLYDRLASTVIYRGTTFAEGVVAFLILPQAKKDFFSSHPLREPVN
gi|10313991:5900-8305gi|807051861|gb|KR105239_1|_gi|10313991:5900-8305gi|807051861|gb|KR105239.1|      GPCAGDFAFHKEGAFFLYDRLASTVIYRGTTFAEGVVAFLILPQAKKDFFSSHPLREPVN
gi|10313991:5900-8305gi|807051851|gb|KR105238_1|_gi|10313991:5900-8305gi|807051851|gb|KR105238.1|      GPCAGDFAFHKEGAFFLYDRLASTVIYRGTTFAEGVVAFLILPQAKKDFFSSHPLREPVN
gi|10313991:5900-8305gi|807051831|gb|KR105236_1|_gi|10313991:5900-8305gi|807051831|gb|KR105236.1|      GPCAGDFAFHKEGAFFLYDRLASTVIYRGTTFAEGVVAFLILPQAKKDFFSSHPLREPVN
gi|10313991:5900-8305gi|807051821|gb|KR105235_1|_gi|10313991:5900-8305gi|807051821|gb|KR105235.1|      GPCAGDFAFHKEGAFFLYDRLASTVIYRGTTFAEGVVAFLILPQAKKDFFSSHPLREPVN
gi|10313991:5900-8305gi|807051811|gb|KR105234_1|_gi|10313991:5900-8305gi|807051811|gb|KR105234.1|      GPCAGDFAFHKEGAFFLYDRLASTVIYRGTTFAEGVVAFLILPQAKKDFFSSHPLREPVN
gi|10313991:5900-8305gi|807051801|gb|KR105233_1|_gi|10313991:5900-8305gi|807051801|gb|KR105233.1|      GPCAGDFAFHKEGAFFLYDRLASTVIYRGTTFAEGVVAFLILPQAKKDFFSSHPLREPVN
gi|10313991:5900-8305gi|807051791|gb|KR105232_1|_gi|10313991:5900-8305gi|807051791|gb|KR105232.1|      GPCAGDFAFHKEGAFFLYDRLASTVIYRGTTFAEGVVAFLILPQAKKDFFSSHPLREPVN
gi|10313991:5900-8305gi|807051781|gb|KR105231_1|_gi|10313991:5900-8305gi|807051781|gb|KR105231.1|      GPCAGDFAFHKEGAFFLYDRLASTVIYRGTTFAEGVVAFLILPQAKKDFFSSHPLREPVN
gi|10313991:5900-8305gi|807051761|gb|KR105229_1|_gi|10313991:5900-8305gi|807051761|gb|KR105229.1|      GPCAGDFAFHKEGAFFLYDRLASTVIYRGTTFAEGVVAFLILPQAKKDFFSSHPLREPVN
gi|10313991:5900-8305gi|807051751|gb|KR105228_1|_gi|10313991:5900-8305gi|807051751|gb|KR105228.1|      GPCAGDFAFHKEGAFFLYDRLASTVIYRGTTFAEGVVAFLILPQAKKDFFSSHPLREPVN
gi|10313991:5900-8305gi|807051741|gb|KR105227_1|_gi|10313991:5900-8305gi|807051741|gb|KR105227.1|      GPCAGDFAFHKEGAFFLYDRLASTVIYRGTTFAEGVVAFLILPQAKKDFFSSHPLREPVN
gi|10313991:5900-8305gi|807051731|gb|KR105226_1|_gi|10313991:5900-8305gi|807051731|gb|KR105226.1|      GPCAGDFAFHKEGAFFLYDRLASTVIYRGTTFAEGVVAFLILPQAKKDFFSSHPLREPVN
gi|10313991:5900-8305gi|807051721|gb|KR105225_1|_gi|10313991:5900-8305gi|807051721|gb|KR105225.1|      GPCAGDFAFHKEGAFFLYDRLASTVIYRGTTFAEGVVAFLILPQAKKDFFSSHPLREPVN
gi|10313991:5900-8305gi|807051711|gb|KR105224_1|_gi|10313991:5900-8305gi|807051711|gb|KR105224.1|      GPCAGDFAFHKEGAFFLYDRLASTVIYRGTTFAEGVVAFLILPQAKKDFFSSHPLREPVN
gi|10313991:5900-8305gi|807051701|gb|KR105223_1|_gi|10313991:5900-8305gi|807051701|gb|KR105223.1|      GPCAGDFAFHKEGAFFLYDRLASTVIYRGTTFAEGVVAFLILPQAKKDFFSSHPLREPVN
[truncated: 1,031,368 more chars]
