# Supplementary material for: Evolutionary conservation of Ebola virus proteins predicts important functions at residue level
Source: Bioinformatics. 2016 Sep 21;33(2):151–4. doi: 10.1093/bioinformatics/btw610 (PMC5942362; doi:10.1093/bioinformatics/btw610)
Supplement: Supplementary Data [file btw610_supp.zip › btw610-suppl_data/l.clustal]

CLUSTAL O(1.2.1) multiple sequence alignment


Lgi|807052830|gb|KR105336_1|               ------------------------------------------------------------
Lgi|807052940|gb|KR105347_1|               -------------KQLTFFLLILNGYTTYPIPRRQVIITNCIGPMXPCHXSLRVVFIILP
Lgi|807052071|gb|KR105260_1|               ------------------------------------------------------------
LNGA_DHB_015_09_14                         KKNCLLGLSVFXMKQLTFFLLILNGYTTYPIPRRQVIITNCIGPMXPCHXSLRVVFIILP
LNGA_Mainland_13                           ------------------------------------------------------------
LEBOV|EM_076138_EMLab                      ------------------------------------------------------------
Lgi|807052590|gb|KR105312_1|               ------------------------------------------------------------
LGIN_2014_Dalaba_1104_2014_Sep_24          ------------------------------------------------------------
Lgi|807052810|gb|KR105334_1|               ------------------------------------------------------------
Lgi|807052760|gb|KR105329_1|               ------------------------------------------------------------
Lgi|807052690|gb|KR105322_1|               ------------------------------------------------------------
Lgi|807052650|gb|KR105318_1|               ------------------------------------------------------------
Lgi|807052550|gb|KR105308_1|               ------------------------------------------------------------
Lgi|807052540|gb|KR105307_1|               ------------------------------------------------------------
Lgi|807052440|gb|KR105297_1|               ------------------------------------------------------------
Lgi|807052380|gb|KR105291_1|               ------------------------------------------------------------
Lgi|807052360|gb|KR105289_1|               ------------------------------------------------------------
Lgi|807052280|gb|KR105281_1|               ------------------------------------------------------------
Lgi|807052191|gb|KR105272_1|               ------------------------------------------------------------
Lgi|807052141|gb|KR105267_1|               ------------------------------------------------------------
Lgi|807052081|gb|KR105261_1|               ------------------------------------------------------------
Lgi|807052041|gb|KR105257_1|               ------------------------------------------------------------
Lgi|807052001|gb|KR105253_1|               ------------------------------------------------------------
Lgi|807051641|gb|KR105217_1|               ------------------------------------------------------------
EBOV_1976_KC242801                         ------------------------------------------------------------
EBOV_1976_NC002549                         ------------------------------------------------------------
EBOV_1977_KC242791                         ------------------------------------------------------------
EBOV_1995_AY354458                         ------------------------------------------------------------
EBOV_1995_JQ352763                         ------------------------------------------------------------
EBOV_1995_KC242796                         ------------------------------------------------------------
EBOV_1995_KC242799                         ------------------------------------------------------------
EBOV_1996_KC242794                         ------------------------------------------------------------
EBOV_1994_KC242792                         ------------------------------------------------------------
EBOV_1996_KC242793                         ------------------------------------------------------------
EBOV_2002_KC242800                         ------------------------------------------------------------
EBOV_2007_HQ613403                         ------------------------------------------------------------
EBOV_2007_KC242784                         ------------------------------------------------------------
EBOV_2008_HQ613402                         ------------------------------------------------------------
EBOV_2007_KC242785                         ------------------------------------------------------------
EBOV_2007_KC242786                         ------------------------------------------------------------
EBOV_2007_KC242789                         ------------------------------------------------------------
EBOV_2007_KC242787                         ------------------------------------------------------------
EBOV_2007_KC242790                         ------------------------------------------------------------
EBOV_2007_KC242788                         ------------------------------------------------------------
TAFV_1994_FJ217162                         ------------------------------------------------------------
BDBV_2007_FJ217161                         ------------------------------------------------------------
BDBV_2012_KC545393                         ------------------------------------------------------------
BDBV_2012_KC545395                         ------------------------------------------------------------
BDBV_2012_KC545394                         ------------------------------------------------------------
BDBV_2012_KC545396                         ------------------------------------------------------------
SUDV_1976_FJ968794                         ------------------------------------------------------------
SUDV_1979_KC242783                         ------------------------------------------------------------
SUDV_2004_EU338380                         ------------------------------------------------------------
SUDV_2012_KC545389                         ------------------------------------------------------------
SUDV_2012_KC545390                         ------------------------------------------------------------
SUDV_2012_KC545391                         ------------------------------------------------------------
SUDV_2012_KC545392                         ------------------------------------------------------------
SUDV_2000_AY729654                         ------------------------------------------------------------
SUDV_2011_JN638998                         ------------------------------------------------------------
SUDV_2012_KC589025                         ------------------------------------------------------------
RESTV_2008_FJ621583                        ------------------------------------------------------------
RESTV_2009_JX477165                        ------------------------------------------------------------
RESTV_2008_FJ621584                        ------------------------------------------------------------
RESTV_1990_AF522874                        ------------------------------------------------------------
RESTV_1996_AB050936                        ------------------------------------------------------------
RESTV_1996_JX477166                        ------------------------------------------------------------
RESTV_2008_FJ621585                        ------------------------------------------------------------
LNGA_Mainland_10                           ------------------------------------------------------------
LEBOV|EM_076615_EMLab                      ------------------------------------------------------------
Lgi|807051831|gb|KR105236_1|               ------------------------------------------------------------
Lgi|807051581|gb|KR105211_1|               ------------------------------------------------------------
LEBOV|EM_079388_EMLab                      ------------------------------------------------------------
LEBOV|EM_078608_EMLab                      ------------------------------------------------------------
LEBOV|EM_078654_EMLab                      ------------------------------------------------------------
LGIN_2014_Kindia_1648_2014_Oct_23          ------------------------------------------------------------
LGIN_2014_Coyah_1436_2014_Oct_13           ------------------------------------------------------------
LGIN_2014_Coyah_1320_2014_Oct_07           ------------------------------------------------------------
LGIN_2014_Coyah_1690_2014_Oct_25           ------------------------------------------------------------
LGIN_2014_Coyah_1316_2014_Oct_7            ------------------------------------------------------------
LGIN_2014_Coyah_1277_2014_Oct_4            ------------------------------------------------------------
LGIN_2014_Coyah_1333_2014_Oct_7            ------------------------------------------------------------
LGIN_2014_Conakry_1129_2014_Sep_25         ------------------------------------------------------------
LGIN_2014_Kindia_1047_2014_Sep_20          ------------------------------------------------------------
LGIN_2014_Conakry_1193_2014_Sep_28         ------------------------------------------------------------
LGIN_2014_Conakry_1213_2014_Oct_02         ------------------------------------------------------------
LGIN_2014_Conakry_1249_2014_Oct_4          ------------------------------------------------------------
LGIN_2014_Coyah_1278_2014_Oct_4            ------------------------------------------------------------
LGIN_2014_Conakry_1298_2014_Oct_6          ------------------------------------------------------------
LGIN_2014_Kerouane_1331_2014_Oct_7         ------------------------------------------------------------
LGIN_2014_Coyah_1374_2014_Oct_10           ------------------------------------------------------------
LGIN_2014_Conakry_1551_2014_Oct_18         ------------------------------------------------------------
LGIN_2014_Coyah_1652_2014_Oct_24           ------------------------------------------------------------
LGIN_2014_Coyah_1686_2014_Oct_24           ------------------------------------------------------------
LGIN_2014_Coyah_1689_2014_Oct_25           ------------------------------------------------------------
LGIN_2014_Coyah_1327_2014_Oct_07           ------------------------------------------------------------
LEBOV|EM_080193|EMLab                      ------------------------------------------------------------
LEBOV|EM_080213_EMLab                      ------------------------------------------------------------
LEBOV|EM_074461_EMLab                      ------------------------------------------------------------
LEBOV|EM_074531_EMLab                      ------------------------------------------------------------
LEBOV|EM_080076_EMLab                      ------------------------------------------------------------
LEBOV|EM_079622_EMLab                      ------------------------------------------------------------
LEBOV|EM_079630_EMLab                      ------------------------------------------------------------
LEBOV|EM_079657_EMLab                      ------------------------------------------------------------
LEBOV|EM_079659_EMLab                      ------------------------------------------------------------
LEBOV|EM_079578_EMLab                      ------------------------------------------------------------
LEBOV|EM_079542_EMLab                      ------------------------------------------------------------
LEBOV|EM_079514_EMLab                      ------------------------------------------------------------
LEBOV|EM_079429_EMLab                      ------------------------------------------------------------
LEBOV|EM_079404_EMLab                      ------------------------------------------------------------
LEBOV|EM_079405_EMLab                      ------------------------------------------------------------
LEBOV|EM_079408_EMLab                      ------------------------------------------------------------
LEBOV|EM_079421_EMLab                      ------------------------------------------------------------
LEBOV|EM_079422_EMLab                      ------------------------------------------------------------
LEBOV|EM_079423_EMLab                      ------------------------------------------------------------
LEBOV|EM_079424_EMLab                      ------------------------------------------------------------
LEBOV|EM_079434_EMLab                      ------------------------------------------------------------
LEBOV|EM_079444_EMLab                      ------------------------------------------------------------
LEBOV|EM_079450_EMLab                      ------------------------------------------------------------
LEBOV|EM_079464_EMLab                      ------------------------------------------------------------
LEBOV|EM_079517_EMLab                      ------------------------------------------------------------
LEBOV|EM_079549_EMLab                      ------------------------------------------------------------
LEBOV|EM_079587_EMLab                      ------------------------------------------------------------
LEBOV|EM_079412_EMLab                      ------------------------------------------------------------
LEBOV|EM_079772_EMLab                      ------------------------------------------------------------
LEBOV|EM_079702_EMLab                      ------------------------------------------------------------
LEBOV|EM_079681_EMLab                      ------------------------------------------------------------
LEBOV|EM_079749_EMLab                      ------------------------------------------------------------
LEBOV|EM_079753_EMLab                      ------------------------------------------------------------
LEBOV|EM_079677_EMLab                      ------------------------------------------------------------
LEBOV|EM_079685_EMLab                      ------------------------------------------------------------
LEBOV|EM_079731_EMLab                      ------------------------------------------------------------
LEBOV|EM_079915_EMLab                      ------------------------------------------------------------
LEBOV|EM_074354_EMLab                      ------------------------------------------------------------
LEBOV|EM_074335_EMLab                      ------------------------------------------------------------
LEBOV|EM_079859_EMLab                      ------------------------------------------------------------
LEBOV|EM_079815_EMLab                      ------------------------------------------------------------
LEBOV|EM_079413_EMLab                      ------------------------------------------------------------
LEBOV|EM_079414_EMLab                      ------------------------------------------------------------
LEBOV|EM_079497_EMLab                      ------------------------------------------------------------
LEBOV|EM_079750_EMLab                      ------------------------------------------------------------
LEBOV|EM_079775_EMLab                      ------------------------------------------------------------
LEBOV|EM_079910_EMLab                      ------------------------------------------------------------
LEBOV|EM_079911_EMLab                      ------------------------------------------------------------
LEBOV|EM_079912_EMLab                      ------------------------------------------------------------
LEBOV|EM_079913_EMLab                      ------------------------------------------------------------
LEBOV|EM_079914_EMLab                      ------------------------------------------------------------
LEBOV|EM_080063_EMLab                      ------------------------------------------------------------
LEBOV|EM_080141_EMLab                      ------------------------------------------------------------
LGIN_2014_Siguiri_517_2014_Jul_24          ------------------------------------------------------------
LGIN_2014_Kouroussa_531_2014_Jul_27        ------------------------------------------------------------
LGIN_2014_Conakry_1128_2014_Sep_25         ------------------------------------------------------------
LGIN_2014_Coyah_955_2014_Sep_11            ------------------------------------------------------------
LGIN_2014_Forecariah_1069_2014_Sep_21      ------------------------------------------------------------
LGIN_2014_Forecariah_1567_2014_Oct_18      ------------------------------------------------------------
LGIN_2014_Forecariah_1571_2014_Oct_20      ------------------------------------------------------------
LGIN_2014_Conakry_1039_2014_Sep_19         ------------------------------------------------------------
LNGA_061304                                ------------------------------------------------------------
Lgi|807051501|gb|KR105203_1|               ------------------------------------------------------------
LGIN_2014_Conakry_1445_2014_Oct_14         ------------------------------------------------------------
LEBOV|EM_00032Z_EMLab                      ------------------------------------------------------------
Lgi|807052950|gb|KR105348_1|               ------------------------------------------------------------
LEBOV|EM_078415_EMLab                      ------------------------------------------------------------
LGIN_2014_Nzeerekore_1622_2014_Oct_22      ------------------------------------------------------------
LGIN_2014_Coyah_1321_2014_Oct_7            ------------------------------------------------------------
LEBOV|EM_004259_EMLab                      ------------------------------------------------------------
LEBOV|EM_004438_EMLab                      ------------------------------------------------------------
LEBOV|EM_075076_EMLab                      ------------------------------------------------------------
LEBOV|EM_004494_EMLab                      ------------------------------------------------------------
LEBOV|EM_078639_EMLab                      ------------------------------------------------------------
LEBOV|EM_078670_EMLab                      ------------------------------------------------------------
LNGA_061232                                ------------------------------------------------------------
LEBOV|EM_075435_EMLab                      ------------------------------------------------------------
LEBOV|EM_004059_EMLab                      ------------------------------------------------------------
LEBOV|EM_004085_EMLab                      ------------------------------------------------------------
LEBOV|EM_004201_EMLab                      ------------------------------------------------------------
LEBOV|EM_004290_EMLab                      ------------------------------------------------------------
LEBOV|EM_004414_EMLab                      ------------------------------------------------------------
LEBOV|EM_004422_EMLab                      ------------------------------------------------------------
LEBOV|EM_004437_EMLab                      ------------------------------------------------------------
LEBOV|EM_074821_EMLab                      ------------------------------------------------------------
LEBOV|EM_074822_EMLab                      ------------------------------------------------------------
LEBOV|EM_075932_EMLab                      ------------------------------------------------------------
LEBOV|EM_076217_EMLab                      ------------------------------------------------------------
LEBOV|EM_076403_EMLab                      ------------------------------------------------------------
LEBOV|EM_076472_EMLab                      ------------------------------------------------------------
LEBOV|EM_078683_EMLab                      ------------------------------------------------------------
LEBOV|EM_078694_EMLab                      ------------------------------------------------------------
LEBOV|EM_078706_EMLab                      ------------------------------------------------------------
LEBOV|EM_078722_EMLab|GUI                  ------------------------------------------------------------
LEBOV|EM_078763_EMLab                      ------------------------------------------------------------
LEBOV|EM_078779_EMLab                      ------------------------------------------------------------
LGIN_2014_Conakry_1491_2014_Oct_16         ------------------------------------------------------------
LGIN_2014_Conakry_1561_2014_Oct_19         ------------------------------------------------------------
LGIN_2014_Conakry_1210_2014_Oct_2          ------------------------------------------------------------
LGIN_2014_Conakry_1205_2014_Oct_2          ------------------------------------------------------------
LGIN_2014_Gueckedou_633_2014_Aug_12        ------------------------------------------------------------
LGIN_2014_Conakry_691_2014_Aug_21          ------------------------------------------------------------
LGIN_2014_Conakry_1120_2014_Sep_25         ------------------------------------------------------------
LGIN_2014_Conakry_1121_2014_Sep_25         ------------------------------------------------------------
LGIN_2014_Coyah_1274_2014_Oct_4            ------------------------------------------------------------
LGIN_2014_Coyah_1339_2014_Oct_8            ------------------------------------------------------------
LGIN_2014_Conakry_1340_2014_Oct_8          ------------------------------------------------------------
LGIN_2014_Conakry_1342_2014_Oct_8          ------------------------------------------------------------
LGIN_2014_Coyah_1355_2014_Oct_9            ------------------------------------------------------------
LGIN_2014_Conakry_1480_2014_Oct_15         ------------------------------------------------------------
LGIN_2014_Forecariah_1568_2014_Oct_18      ------------------------------------------------------------
LGIN_2014_Forecariah_1623_2014_Oct_24      ------------------------------------------------------------
LEBOV|EM_078656_EMLab                      ------------------------------------------------------------
LEBOV|EM_078556_EMLab                      ------------------------------------------------------------
LEBOV|EM_076334_EMLab                      ------------------------------------------------------------
LEBOV|EM_076335_EMLab                      ------------------------------------------------------------
LEBOV|EM_075929_EMLab                      ------------------------------------------------------------
LEBOV|EM_075930_EMLab                      ------------------------------------------------------------
LEBOV|EM_000457_EMLab                      ------------------------------------------------------------
LEBOV|EM_074548_EMLab                      ------------------------------------------------------------
LEBOV|EM_075373_EMLab                      ------------------------------------------------------------
LEBOV|EM_075447_EMLab                      ------------------------------------------------------------
LEBOV|EM_075928_EMLab                      ------------------------------------------------------------
LEBOV|EM_075931_EMLab                      ------------------------------------------------------------
LEBOV|EM_076191_EMLab                      ------------------------------------------------------------
LEBOV|EM_076192_EMLab                      ------------------------------------------------------------
LEBOV|EM_076383_EMLab                      ------------------------------------------------------------
LGIN_2014_Macenta_645_2014_Aug_14          ------------------------------------------------------------
LGIN_2014_Coyah_1063_2014_Sep_21           ------------------------------------------------------------
LGIN_2014_Conakry_1454_2014_Oct_14         ------------------------------------------------------------
LGIN_2014_Conakry_1481_2014_Oct_15         ------------------------------------------------------------
LGIN_2014_Conakry_768_2014_Aug_27          ------------------------------------------------------------
LEBOV|EM_004481_EMLab                      ------------------------------------------------------------
LEBOV|EM_078416_EMLab                      ------------------------------------------------------------
LEBOV|EM_078638_EMLab                      ------------------------------------------------------------
LGIN_2014_Coyah_1394_2014_Oct_11           ------------------------------------------------------------
Lgi|807052660|gb|KR105319_1|               ------------------------------------------------------------
Lgi|807052960|gb|KR105349_1|               ------------------------------------------------------------
Lgi|807052910|gb|KR105344_1|               ------------------------------------------------------------
Lgi|807052880|gb|KR105341_1|               ------------------------------------------------------------
Lgi|807052480|gb|KR105301_1|               ------------------------------------------------------------
LEBOV|EM_080223_EMLab                      ------------------------------------------------------------
LEBOV|EM_004589_EMLab                      ------------------------------------------------------------
LEBOV|EM_000706_EMLab                      ------------------------------------------------------------
LEBOV|EM_000128_EMLab                      ------------------------------------------------------------
LEBOV|EM_000219_EMLab                      ------------------------------------------------------------
LEBOV|EM_074436_EMLab                      ------------------------------------------------------------
LEBOV|EM_074437_EMLab                      ------------------------------------------------------------
LEBOV|EM_074438_EMLab                      ------------------------------------------------------------
LEBOV|EM_074439_EMLab                      ------------------------------------------------------------
LEBOV|EM_074684_EMLab                      ------------------------------------------------------------
LEBOV|EM_076769_EMLab                      ------------------------------------------------------------
LEBOV|EM_076948_EMLab                      ------------------------------------------------------------
LEBOV|EM_076949_EMLab                      ------------------------------------------------------------
LEBOV|EM_078697_EMLab                      ------------------------------------------------------------
LEBOV|EM_078709_EMLab                      ------------------------------------------------------------
LEBOV|EM_076770_EMLab                      ------------------------------------------------------------
LEBOV|EM_080165_EMLab                      ------------------------------------------------------------
Lgi|667853197|gb|KM233103_1|               ------------------------------------------------------------
Lgi|667852893|gb|KM233074_1|               ------------------------------------------------------------
Lgi|807052620|gb|KR105315_1|               ------------------------------------------------------------
Lgi|807052610|gb|KR105314_1|               ------------------------------------------------------------
Lgi|807052600|gb|KR105313_1|               ------------------------------------------------------------
LEBOV|EM_004503_EMLab                      ------------------------------------------------------------
LEBOV|EM_004580_EMLab                      ------------------------------------------------------------
LEBOV|EM_004555_EMLab                      ------------------------------------------------------------
LEBOV|EM_004563_EMLab                      ------------------------------------------------------------
LEBOV|EM_000958_EMLab                      ------------------------------------------------------------
Lgi|807051781|gb|KR105231_1|               ------------------------------------------------------------
Lgi|807051941|gb|KR105247_1|               ------------------------------------------------------------
Lgi|807052121|gb|KR105265_1|               ------------------------------------------------------------
Lgi|807052111|gb|KR105264_1|               ------------------------------------------------------------
Lgi|807051811|gb|KR105234_1|               ------------------------------------------------------------
Lgi|807051801|gb|KR105233_1|               ------------------------------------------------------------
Lgi|807051971|gb|KR105250_1|               ------------------------------------------------------------
Lgi|807051891|gb|KR105242_1|               ------------------------------------------------------------
Lgi|807052330|gb|KR105286_1|               ------------------------------------------------------------
Lgi|807052031|gb|KR105256_1|               ------------------------------------------------------------
Lgi|807052021|gb|KR105255_1|               ------------------------------------------------------------
LEBOV|EM_000707_EMLab                      ------------------------------------------------------------
LEBOV|EM_000934_EMLab                      ------------------------------------------------------------
Lgi|807051851|gb|KR105238_1|               ------------------------------------------------------------
Lgi|807052770|gb|KR105330_1|               ------------------------------------------------------------
LNGA_DHB_001_07_14                         ------------------------------------------------------------
LNGA_DHB_009_08_14                         ------------------------------------------------------------
LNGA_DHB_010_08_14                         ------------------------------------------------------------
LNGA_DHB_012_08_14                         ------------------------------------------------------------
LNGA_DHB_013_08_14                         ------------------------------------------------------------
LNGA_DHB_016_08_14                         ------------------------------------------------------------
LNGA_DHB_018_08_14                         ------------------------------------------------------------
LNGA_DHB_019_08_14                         ------------------------------------------------------------
LGIN_2014_Dubreka_789_2014_Aug_29          ------------------------------------------------------------
LEBOV|EM_074350_EMLab                      ------------------------------------------------------------
LEBOV|EM_000500_EMLab                      ------------------------------------------------------------
LEBOV|EM_000028_EMLab                      ------------------------------------------------------------
LEBOV|EM_001101_EMLab                      ------------------------------------------------------------
LEBOV|EM_001102_EMLab                      ------------------------------------------------------------
LEBOV|EM_075368_EMLab                      ------------------------------------------------------------
LEBOV|EM_076322_EMLab                      ------------------------------------------------------------
LEBOV|EM_076533_EMLab                      ------------------------------------------------------------
LEBOV|EM_076534_EMLab                      ------------------------------------------------------------
LEBOV|EM_076610_EMLab                      ------------------------------------------------------------
LEBOV|EM_076951_EMLab                      ------------------------------------------------------------
LGIN_2014_Conakry_1371_2014_Oct_10         ------------------------------------------------------------
LGIN_2014_Conakry_684_2014_Aug_20          ------------------------------------------------------------
LGIN_2014_Forecariah_1365_2014_Oct_9       ------------------------------------------------------------
Lgi|807052860|gb|KR105339_1|               ------------------------------------------------------------
Lgi|807052850|gb|KR105338_1|               ------------------------------------------------------------
Lgi|807052840|gb|KR105337_1|               ------------------------------------------------------------
LEBOV|EM_074349_EMLab                      ------------------------------------------------------------
LEBOV|EM_074351_EMLab                      ------------------------------------------------------------
LEBOV|EM_074352_EMLab                      ------------------------------------------------------------
LEBOV|EM_074353_EMLab                      ------------------------------------------------------------
LEBOV|EM_074391_EMLab                      ------------------------------------------------------------
LEBOV|EM_074392_EMLab                      ------------------------------------------------------------
LEBOV|EM_075043_EMLab                      ------------------------------------------------------------
LEBOV|EM_080003_EMLab                      ------------------------------------------------------------
LEBOV|EM_080065_EMLab                      ------------------------------------------------------------
LEBOV|EM_080067_EMLab                      ------------------------------------------------------------
LEBOV|EM_080261_EMLab                      ------------------------------------------------------------
LEBOV|EM_080269_EMLab                      ------------------------------------------------------------
LGIN_2014_Dalaba_1211_2014_Oct_2           ------------------------------------------------------------
LGIN_2014_Coyah_1279_2014_Oct_04           ------------------------------------------------------------
Lgi|807052870|gb|KR105340_1|               ------------------------------------------------------------
Lgi|807052750|gb|KR105328_1|               ------------------------------------------------------------
Lgi|807052740|gb|KR105327_1|               ------------------------------------------------------------
Lgi|807052730|gb|KR105326_1|               ------------------------------------------------------------
Lgi|807052720|gb|KR105325_1|               ------------------------------------------------------------
Lgi|807052710|gb|KR105324_1|               ------------------------------------------------------------
Lgi|807052680|gb|KR105321_1|               ------------------------------------------------------------
Lgi|807052670|gb|KR105320_1|               ------------------------------------------------------------
Lgi|807052580|gb|KR105311_1|               ------------------------------------------------------------
Lgi|807052430|gb|KR105296_1|               ------------------------------------------------------------
Lgi|807052181|gb|KR105271_1|               ------------------------------------------------------------
Lgi|807051961|gb|KR105249_1|               ------------------------------------------------------------
Lgi|807051881|gb|KR105241_1|               ------------------------------------------------------------
Lgi|807051761|gb|KR105229_1|               ------------------------------------------------------------
Lgi|807051721|gb|KR105225_1|               ------------------------------------------------------------
Lgi|807051711|gb|KR105224_1|               ------------------------------------------------------------
Lgi|807051701|gb|KR105223_1|               ------------------------------------------------------------
Lgi|807051691|gb|KR105222_1|               ------------------------------------------------------------
Lgi|807051681|gb|KR105221_1|               ------------------------------------------------------------
Lgi|807051651|gb|KR105218_1|               ------------------------------------------------------------
Lgi|807051611|gb|KR105214_1|               ------------------------------------------------------------
Lgi|807051591|gb|KR105212_1|               ------------------------------------------------------------
Lgi|807051571|gb|KR105210_1|               ------------------------------------------------------------
Lgi|807051561|gb|KR105209_1|               ------------------------------------------------------------
Lgi|807051551|gb|KR105208_1|               ------------------------------------------------------------
Lgi|807051541|gb|KR105207_1|               ------------------------------------------------------------
Lgi|807051481|gb|KR105201_1|               ------------------------------------------------------------
Lgi|807051471|gb|KR105200_1|               ------------------------------------------------------------
Lgi|667853353|gb|KM233118_1|               ------------------------------------------------------------
Lgi|667853343|gb|KM233117_1|               ------------------------------------------------------------
Lgi|667853332|gb|KM233116_1|               ------------------------------------------------------------
Lgi|667853280|gb|KM233111_1|               ------------------------------------------------------------
Lgi|667853259|gb|KM233109_1|               ------------------------------------------------------------
Lgi|667853249|gb|KM233108_1|               ------------------------------------------------------------
Lgi|667853239|gb|KM233107_1|               ------------------------------------------------------------
Lgi|667853228|gb|KM233106_1|               ------------------------------------------------------------
Lgi|667853218|gb|KM233105_1|               ------------------------------------------------------------
Lgi|667853176|gb|KM233101_1|               ------------------------------------------------------------
Lgi|667853166|gb|KM233100_1|               ------------------------------------------------------------
Lgi|667853134|gb|KM233097_1|               ------------------------------------------------------------
Lgi|667853124|gb|KM233096_1|               ------------------------------------------------------------
Lgi|667853113|gb|KM233095_1|               ------------------------------------------------------------
Lgi|667853103|gb|KM233094_1|               ------------------------------------------------------------
Lgi|667853082|gb|KM233092_1|               ------------------------------------------------------------
Lgi|667853062|gb|KM233090_1|               ------------------------------------------------------------
Lgi|667853051|gb|KM233089_1|               ------------------------------------------------------------
Lgi|667853041|gb|KM233088_1|               ------------------------------------------------------------
Lgi|667853030|gb|KM233087_1|               ------------------------------------------------------------
Lgi|667853020|gb|KM233086_1|               ------------------------------------------------------------
Lgi|667853009|gb|KM233085_1|               ------------------------------------------------------------
Lgi|667852999|gb|KM233084_1|               ------------------------------------------------------------
Lgi|667852988|gb|KM233083_1|               ------------------------------------------------------------
Lgi|667852978|gb|KM233082_1|               ------------------------------------------------------------
Lgi|667852967|gb|KM233081_1|               ------------------------------------------------------------
Lgi|667852957|gb|KM233080_1|               ------------------------------------------------------------
Lgi|667852945|gb|KM233079_1|               ------------------------------------------------------------
Lgi|667852934|gb|KM233078_1|               ------------------------------------------------------------
Lgi|667852924|gb|KM233077_1|               ------------------------------------------------------------
Lgi|667852914|gb|KM233076_1|               ------------------------------------------------------------
Lgi|667852903|gb|KM233075_1|               ------------------------------------------------------------
Lgi|667852882|gb|KM233073_1|               ------------------------------------------------------------
Lgi|667852872|gb|KM233072_1|               ------------------------------------------------------------
Lgi|667852861|gb|KM233071_1|               ------------------------------------------------------------
LEBOV|EM_079410_EMLab                      ------------------------------------------------------------
LEBOV|EM_079442_EMLab                      ------------------------------------------------------------
LEBOV|EM_079876_EMLab                      ------------------------------------------------------------
LEBOV|EM_079880_EMLab                      ------------------------------------------------------------
LEBOV|EM_079983_EMLab                      ------------------------------------------------------------
LEBOV|EM_080011_EMLab                      ------------------------------------------------------------
LEBOV|EM_080064_EMLab                      ------------------------------------------------------------
LEBOV|EM_080066_EMLab                      ------------------------------------------------------------
LEBOV|EM_080132_EMLab                      ------------------------------------------------------------
LEBOV|EM_080253_EMLab                      ------------------------------------------------------------
Lgi|807051621|gb|KR105215_1|               ------------------------------------------------------------
Lgi|807052900|gb|KR105343_1|               ------------------------------------------------------------
Lgi|807052890|gb|KR105342_1|               ------------------------------------------------------------
Lgi|667853093|gb|KM233093_1|               ------------------------------------------------------------
Lgi|807051951|gb|KR105248_1|               ------------------------------------------------------------
LGIN_2014_Conakry_653_2014_Aug_15          ------------------------------------------------------------
Lgi|807052400|gb|KR105293_1|               ------------------------------------------------------------
Lgi|807052390|gb|KR105292_1|               ------------------------------------------------------------
Lgi|807051911|gb|KR105244_1|               ------------------------------------------------------------
LEBOV|EM_074720_EMLab                      ------------------------------------------------------------
LEBOV|EM_074462_EMLab                      ------------------------------------------------------------
LEBOV|EM_000921_EMLab                      ------------------------------------------------------------
LEBOV|EM_000968_EMLab                      ------------------------------------------------------------
LEBOV|EM_004192_EMLab                      ------------------------------------------------------------
LEBOV|EM_078555_EMLab                      ------------------------------------------------------------
LEBOV|EM_000015_EMLab                      ------------------------------------------------------------
LEBOV|EM_000027_EMLab                      ------------------------------------------------------------
LEBOV|EM_000127_EMLab                      ------------------------------------------------------------
LEBOV|EM_000218_EMLab                      ------------------------------------------------------------
LEBOV|EM_000501_EMLab                      ------------------------------------------------------------
LEBOV|EM_000502_EMLab                      ------------------------------------------------------------
LEBOV|EM_000925_EMLab                      ------------------------------------------------------------
LEBOV|EM_000982_EMLab                      ------------------------------------------------------------
LEBOV|EM_000983_EMLab                      ------------------------------------------------------------
LEBOV|EM_074785_EMLab                      ------------------------------------------------------------
LEBOV|EM_076193_EMLab                      ------------------------------------------------------------
Lgi|667852840|gb|KM233069_1|               ------------------------------------------------------------
Lgi|667852851|gb|KM233070_1|               ------------------------------------------------------------
Lgi|667853072|gb|KM233091_1|               ------------------------------------------------------------
Lgi|807051631|gb|KR105216_1|               ------------------------------------------------------------
Lgi|807051661|gb|KR105219_1|               ------------------------------------------------------------
Lgi|807051671|gb|KR105220_1|               ------------------------------------------------------------
LGIN_2014_Forecariah_989_2014_Sep_15       ------------------------------------------------------------
Lgi|807052570|gb|KR105310_1|               ------------------------------------------------------------
Lgi|807052530|gb|KR105306_1|               ------------------------------------------------------------
Lgi|807052520|gb|KR105305_1|               ------------------------------------------------------------
Lgi|807052310|gb|KR105284_1|               ------------------------------------------------------------
Lgi|807052300|gb|KR105283_1|               ------------------------------------------------------------
Lgi|807052270|gb|KR105280_1|               ------------------------------------------------------------
Lgi|807052260|gb|KR105279_1|               ------------------------------------------------------------
Lgi|807052250|gb|KR105278_1|               ------------------------------------------------------------
Lgi|807052240|gb|KR105277_1|               ------------------------------------------------------------
Lgi|807052230|gb|KR105276_1|               ------------------------------------------------------------
Lgi|807052200|gb|KR105273_1|               ------------------------------------------------------------
Lgi|807052011|gb|KR105254_1|               ------------------------------------------------------------
Lgi|807051931|gb|KR105246_1|               ------------------------------------------------------------
Lgi|807051921|gb|KR105245_1|               ------------------------------------------------------------
Lgi|807051901|gb|KR105243_1|               ------------------------------------------------------------
Lgi|807051861|gb|KR105239_1|               ------------------------------------------------------------
Lgi|807051771|gb|KR105230_1|               ------------------------------------------------------------
Lgi|667853311|gb|KM233114_1|               ------------------------------------------------------------
Lgi|667853301|gb|KM233113_1|               ------------------------------------------------------------
Lgi|807052420|gb|KR105295_1|               ------------------------------------------------------------
Lgi|807052350|gb|KR105288_1|               ------------------------------------------------------------
Lgi|807052340|gb|KR105287_1|               ------------------------------------------------------------
Lgi|807052101|gb|KR105263_1|               ------------------------------------------------------------
Lgi|807051991|gb|KR105252_1|               ------------------------------------------------------------
Lgi|807051821|gb|KR105235_1|               ------------------------------------------------------------
Lgi|807051791|gb|KR105232_1|               ------------------------------------------------------------
Lgi|807052500|gb|KR105303_1|               ------------------------------------------------------------
Lgi|807052490|gb|KR105302_1|               ------------------------------------------------------------
Lgi|807051731|gb|KR105226_1|               ------------------------------------------------------------
Lgi|807051741|gb|KR105227_1|               ------------------------------------------------------------
Lgi|807051841|gb|KR105237_1|               ------------------------------------------------------------
Lgi|807052220|gb|KR105275_1|               ------------------------------------------------------------
Lgi|807052370|gb|KR105290_1|               ------------------------------------------------------------
Lgi|807052410|gb|KR105294_1|               ------------------------------------------------------------
Lgi|807052510|gb|KR105304_1|               ------------------------------------------------------------
Lgi|807052700|gb|KR105323_1|               ------------------------------------------------------------
Lgi|807052800|gb|KR105333_1|               ------------------------------------------------------------
LGIN_2014_Conakry_507_2014_Jul_24          ------------------------------------------------------------
LGIN_2014_Dalaba_1116_2014_Sep_24          ------------------------------------------------------------
LEBOV|EM_080265_EMLab                      ------------------------------------------------------------
Lgi|667853186|gb|KM233102_1|               ------------------------------------------------------------
LGIN_2014_Conakry_1651_2014_Oct_24         ------------------------------------------------------------
LGIN_2014_Conakry_1027_2014_Sep_18         ------------------------------------------------------------
LGIN_2014_Conakry_1250_2014_Oct_04         ------------------------------------------------------------
Lgi|807052790|gb|KR105332_1|               ------------------------------------------------------------
LGIN_2014_Conakry_505_2014_Jul_24          ------------------------------------------------------------
LGIN_2014_Conakry_509_2014_Jul_24          ------------------------------------------------------------
LGIN_2014_Conakry_573_2014_Aug_2           ------------------------------------------------------------
LGIN_2014_Conakry_657_2014_Aug_16          ------------------------------------------------------------
LGIN_2014_Conakry_678_2014_Aug_19          ------------------------------------------------------------
LGIN_2014_Conakry_701_2014_Aug_22          ------------------------------------------------------------
LGIN_2014_Conakry_740_2014_Aug_26          ------------------------------------------------------------
LGIN_2014_Conakry_786_2014_Aug_28          ------------------------------------------------------------
LGIN_2014_Conakry_787_2014_Aug_28          ------------------------------------------------------------
LGIN_2014_Conakry_976_2014_Sep_14          ------------------------------------------------------------
LGIN_2014_Conakry_1043_2014_Sep_19         ------------------------------------------------------------
LGIN_2014_Conakry_1059_2014_Sep_21         ------------------------------------------------------------
LGIN_2014_Conakry_1081_2014_Sep_22         ------------------------------------------------------------
LGIN_2014_Conakry_1105_2014_Sep_24         ------------------------------------------------------------
LGIN_2014_Conakry_1149_2014_Sep_27         ------------------------------------------------------------
LGIN_2014_Conakry_1215_2014_Oct_02         ------------------------------------------------------------
LGIN_2014_Conakry_742_2014_Aug_26          ------------------------------------------------------------
Lgi|807052930|gb|KR105346_1|               ------------------------------------------------------------
Lgi|807052920|gb|KR105345_1|               ------------------------------------------------------------
Lgi|807052820|gb|KR105335_1|               ------------------------------------------------------------
Lgi|807052780|gb|KR105331_1|               ------------------------------------------------------------
Lgi|807052640|gb|KR105317_1|               ------------------------------------------------------------
Lgi|807052630|gb|KR105316_1|               ------------------------------------------------------------
Lgi|807052560|gb|KR105309_1|               ------------------------------------------------------------
Lgi|807052470|gb|KR105300_1|               ------------------------------------------------------------
Lgi|807052460|gb|KR105299_1|               ------------------------------------------------------------
Lgi|807052450|gb|KR105298_1|               ------------------------------------------------------------
Lgi|807052320|gb|KR105285_1|               ------------------------------------------------------------
Lgi|807052290|gb|KR105282_1|               ------------------------------------------------------------
Lgi|807052210|gb|KR105274_1|               ------------------------------------------------------------
Lgi|807052171|gb|KR105270_1|               ------------------------------------------------------------
Lgi|807052161|gb|KR105269_1|               ------------------------------------------------------------
Lgi|807052151|gb|KR105268_1|               ------------------------------------------------------------
Lgi|807052131|gb|KR105266_1|               ------------------------------------------------------------
Lgi|807052091|gb|KR105262_1|               ------------------------------------------------------------
Lgi|807052061|gb|KR105259_1|               ------------------------------------------------------------
Lgi|807052051|gb|KR105258_1|               ------------------------------------------------------------
Lgi|807051981|gb|KR105251_1|               ------------------------------------------------------------
Lgi|807051871|gb|KR105240_1|               ------------------------------------------------------------
Lgi|807051751|gb|KR105228_1|               ------------------------------------------------------------
Lgi|807051601|gb|KR105213_1|               ------------------------------------------------------------
Lgi|807051531|gb|KR105206_1|               ------------------------------------------------------------
Lgi|807051521|gb|KR105205_1|               ------------------------------------------------------------
Lgi|807051511|gb|KR105204_1|               ------------------------------------------------------------
Lgi|807051491|gb|KR105202_1|               ------------------------------------------------------------
Lgi|667853322|gb|KM233115_1|               ------------------------------------------------------------
Lgi|667853291|gb|KM233112_1|               ------------------------------------------------------------
Lgi|667853270|gb|KM233110_1|               ------------------------------------------------------------
Lgi|667853207|gb|KM233104_1|               ------------------------------------------------------------
Lgi|667853155|gb|KM233099_1|               ------------------------------------------------------------
Lgi|667853145|gb|KM233098_1|               ------------------------------------------------------------
                                                                                                       

Lgi|807052830|gb|KR105336_1|               ------------------------------------------------------------
Lgi|807052940|gb|KR105347_1|               XSATTQLXTPETYIPFKIXCNCYQVLKXCTSGDIAHRFHSPNSSQGTIRQWVLSCXAAVP
Lgi|807052071|gb|KR105260_1|               ------------------------------------------------------------
LNGA_DHB_015_09_14                         XSATTQLXTPETYIPFKIXCNCYQVLKXCTSGDIAHRFHSPNSSQGTIRQWVLSCXAAVP
LNGA_Mainland_13                           ------------------------------------------------------------
LEBOV|EM_076138_EMLab                      ------------------------------------------------------------
Lgi|807052590|gb|KR105312_1|               -----------------------------------------EEDXEKTAYWVFPCFRXSS
LGIN_2014_Dalaba_1104_2014_Sep_24          ------------------------------------------------------------
Lgi|807052810|gb|KR105334_1|               ------------------------------------------------------------
Lgi|807052760|gb|KR105329_1|               -----------------------------------------EEDXEKTAYWVFPCFRXSS
Lgi|807052690|gb|KR105322_1|               -----------------------------------------EEDXEKTAYWVFPCFRXSS
Lgi|807052650|gb|KR105318_1|               -----------------------------------------EEDXEKTAYWVFPCFRXSS
Lgi|807052550|gb|KR105308_1|               -----------------------------------------EEDXEKTAYWVFPCFRXSS
Lgi|807052540|gb|KR105307_1|               -----------------------------------------EEDXEKTAYWVFPCFRXSS
Lgi|807052440|gb|KR105297_1|               -----------------------------------------EEDXEKTAYWVFPCFRXSS
Lgi|807052380|gb|KR105291_1|               -----------------------------------------EEDXEKTAYWVFPCFRXSS
Lgi|807052360|gb|KR105289_1|               -----------------------------------------EEDXEKTAYWVFPCFRXSS
Lgi|807052280|gb|KR105281_1|               -----------------------------------------EEDXEKTAYWVFPCFRXSS
Lgi|807052191|gb|KR105272_1|               ------------------------------------------------------------
Lgi|807052141|gb|KR105267_1|               -----------------------------------------EEDXEKTAYWVFPCFRXSS
Lgi|807052081|gb|KR105261_1|               ------------------------------------------------------------
Lgi|807052041|gb|KR105257_1|               ------------------------------------------------------------
Lgi|807052001|gb|KR105253_1|               -----------------------------------------EEDXEKTAYWVFPCFRXSS
Lgi|807051641|gb|KR105217_1|               ------------------------------------------------------------
EBOV_1976_KC242801                         ------------------------------------------------------------
EBOV_1976_NC002549                         ------------------------------------------------------------
EBOV_1977_KC242791                         ------------------------------------------------------------
EBOV_1995_AY354458                         ------------------------------------------------------------
EBOV_1995_JQ352763                         ------------------------------------------------------------
EBOV_1995_KC242796                         ------------------------------------------------------------
EBOV_1995_KC242799                         ------------------------------------------------------------
EBOV_1996_KC242794                         ------------------------------------------------------------
EBOV_1994_KC242792                         ------------------------------------------------------------
EBOV_1996_KC242793                         ------------------------------------------------------------
EBOV_2002_KC242800                         ------------------------------------------------------------
EBOV_2007_HQ613403                         ------------------------------------------------------------
EBOV_2007_KC242784                         ------------------------------------------------------------
EBOV_2008_HQ613402                         ------------------------------------------------------------
EBOV_2007_KC242785                         ------------------------------------------------------------
EBOV_2007_KC242786                         ------------------------------------------------------------
EBOV_2007_KC242789                         ------------------------------------------------------------
EBOV_2007_KC242787                         ------------------------------------------------------------
EBOV_2007_KC242790                         ------------------------------------------------------------
EBOV_2007_KC242788                         ------------------------------------------------------------
TAFV_1994_FJ217162                         ------------------------------------------------------------
BDBV_2007_FJ217161                         ------------------------------------------------------------
BDBV_2012_KC545393                         ------------------------------------------------------------
BDBV_2012_KC545395                         ------------------------------------------------------------
BDBV_2012_KC545394                         ------------------------------------------------------------
BDBV_2012_KC545396                         ------------------------------------------------------------
SUDV_1976_FJ968794                         ------------------------------------------------------------
SUDV_1979_KC242783                         ------------------------------------------------------------
SUDV_2004_EU338380                         ------------------------------------------------------------
SUDV_2012_KC545389                         ------------------------------------------------------------
SUDV_2012_KC545390                         ------------------------------------------------------------
SUDV_2012_KC545391                         ------------------------------------------------------------
SUDV_2012_KC545392                         ------------------------------------------------------------
SUDV_2000_AY729654                         ------------------------------------------------------------
SUDV_2011_JN638998                         ------------------------------------------------------------
SUDV_2012_KC589025                         ------------------------------------------------------------
RESTV_2008_FJ621583                        ------------------------------------------------------------
RESTV_2009_JX477165                        ------------------------------------------------------------
RESTV_2008_FJ621584                        ------------------------------------------------------------
RESTV_1990_AF522874                        ------------------------------------------------------------
RESTV_1996_AB050936                        ------------------------------------------------------------
RESTV_1996_JX477166                        ------------------------------------------------------------
RESTV_2008_FJ621585                        ------------------------------------------------------------
LNGA_Mainland_10                           ------------------------------------------------------------
LEBOV|EM_076615_EMLab                      -----------------------------------------EEDXEKLL---IG------
Lgi|807051831|gb|KR105236_1|               ------------------------------------------------------------
Lgi|807051581|gb|KR105211_1|               ------------------------------------------------------------
LEBOV|EM_079388_EMLab                      -----------------------------------------EEDXEKLL---IG------
LEBOV|EM_078608_EMLab                      -----------------------------------------EEDXEKLL---IG------
LEBOV|EM_078654_EMLab                      -----------------------------------------EEDXEKLL---IG------
LGIN_2014_Kindia_1648_2014_Oct_23          -----------------------------------------EEDXEKLL---IG------
LGIN_2014_Coyah_1436_2014_Oct_13           -----------------------------------------EEDXEKLL---IG------
LGIN_2014_Coyah_1320_2014_Oct_07           -----------------------------------------EEDXEKLL---IG------
LGIN_2014_Coyah_1690_2014_Oct_25           -----------------------------------------EEDXEKLL---IG------
LGIN_2014_Coyah_1316_2014_Oct_7            -----------------------------------------EEDXEKLL---IG------
LGIN_2014_Coyah_1277_2014_Oct_4            -----------------------------------------EEDXEKLL---IG------
LGIN_2014_Coyah_1333_2014_Oct_7            -----------------------------------------EEDXEKLL---IG------
LGIN_2014_Conakry_1129_2014_Sep_25         -----------------------------------------EEDXEKLL---IG------
LGIN_2014_Kindia_1047_2014_Sep_20          -----------------------------------------EEDXEKLL---IG------
LGIN_2014_Conakry_1193_2014_Sep_28         -----------------------------------------EEDXEKLL---IG------
LGIN_2014_Conakry_1213_2014_Oct_02         -----------------------------------------EEDXEKLL---IG------
LGIN_2014_Conakry_1249_2014_Oct_4          -----------------------------------------EEDXEKLL---IG------
LGIN_2014_Coyah_1278_2014_Oct_4            -----------------------------------------EEDXEKLL---IG------
LGIN_2014_Conakry_1298_2014_Oct_6          -----------------------------------------EEDXEKLL---IG------
LGIN_2014_Kerouane_1331_2014_Oct_7         -----------------------------------------EEDXEKLL---IG------
LGIN_2014_Coyah_1374_2014_Oct_10           -----------------------------------------EEDXEKLL---IG------
LGIN_2014_Conakry_1551_2014_Oct_18         -----------------------------------------EEDXEKLL---IG------
LGIN_2014_Coyah_1652_2014_Oct_24           -----------------------------------------EEDXEKLL---IG------
LGIN_2014_Coyah_1686_2014_Oct_24           -----------------------------------------EEDXEKLL---IG------
LGIN_2014_Coyah_1689_2014_Oct_25           -----------------------------------------EEDXEKLL---IG------
LGIN_2014_Coyah_1327_2014_Oct_07           -----------------------------------------EEDXEKLL---IG------
LEBOV|EM_080193|EMLab                      -----------------------------------------EEDXEKLL---IG------
LEBOV|EM_080213_EMLab                      -----------------------------------------EEDXEKLL---IG------
LEBOV|EM_074461_EMLab                      -----------------------------------------EEDXEKLL---IG------
LEBOV|EM_074531_EMLab                      -----------------------------------------EEDXEKLL---IG------
LEBOV|EM_080076_EMLab                      -----------------------------------------EEDXEKLL---IG------
LEBOV|EM_079622_EMLab                      -----------------------------------------EEDXEKLL---IG------
LEBOV|EM_079630_EMLab                      -----------------------------------------EEDXEKLL---IG------
LEBOV|EM_079657_EMLab                      -----------------------------------------EEDXEKLL---IG------
LEBOV|EM_079659_EMLab                      -----------------------------------------EEDXEKLL---IG------
LEBOV|EM_079578_EMLab                      -----------------------------------------EEDXEKLL---IG------
LEBOV|EM_079542_EMLab                      -----------------------------------------EEDXEKLL---IG------
LEBOV|EM_079514_EMLab                      -----------------------------------------EEDXEKLL---IG------
LEBOV|EM_079429_EMLab                      -----------------------------------------EEDXEKLL---IG------
LEBOV|EM_079404_EMLab                      -----------------------------------------EEDXEKLL---IG------
LEBOV|EM_079405_EMLab                      -----------------------------------------EEDXEKLL---IG------
LEBOV|EM_079408_EMLab                      -----------------------------------------EEDXEKLL---IG------
LEBOV|EM_079421_EMLab                      -----------------------------------------EEDXEKLL---IG------
LEBOV|EM_079422_EMLab                      -----------------------------------------EEDXEKLL---IG------
LEBOV|EM_079423_EMLab                      -----------------------------------------EEDXEKLL---IG------
LEBOV|EM_079424_EMLab                      -----------------------------------------EEDXEKLL---IG------
LEBOV|EM_079434_EMLab                      -----------------------------------------EEDXEKLL---IG------
LEBOV|EM_079444_EMLab                      -----------------------------------------EEDXEKLL---IG------
LEBOV|EM_079450_EMLab                      -----------------------------------------EEDXEKLL---IG------
LEBOV|EM_079464_EMLab                      -----------------------------------------EEDXEKLL---IG------
LEBOV|EM_079517_EMLab                      -----------------------------------------EEDXEKLL---IG------
LEBOV|EM_079549_EMLab                      -----------------------------------------EEDXEKLL---IG------
LEBOV|EM_079587_EMLab                      -----------------------------------------EEDXEKLL---IG------
LEBOV|EM_079412_EMLab                      -----------------------------------------EEDXEKLL---IG------
LEBOV|EM_079772_EMLab                      -----------------------------------------EEDXEKLL---IG------
LEBOV|EM_079702_EMLab                      -----------------------------------------EEDXEKLL---IG------
LEBOV|EM_079681_EMLab                      -----------------------------------------EEDXEKLL---IG------
LEBOV|EM_079749_EMLab                      -----------------------------------------EEDXEKLL---IG------
LEBOV|EM_079753_EMLab                      -----------------------------------------EEDXEKLL---IG------
LEBOV|EM_079677_EMLab                      -----------------------------------------EEDXEKLL---IG------
LEBOV|EM_079685_EMLab                      -----------------------------------------EEDXEKLL---IG------
LEBOV|EM_079731_EMLab                      -----------------------------------------EEDXEKLL---IG------
LEBOV|EM_079915_EMLab                      -----------------------------------------EEDXEKLL---IG------
LEBOV|EM_074354_EMLab                      -----------------------------------------EEDXEKLL---IG------
LEBOV|EM_074335_EMLab                      -----------------------------------------EEDXEKLL---IG------
LEBOV|EM_079859_EMLab                      -----------------------------------------EEDXEKLL---IG------
LEBOV|EM_079815_EMLab                      -----------------------------------------EEDXEKLL---IG------
LEBOV|EM_079413_EMLab                      -----------------------------------------EEDXEKLL---IG------
LEBOV|EM_079414_EMLab                      -----------------------------------------EEDXEKLL---IG------
LEBOV|EM_079497_EMLab                      -----------------------------------------EEDXEKLL---IG------
LEBOV|EM_079750_EMLab                      -----------------------------------------EEDXEKLL---IG------
LEBOV|EM_079775_EMLab                      -----------------------------------------EEDXEKLL---IG------
LEBOV|EM_079910_EMLab                      -----------------------------------------EEDXEKLL---IG------
LEBOV|EM_079911_EMLab                      -----------------------------------------EEDXEKLL---IG------
LEBOV|EM_079912_EMLab                      -----------------------------------------EEDXEKLL---IG------
LEBOV|EM_079913_EMLab                      -----------------------------------------EEDXEKLL---IG------
LEBOV|EM_079914_EMLab                      -----------------------------------------EEDXEKLL---IG------
LEBOV|EM_080063_EMLab                      -----------------------------------------EEDXEKLL---IG------
LEBOV|EM_080141_EMLab                      -----------------------------------------EEDXEKLL---IG------
LGIN_2014_Siguiri_517_2014_Jul_24          -----------------------------------------EEDXEKLL---IG------
LGIN_2014_Kouroussa_531_2014_Jul_27        -----------------------------------------EEDXEKLL---IG------
LGIN_2014_Conakry_1128_2014_Sep_25         -----------------------------------------EEDXEKLL---IG------
LGIN_2014_Coyah_955_2014_Sep_11            -----------------------------------------EEDXEKLL---IG------
LGIN_2014_Forecariah_1069_2014_Sep_21      -----------------------------------------EEDXEKLL---IG------
LGIN_2014_Forecariah_1567_2014_Oct_18      -----------------------------------------EEDXEKLL---IG------
LGIN_2014_Forecariah_1571_2014_Oct_20      -----------------------------------------EEDXEKLL---IG------
LGIN_2014_Conakry_1039_2014_Sep_19         -----------------------------------------EEDXEKLL---IG------
LNGA_061304                                ------------------------------------------------------------
Lgi|807051501|gb|KR105203_1|               ------------------------------------------------------------
LGIN_2014_Conakry_1445_2014_Oct_14         -----------------------------------------EEDXEKLL---IG------
LEBOV|EM_00032Z_EMLab                      -----------------------------------------EEDXEKLL---IG------
Lgi|807052950|gb|KR105348_1|               ------------------------------------------------------------
LEBOV|EM_078415_EMLab                      -----------------------------------------EEDXEKLL---IG------
LGIN_2014_Nzeerekore_1622_2014_Oct_22      -----------------------------------------EEDXEKLL---IG------
LGIN_2014_Coyah_1321_2014_Oct_7            -----------------------------------------EEDXEKLL---IG------
LEBOV|EM_004259_EMLab                      -----------------------------------------EEDXEKLL---IG------
LEBOV|EM_004438_EMLab                      -----------------------------------------EEDXEKLL---IG------
LEBOV|EM_075076_EMLab                      -----------------------------------------EEDXEKLL---IG------
LEBOV|EM_004494_EMLab                      -----------------------------------------EEDXEKLL---IG------
LEBOV|EM_078639_EMLab                      -----------------------------------------EEDXEKLL---IG------
LEBOV|EM_078670_EMLab                      -----------------------------------------EEDXEKLL---IG------
LNGA_061232                                -----------------------------------------EEDXEKLL---IG------
LEBOV|EM_075435_EMLab                      -----------------------------------------EEDXEKLL---IG------
LEBOV|EM_004059_EMLab                      -----------------------------------------EEDXEKLL---IG------
LEBOV|EM_004085_EMLab                      -----------------------------------------EEDXEKLL---IG------
LEBOV|EM_004201_EMLab                      -----------------------------------------EEDXEKLL---IG------
LEBOV|EM_004290_EMLab                      -----------------------------------------EEDXEKLL---IG------
LEBOV|EM_004414_EMLab                      -----------------------------------------EEDXEKLL---IG------
LEBOV|EM_004422_EMLab                      -----------------------------------------EEDXEKLL---IG------
LEBOV|EM_004437_EMLab                      -----------------------------------------EEDXEKLL---IG------
LEBOV|EM_074821_EMLab                      -----------------------------------------EEDXEKLL---IG------
LEBOV|EM_074822_EMLab                      -----------------------------------------EEDXEKLL---IG------
LEBOV|EM_075932_EMLab                      -----------------------------------------EEDXEKLL---IG------
LEBOV|EM_076217_EMLab                      -----------------------------------------EEDXEKLL---IG------
LEBOV|EM_076403_EMLab                      -----------------------------------------EEDXEKLL---IG------
LEBOV|EM_076472_EMLab                      -----------------------------------------EEDXEKLL---IG------
LEBOV|EM_078683_EMLab                      -----------------------------------------EEDXEKLL---IG------
LEBOV|EM_078694_EMLab                      -----------------------------------------EEDXEKLL---IG------
LEBOV|EM_078706_EMLab                      -----------------------------------------EEDXEKLL---IG------
LEBOV|EM_078722_EMLab|GUI                  -----------------------------------------EEDXEKLL---IG------
LEBOV|EM_078763_EMLab                      -----------------------------------------EEDXEKLL---IG------
LEBOV|EM_078779_EMLab                      -----------------------------------------EEDXEKLL---IG------
LGIN_2014_Conakry_1491_2014_Oct_16         -----------------------------------------EEDXEKLL---IG------
LGIN_2014_Conakry_1561_2014_Oct_19         -----------------------------------------EEDXEKLL---IG------
LGIN_2014_Conakry_1210_2014_Oct_2          -----------------------------------------EEDXEKLL---IG------
LGIN_2014_Conakry_1205_2014_Oct_2          -----------------------------------------EEDXEKLL---IG------
LGIN_2014_Gueckedou_633_2014_Aug_12        -----------------------------------------EEDXEKLL---IG------
LGIN_2014_Conakry_691_2014_Aug_21          -----------------------------------------EEDXEKLL---IG------
LGIN_2014_Conakry_1120_2014_Sep_25         -----------------------------------------EEDXEKLL---IG------
LGIN_2014_Conakry_1121_2014_Sep_25         -----------------------------------------EEDXEKLL---IG------
LGIN_2014_Coyah_1274_2014_Oct_4            -----------------------------------------EEDXEKLL---IG------
LGIN_2014_Coyah_1339_2014_Oct_8            -----------------------------------------EEDXEKLL---IG------
LGIN_2014_Conakry_1340_2014_Oct_8          -----------------------------------------EEDXEKLL---IG------
LGIN_2014_Conakry_1342_2014_Oct_8          -----------------------------------------EEDXEKLL---IG------
LGIN_2014_Coyah_1355_2014_Oct_9            -----------------------------------------EEDXEKLL---IG------
LGIN_2014_Conakry_1480_2014_Oct_15         -----------------------------------------EEDXEKLL---IG------
LGIN_2014_Forecariah_1568_2014_Oct_18      -----------------------------------------EEDXEKLL---IG------
LGIN_2014_Forecariah_1623_2014_Oct_24      -----------------------------------------EEDXEKLL---IG------
LEBOV|EM_078656_EMLab                      -----------------------------------------EEDXEKLL---IG------
LEBOV|EM_078556_EMLab                      -----------------------------------------EEDXEKLL---IG------
LEBOV|EM_076334_EMLab                      -----------------------------------------EEDXEKLL---IG------
LEBOV|EM_076335_EMLab                      -----------------------------------------EEDXEKLL---IG------
LEBOV|EM_075929_EMLab                      -----------------------------------------EEDXEKLL---IG------
LEBOV|EM_075930_EMLab                      -----------------------------------------EEDXEKLL---IG------
LEBOV|EM_000457_EMLab                      -----------------------------------------EEDXEKLL---IG------
LEBOV|EM_074548_EMLab                      -----------------------------------------EEDXEKLL---IG------
LEBOV|EM_075373_EMLab                      -----------------------------------------EEDXEKLL---IG------
LEBOV|EM_075447_EMLab                      -----------------------------------------EEDXEKLL---IG------
LEBOV|EM_075928_EMLab                      -----------------------------------------EEDXEKLL---IG------
LEBOV|EM_075931_EMLab                      -----------------------------------------EEDXEKLL---IG------
LEBOV|EM_076191_EMLab                      -----------------------------------------EEDXEKLL---IG------
LEBOV|EM_076192_EMLab                      -----------------------------------------EEDXEKLL---IG------
LEBOV|EM_076383_EMLab                      -----------------------------------------EEDXEKLL---IG------
LGIN_2014_Macenta_645_2014_Aug_14          -----------------------------------------EEDXEKLL---IG------
LGIN_2014_Coyah_1063_2014_Sep_21           -----------------------------------------EEDXEKLL---IG------
LGIN_2014_Conakry_1454_2014_Oct_14         -----------------------------------------EEDXEKLL---IG------
LGIN_2014_Conakry_1481_2014_Oct_15         -----------------------------------------EEDXEKLL---IG------
LGIN_2014_Conakry_768_2014_Aug_27          -----------------------------------------EEDXEKLL---IG------
LEBOV|EM_004481_EMLab                      -----------------------------------------EEDXEKLL---IG------
LEBOV|EM_078416_EMLab                      -----------------------------------------EEDXEKLL---IG------
LEBOV|EM_078638_EMLab                      -----------------------------------------EEDXEKLL---IG------
LGIN_2014_Coyah_1394_2014_Oct_11           -----------------------------------------EEDXEKLL---IG------
Lgi|807052660|gb|KR105319_1|               -----------------------------------------EEDXEKLL---IG------
Lgi|807052960|gb|KR105349_1|               -----------------------------------------EEDXEKLL---IG------
Lgi|807052910|gb|KR105344_1|               -----------------------------------------EEDXEKLL---IG------
Lgi|807052880|gb|KR105341_1|               -----------------------------------------EEDXEKLL---IG------
Lgi|807052480|gb|KR105301_1|               -----------------------------------------EEDXEKLL---IG------
LEBOV|EM_080223_EMLab                      -----------------------------------------EEDXEKLL---IG------
LEBOV|EM_004589_EMLab                      -----------------------------------------EEDXEKLL---IG------
LEBOV|EM_000706_EMLab                      -----------------------------------------EEDXEKLL---IG------
LEBOV|EM_000128_EMLab                      -----------------------------------------EEDXEKLL---IG------
LEBOV|EM_000219_EMLab                      -----------------------------------------EEDXEKLL---IG------
LEBOV|EM_074436_EMLab                      -----------------------------------------EEDXEKLL---IG------
LEBOV|EM_074437_EMLab                      -----------------------------------------EEDXEKLL---IG------
LEBOV|EM_074438_EMLab                      -----------------------------------------EEDXEKLL---IG------
LEBOV|EM_074439_EMLab                      -----------------------------------------EEDXEKLL---IG------
LEBOV|EM_074684_EMLab                      -----------------------------------------EEDXEKLL---IG------
LEBOV|EM_076769_EMLab                      -----------------------------------------EEDXEKLL---IG------
LEBOV|EM_076948_EMLab                      -----------------------------------------EEDXEKLL---IG------
LEBOV|EM_076949_EMLab                      -----------------------------------------EEDXEKLL---IG------
LEBOV|EM_078697_EMLab                      -----------------------------------------EEDXEKLL---IG------
LEBOV|EM_078709_EMLab                      -----------------------------------------EEDXEKLL---IG------
LEBOV|EM_076770_EMLab                      -----------------------------------------EEDXEKLL---IG------
LEBOV|EM_080165_EMLab                      -----------------------------------------EEDXEKLL---IG------
Lgi|667853197|gb|KM233103_1|               -----------------------------------------EEDXEKLL---IG------
Lgi|667852893|gb|KM233074_1|               -----------------------------------------EEDXEKLL---IG------
Lgi|807052620|gb|KR105315_1|               -----------------------------------------EEDXEKLL---IG------
Lgi|807052610|gb|KR105314_1|               -----------------------------------------EEDXEKLL---IG------
Lgi|807052600|gb|KR105313_1|               -----------------------------------------EEDXEKLL---IG------
LEBOV|EM_004503_EMLab                      -----------------------------------------EEDXEKLL---IG------
LEBOV|EM_004580_EMLab                      -----------------------------------------EEDXEKLL---IG------
LEBOV|EM_004555_EMLab                      -----------------------------------------EEDXEKLL---IG------
LEBOV|EM_004563_EMLab                      -----------------------------------------EEDXEKLL---IG------
LEBOV|EM_000958_EMLab                      -----------------------------------------EEDXEKLL---IG------
Lgi|807051781|gb|KR105231_1|               -----------------------------------------EEDXEKLL---IG------
Lgi|807051941|gb|KR105247_1|               -----------------------------------------EEDXEKLL---IG------
Lgi|807052121|gb|KR105265_1|               -----------------------------------------EEDXEKLL---IG------
Lgi|807052111|gb|KR105264_1|               -----------------------------------------EEDXEKLL---IG------
Lgi|807051811|gb|KR105234_1|               -----------------------------------------EEDXEKLL---IG------
Lgi|807051801|gb|KR105233_1|               -----------------------------------------EEDXEKLL---IG------
Lgi|807051971|gb|KR105250_1|               -----------------------------------------EEDXEKLL---IG------
Lgi|807051891|gb|KR105242_1|               -----------------------------------------EEDXEKLL---IG------
Lgi|807052330|gb|KR105286_1|               -----------------------------------------EEDXEKLL---IG------
Lgi|807052031|gb|KR105256_1|               -----------------------------------------EEDXEKLL---IG------
Lgi|807052021|gb|KR105255_1|               ------------------------------------------------------------
LEBOV|EM_000707_EMLab                      -----------------------------------------EEDXEKLL---IG------
LEBOV|EM_000934_EMLab                      -----------------------------------------EEDXEKLL---IG------
Lgi|807051851|gb|KR105238_1|               -----------------------------------------EEDXEKLL---IG------
Lgi|807052770|gb|KR105330_1|               -----------------------------------------EEDXEKLL---IG------
LNGA_DHB_001_07_14                         -----------------------------------------EEDXEKLL---IG------
LNGA_DHB_009_08_14                         -----------------------------------------EEDXEKLL---IG------
LNGA_DHB_010_08_14                         -----------------------------------------EEDXEKLL---IG------
LNGA_DHB_012_08_14                         -----------------------------------------EEDXEKLL---IG------
LNGA_DHB_013_08_14                         -----------------------------------------EEDXEKLL---IG------
LNGA_DHB_016_08_14                         -----------------------------------------EEDXEKLL---IG------
LNGA_DHB_018_08_14                         -----------------------------------------EEDXEKLL---IG------
LNGA_DHB_019_08_14                         -----------------------------------------EEDXEKLL---IG------
LGIN_2014_Dubreka_789_2014_Aug_29          -----------------------------------------EEDXEKLL---IG------
LEBOV|EM_074350_EMLab                      -----------------------------------------EEDXEKLL---IG------
LEBOV|EM_000500_EMLab                      -----------------------------------------EEDXEKLL---IG------
LEBOV|EM_000028_EMLab                      -----------------------------------------EEDXEKLL---IG------
LEBOV|EM_001101_EMLab                      -----------------------------------------EEDXEKLL---IG------
LEBOV|EM_001102_EMLab                      -----------------------------------------EEDXEKLL---IG------
LEBOV|EM_075368_EMLab                      -----------------------------------------EENXEKLL---IG------
LEBOV|EM_076322_EMLab                      -----------------------------------------EEDXEKLL---IG------
LEBOV|EM_076533_EMLab                      -----------------------------------------EEDXEKLL---IG------
LEBOV|EM_076534_EMLab                      -----------------------------------------EEDXEKLL---IG------
LEBOV|EM_076610_EMLab                      -----------------------------------------EEDXEKLL---IG------
LEBOV|EM_076951_EMLab                      -----------------------------------------EEDXEKLL---IG------
LGIN_2014_Conakry_1371_2014_Oct_10         -----------------------------------------EEDXEKLL---IG------
LGIN_2014_Conakry_684_2014_Aug_20          -----------------------------------------EEDXEKLL---IG------
LGIN_2014_Forecariah_1365_2014_Oct_9       -----------------------------------------EEDXEKLL---IG------
Lgi|807052860|gb|KR105339_1|               -----------------------------------------EEDXEKLL---IG------
Lgi|807052850|gb|KR105338_1|               -----------------------------------------EEDXEKLL---IG------
Lgi|807052840|gb|KR105337_1|               -----------------------------------------EEDXEKLL---IG------
LEBOV|EM_074349_EMLab                      -----------------------------------------EEDXEKLL---IG------
LEBOV|EM_074351_EMLab                      -----------------------------------------EEDXEKLL---IG------
LEBOV|EM_074352_EMLab                      -----------------------------------------EEDXEKLL---IG------
LEBOV|EM_074353_EMLab                      -----------------------------------------EEDXEKLL---IG------
LEBOV|EM_074391_EMLab                      -----------------------------------------EEDXEKLL---IG------
LEBOV|EM_074392_EMLab                      -----------------------------------------EEDXEKLL---IG------
LEBOV|EM_075043_EMLab                      -----------------------------------------EEDXEKLL---IG------
LEBOV|EM_080003_EMLab                      -----------------------------------------EEDXEKLL---IG------
LEBOV|EM_080065_EMLab                      -----------------------------------------EEDXEKLL---IG------
LEBOV|EM_080067_EMLab                      -----------------------------------------EEDXEKLL---IG------
LEBOV|EM_080261_EMLab                      -----------------------------------------EEDXEKLL---IG------
LEBOV|EM_080269_EMLab                      -----------------------------------------EEDXEKLL---IG------
LGIN_2014_Dalaba_1211_2014_Oct_2           -----------------------------------------EEDXEKLL---IG------
LGIN_2014_Coyah_1279_2014_Oct_04           -----------------------------------------EEDXEKLL---IG------
Lgi|807052870|gb|KR105340_1|               -----------------------------------------EEDXEKLL---IG------
Lgi|807052750|gb|KR105328_1|               -----------------------------------------EEDXEKLL---IG------
Lgi|807052740|gb|KR105327_1|               -----------------------------------------EEDXEKLL---IG------
Lgi|807052730|gb|KR105326_1|               -----------------------------------------EEDXEKLL---IG------
Lgi|807052720|gb|KR105325_1|               -----------------------------------------EEDXEKLL---IG------
Lgi|807052710|gb|KR105324_1|               -----------------------------------------EEDXEKLL---IG------
Lgi|807052680|gb|KR105321_1|               -----------------------------------------EEDXEKLL---IG------
Lgi|807052670|gb|KR105320_1|               -----------------------------------------EEDXEKLL---IG------
Lgi|807052580|gb|KR105311_1|               -----------------------------------------EEDXEKLL---IG------
Lgi|807052430|gb|KR105296_1|               -----------------------------------------EEDXEKLL---IG------
Lgi|807052181|gb|KR105271_1|               -----------------------------------------EEDXEKLL---IG------
Lgi|807051961|gb|KR105249_1|               -----------------------------------------EEDXEKLL---IG------
Lgi|807051881|gb|KR105241_1|               -----------------------------------------EEDXEKLL---IG------
Lgi|807051761|gb|KR105229_1|               -----------------------------------------EEDXEKLL---IG------
Lgi|807051721|gb|KR105225_1|               -----------------------------------------EEDXEKLL---IG------
Lgi|807051711|gb|KR105224_1|               -----------------------------------------EEDXEKLL---IG------
Lgi|807051701|gb|KR105223_1|               -----------------------------------------EEDXEKLL---IG------
Lgi|807051691|gb|KR105222_1|               -----------------------------------------EEDXEKLL---IG------
Lgi|807051681|gb|KR105221_1|               -----------------------------------------EEDXEKLL---IG------
Lgi|807051651|gb|KR105218_1|               -----------------------------------------EEDXEKLL---IG------
Lgi|807051611|gb|KR105214_1|               -----------------------------------------EEDXEKLL---IG------
Lgi|807051591|gb|KR105212_1|               -----------------------------------------EEDXEKLL---IG------
Lgi|807051571|gb|KR105210_1|               -----------------------------------------EEDXEKLL---IG------
Lgi|807051561|gb|KR105209_1|               -----------------------------------------EEDXEKLL---IG------
Lgi|807051551|gb|KR105208_1|               -----------------------------------------EEDXEKLL---IG------
Lgi|807051541|gb|KR105207_1|               -----------------------------------------EEDXEKLL---IG------
Lgi|807051481|gb|KR105201_1|               -----------------------------------------EEDXEKLL---IG------
Lgi|807051471|gb|KR105200_1|               -----------------------------------------EEDXEKLL---IG------
Lgi|667853353|gb|KM233118_1|               -----------------------------------------EEDXEKLL---IG------
Lgi|667853343|gb|KM233117_1|               -----------------------------------------EEDXEKLL---IG------
Lgi|667853332|gb|KM233116_1|               -----------------------------------------EEDXEKLL---IG------
Lgi|667853280|gb|KM233111_1|               -----------------------------------------EEDXEKLL---IG------
Lgi|667853259|gb|KM233109_1|               -----------------------------------------EEDXEKLL---IG------
Lgi|667853249|gb|KM233108_1|               -----------------------------------------EEDXEKLL---IG------
Lgi|667853239|gb|KM233107_1|               -----------------------------------------EEDXEKLL---IG------
Lgi|667853228|gb|KM233106_1|               -----------------------------------------EEDXEKLL---IG------
Lgi|667853218|gb|KM233105_1|               -----------------------------------------EEDXEKLL---IG------
Lgi|667853176|gb|KM233101_1|               -----------------------------------------EEDXEKLL---IG------
Lgi|667853166|gb|KM233100_1|               -----------------------------------------EEDXEKLL---IG------
Lgi|667853134|gb|KM233097_1|               -----------------------------------------EEDXEKLL---IG------
Lgi|667853124|gb|KM233096_1|               -----------------------------------------EEDXEKLL---IG------
Lgi|667853113|gb|KM233095_1|               -----------------------------------------EEDXEKLL---IG------
Lgi|667853103|gb|KM233094_1|               -----------------------------------------EEDXEKLL---IG------
Lgi|667853082|gb|KM233092_1|               -----------------------------------------EEDXEKLL---IG------
Lgi|667853062|gb|KM233090_1|               -----------------------------------------EEDXEKLL---IG------
Lgi|667853051|gb|KM233089_1|               -----------------------------------------EEDXEKLL---IG------
Lgi|667853041|gb|KM233088_1|               -----------------------------------------EEDXEKLL---IG------
Lgi|667853030|gb|KM233087_1|               -----------------------------------------EEDXEKLL---IG------
Lgi|667853020|gb|KM233086_1|               -----------------------------------------EEDXEKLL---IG------
Lgi|667853009|gb|KM233085_1|               -----------------------------------------EEDXEKLL---IG------
Lgi|667852999|gb|KM233084_1|               -----------------------------------------EEDXEKLL---IG------
Lgi|667852988|gb|KM233083_1|               -----------------------------------------EEDXEKLL---IG------
Lgi|667852978|gb|KM233082_1|               -----------------------------------------EEDXEKLL---IG------
Lgi|667852967|gb|KM233081_1|               -----------------------------------------EEDXEKLL---IG------
Lgi|667852957|gb|KM233080_1|               -----------------------------------------EEDXEKLL---IG------
Lgi|667852945|gb|KM233079_1|               -----------------------------------------EEDXEKLL---IG------
Lgi|667852934|gb|KM233078_1|               -----------------------------------------EEDXEKLL---IG------
Lgi|667852924|gb|KM233077_1|               -----------------------------------------EEDXEKLL---IG------
Lgi|667852914|gb|KM233076_1|               -----------------------------------------EEDXEKLL---IG------
Lgi|667852903|gb|KM233075_1|               -----------------------------------------EEDXEKLL---IG------
Lgi|667852882|gb|KM233073_1|               -----------------------------------------EEDXEKLL---IG------
Lgi|667852872|gb|KM233072_1|               -----------------------------------------EEDXEKLL---IG------
Lgi|667852861|gb|KM233071_1|               -----------------------------------------EEDXEKLL---IG------
LEBOV|EM_079410_EMLab                      -----------------------------------------EEDXEKLL---IG------
LEBOV|EM_079442_EMLab                      -----------------------------------------EEDXEKLL---IG------
LEBOV|EM_079876_EMLab                      -----------------------------------------EEDXEKLL---IG------
LEBOV|EM_079880_EMLab                      -----------------------------------------EEDXEKLL---IG------
LEBOV|EM_079983_EMLab                      -----------------------------------------EEDXEKLL---IG------
LEBOV|EM_080011_EMLab                      -----------------------------------------EEDXEKLL---IG------
LEBOV|EM_080064_EMLab                      -----------------------------------------EEDXEKLL---IG------
LEBOV|EM_080066_EMLab                      -----------------------------------------EEDXEKLL---IG------
LEBOV|EM_080132_EMLab                      -----------------------------------------EEDXEKLL---IG------
LEBOV|EM_080253_EMLab                      -----------------------------------------EEDXEKLL---IG------
Lgi|807051621|gb|KR105215_1|               -----------------------------------------EEDXEKLL---IG------
Lgi|807052900|gb|KR105343_1|               -----------------------------------------EEDXEKLL---IG------
Lgi|807052890|gb|KR105342_1|               -----------------------------------------EEDXEKLL---IG------
Lgi|667853093|gb|KM233093_1|               -----------------------------------------EEDXEKLL---IG------
Lgi|807051951|gb|KR105248_1|               -----------------------------------------EEDXEKLL---IG------
LGIN_2014_Conakry_653_2014_Aug_15          -----------------------------------------EEDXEKLL---IG------
Lgi|807052400|gb|KR105293_1|               -----------------------------------------EEDXEKLL---IG------
Lgi|807052390|gb|KR105292_1|               -----------------------------------------EEDXEKLL---IG------
Lgi|807051911|gb|KR105244_1|               -----------------------------------------EEDXEKLL---IG------
LEBOV|EM_074720_EMLab                      -----------------------------------------EEDXEKLL---IG------
LEBOV|EM_074462_EMLab                      -----------------------------------------EEDXEKLL---IG------
LEBOV|EM_000921_EMLab                      -----------------------------------------EEDXEKLL---IG------
LEBOV|EM_000968_EMLab                      -----------------------------------------EEDXEKLL---IG------
LEBOV|EM_004192_EMLab                      -----------------------------------------EEDXEKLL---IG------
LEBOV|EM_078555_EMLab                      -----------------------------------------EEDXEKLL---IG------
LEBOV|EM_000015_EMLab                      -----------------------------------------EEDXEKLL---IG------
LEBOV|EM_000027_EMLab                      -----------------------------------------EEDXEKLL---IG------
LEBOV|EM_000127_EMLab                      -----------------------------------------EEDXEKLL---IG------
LEBOV|EM_000218_EMLab                      -----------------------------------------EEDXEKLL---IG------
LEBOV|EM_000501_EMLab                      -----------------------------------------EEDXEKLL---IG------
LEBOV|EM_000502_EMLab                      -----------------------------------------EEDXEKLL---IG------
LEBOV|EM_000925_EMLab                      -----------------------------------------EEDXEKLL---IG------
LEBOV|EM_000982_EMLab                      -----------------------------------------EEDXEKLL---IG------
LEBOV|EM_000983_EMLab                      -----------------------------------------EEDXEKLL---IG------
LEBOV|EM_074785_EMLab                      -----------------------------------------EEDXEKLL---IG------
LEBOV|EM_076193_EMLab                      -----------------------------------------EEDXEKLL---IG------
Lgi|667852840|gb|KM233069_1|               -----------------------------------------EEDXEKLL---IG------
Lgi|667852851|gb|KM233070_1|               -----------------------------------------EEDXEKLL---IG------
Lgi|667853072|gb|KM233091_1|               -----------------------------------------EEDXEKLL---IG------
Lgi|807051631|gb|KR105216_1|               -----------------------------------------EEDXEKLL---IG------
Lgi|807051661|gb|KR105219_1|               -----------------------------------------EEDXEKLL---IG------
Lgi|807051671|gb|KR105220_1|               -----------------------------------------EEDXEKLL---IG------
LGIN_2014_Forecariah_989_2014_Sep_15       -----------------------------------------EEDXEKLL---IG------
Lgi|807052570|gb|KR105310_1|               -----------------------------------------EEDXEKLL---IG------
Lgi|807052530|gb|KR105306_1|               -----------------------------------------EEDXEKLL---IG------
Lgi|807052520|gb|KR105305_1|               -----------------------------------------EEDXEKLL---IG------
Lgi|807052310|gb|KR105284_1|               -----------------------------------------EEDXEKLL---IG------
Lgi|807052300|gb|KR105283_1|               -----------------------------------------EEDXEKLL---IG------
Lgi|807052270|gb|KR105280_1|               -----------------------------------------EEDXEKLL---IG------
Lgi|807052260|gb|KR105279_1|               -----------------------------------------EEDXEKLL---IG------
Lgi|807052250|gb|KR105278_1|               -----------------------------------------EEDXEKLL---IG------
Lgi|807052240|gb|KR105277_1|               -----------------------------------------EEDXEKLL---IG------
Lgi|807052230|gb|KR105276_1|               -----------------------------------------EEDXEKLL---IG------
Lgi|807052200|gb|KR105273_1|               -----------------------------------------EEDXEKLL---IG------
Lgi|807052011|gb|KR105254_1|               ------------------------------------------------------------
Lgi|807051931|gb|KR105246_1|               -----------------------------------------EEDXEKLL---IG------
Lgi|807051921|gb|KR105245_1|               -----------------------------------------EEDXEKLL---IG------
Lgi|807051901|gb|KR105243_1|               -----------------------------------------EEDXEKLL---IG------
Lgi|807051861|gb|KR105239_1|               -----------------------------------------EEDXEKLL---IG------
Lgi|807051771|gb|KR105230_1|               -----------------------------------------EEDXEKLL---IG------
Lgi|667853311|gb|KM233114_1|               -----------------------------------------EEDXEKLL---IG------
Lgi|667853301|gb|KM233113_1|               -----------------------------------------EEDXEKLL---IG------
Lgi|807052420|gb|KR105295_1|               -----------------------------------------EEDXEKLL---IG------
Lgi|807052350|gb|KR105288_1|               -----------------------------------------EEDXEKLL---IG------
Lgi|807052340|gb|KR105287_1|               -----------------------------------------EEDXEKLL---IG------
Lgi|807052101|gb|KR105263_1|               -----------------------------------------EEDXEKLL---IG------
Lgi|807051991|gb|KR105252_1|               -----------------------------------------EEDXEKLL---IG------
Lgi|807051821|gb|KR105235_1|               -----------------------------------------EEDXEKLL---IG------
Lgi|807051791|gb|KR105232_1|               -----------------------------------------EEDXEKLL---IG------
Lgi|807052500|gb|KR105303_1|               -----------------------------------------EEDXEKLL---IG------
Lgi|807052490|gb|KR105302_1|               -----------------------------------------EEDXEKLL---IG------
Lgi|807051731|gb|KR105226_1|               -----------------------------------------EEDXEKLL---IG------
Lgi|807051741|gb|KR105227_1|               -----------------------------------------EEDXEKLL---IG------
Lgi|807051841|gb|KR105237_1|               -----------------------------------------EEDXEKLL---IG------
Lgi|807052220|gb|KR105275_1|               -----------------------------------------EEDXEKLL---IG------
Lgi|807052370|gb|KR105290_1|               -----------------------------------------EEDXEKLL---IG------
Lgi|807052410|gb|KR105294_1|               -----------------------------------------EEDXEKLL---IG------
Lgi|807052510|gb|KR105304_1|               -----------------------------------------EEDXEKLL---IG------
Lgi|807052700|gb|KR105323_1|               -----------------------------------------EEDXEKLL---IG------
Lgi|807052800|gb|KR105333_1|               -----------------------------------------EEDXEKLL---IG------
LGIN_2014_Conakry_507_2014_Jul_24          -----------------------------------------EEDXEKLL---IG------
LGIN_2014_Dalaba_1116_2014_Sep_24          -----------------------------------------EEDXEKLL---IG------
LEBOV|EM_080265_EMLab                      -----------------------------------------EEDXEKLL---IG------
Lgi|667853186|gb|KM233102_1|               -----------------------------------------EEDXEKLL---IG------
LGIN_2014_Conakry_1651_2014_Oct_24         -----------------------------------------EEDXEKLL---IG------
LGIN_2014_Conakry_1027_2014_Sep_18         -----------------------------------------EEDXEKLL---IG------
LGIN_2014_Conakry_1250_2014_Oct_04         -----------------------------------------EEDXEKLL---IG------
Lgi|807052790|gb|KR105332_1|               -----------------------------------------EEDXEKLL---IG------
LGIN_2014_Conakry_505_2014_Jul_24          -----------------------------------------EEDXEKLL---IG------
LGIN_2014_Conakry_509_2014_Jul_24          -----------------------------------------EEDXEKLL---IG------
LGIN_2014_Conakry_573_2014_Aug_2           -----------------------------------------EEDXEKLL---IG------
LGIN_2014_Conakry_657_2014_Aug_16          -----------------------------------------EEDXEKLL---IG------
LGIN_2014_Conakry_678_2014_Aug_19          -----------------------------------------EEDXEKLL---IG------
LGIN_2014_Conakry_701_2014_Aug_22          -----------------------------------------EEDXEKLL---IG------
LGIN_2014_Conakry_740_2014_Aug_26          -----------------------------------------EEDXEKLL---IG------
LGIN_2014_Conakry_786_2014_Aug_28          -----------------------------------------EEDXEKLL---IG------
LGIN_2014_Conakry_787_2014_Aug_28          -----------------------------------------EEDXEKLL---IG------
LGIN_2014_Conakry_976_2014_Sep_14          -----------------------------------------EEDXEKLL---IG------
LGIN_2014_Conakry_1043_2014_Sep_19         -----------------------------------------EEDXEKLL---IG------
LGIN_2014_Conakry_1059_2014_Sep_21         -----------------------------------------EEDXEKLL---IG------
LGIN_2014_Conakry_1081_2014_Sep_22         -----------------------------------------EEDXEKLL---IG------
LGIN_2014_Conakry_1105_2014_Sep_24         -----------------------------------------EEDXEKLL---IG------
LGIN_2014_Conakry_1149_2014_Sep_27         -----------------------------------------EEDXEKLL---IG------
LGIN_2014_Conakry_1215_2014_Oct_02         -----------------------------------------EEDXEKLL---IG------
LGIN_2014_Conakry_742_2014_Aug_26          -----------------------------------------EEDXEKLL---IG------
Lgi|807052930|gb|KR105346_1|               -----------------------------------------EEDXEKLL---IG------
Lgi|807052920|gb|KR105345_1|               -----------------------------------------EEDXEKLL---IG------
Lgi|807052820|gb|KR105335_1|               -----------------------------------------EEDXEKLL---IG------
Lgi|807052780|gb|KR105331_1|               -----------------------------------------EEDXEKLL---IG------
Lgi|807052640|gb|KR105317_1|               -----------------------------------------EEDXEKLL---IG------
Lgi|807052630|gb|KR105316_1|               -----------------------------------------EEDXEKLL---IG------
Lgi|807052560|gb|KR105309_1|               -----------------------------------------EEDXEKLL---IG------
Lgi|807052470|gb|KR105300_1|               -----------------------------------------EEDXEKLL---IG------
Lgi|807052460|gb|KR105299_1|               -----------------------------------------EEDXEKLL---IG------
Lgi|807052450|gb|KR105298_1|               -----------------------------------------EEDXEKLL---IG------
Lgi|807052320|gb|KR105285_1|               -----------------------------------------EEDXEKLL---IG------
Lgi|807052290|gb|KR105282_1|               -----------------------------------------EEDXEKLL---IG------
Lgi|807052210|gb|KR105274_1|               -----------------------------------------EEDXEKLL---IG------
Lgi|807052171|gb|KR105270_1|               -----------------------------------------EEDXEKLL---IG------
Lgi|807052161|gb|KR105269_1|               -----------------------------------------EEDXEKLL---IG------
Lgi|807052151|gb|KR105268_1|               -----------------------------------------EEDXEKLL---IG------
Lgi|807052131|gb|KR105266_1|               -----------------------------------------EEDXEKLL---IG------
Lgi|807052091|gb|KR105262_1|               -----------------------------------------EEDXEKLL---IG------
Lgi|807052061|gb|KR105259_1|               ------------------------------------------------------------
Lgi|807052051|gb|KR105258_1|               -----------------------------------------EEDXEKLL---IG------
Lgi|807051981|gb|KR105251_1|               -----------------------------------------EEDXEKLL---IG------
Lgi|807051871|gb|KR105240_1|               -----------------------------------------EEDXEKLL---IG------
Lgi|807051751|gb|KR105228_1|               -----------------------------------------EEDXEKLL---IG------
Lgi|807051601|gb|KR105213_1|               -----------------------------------------EEDXEKLL---IG------
Lgi|807051531|gb|KR105206_1|               -----------------------------------------EEDXEKLL---IG------
Lgi|807051521|gb|KR105205_1|               -----------------------------------------EEDXEKLL---IG------
Lgi|807051511|gb|KR105204_1|               -----------------------------------------EEDXEKLL---IG------
Lgi|807051491|gb|KR105202_1|               -----------------------------------------EEDXEKLL---IG------
Lgi|667853322|gb|KM233115_1|               -----------------------------------------EEDXEKLL---IG------
Lgi|667853291|gb|KM233112_1|               -----------------------------------------EEDXEKLL---IG------
Lgi|667853270|gb|KM233110_1|               -----------------------------------------EEDXEKLL---IG------
Lgi|667853207|gb|KM233104_1|               -----------------------------------------EEDXEKLL---IG------
Lgi|667853155|gb|KM233099_1|               -----------------------------------------EEDXEKLL---IG------
Lgi|667853145|gb|KM233098_1|               -----------------------------------------EEDXEKLL---IG------
                                                                                                       

Lgi|807052830|gb|KR105336_1|               ------------------------------------------------------------
Lgi|807052940|gb|KR105347_1|               TVLRXNYXV-------HNARCSLPEILSQKCGCSRRLC---------------XXPLSRK
Lgi|807052071|gb|KR105260_1|               ------------------------------------------------------------
LNGA_DHB_015_09_14                         TVLRXNYXV-------HNARCSLPEILSQKCGCSRRLC---------------XXPLSRK
LNGA_Mainland_13                           ------------------------------------------------------------
LEBOV|EM_076138_EMLab                      ------------------------------------------------------------
Lgi|807052590|gb|KR105312_1|               XHSSSXYXMATQHTQYPDARLSSPIVL-DQCDLVTRACGLYSSYSLNPQLRNCKLPKHIY
LGIN_2014_Dalaba_1104_2014_Sep_24          ------------------------------------------------------------
Lgi|807052810|gb|KR105334_1|               ------------------------------------------------------------
Lgi|807052760|gb|KR105329_1|               XHSSSXYXMATQHTQYPDARLSSPIVL-DQCDLVTRACGLYSSYSLNPQLRNCKLPKHIY
Lgi|807052690|gb|KR105322_1|               XHSSSXYXMATQHTQYPDARLSSPIVL-DQCDLVTRACGLYSSYSLNPQLRNCKLPKHIY
Lgi|807052650|gb|KR105318_1|               XHSSSXYXMATQHTQYPDARLSSPIVL-DQCDLVTRACGLYSSYSLNPQLRNCKLPKHIY
Lgi|807052550|gb|KR105308_1|               XHSSSXYXMATQHTQYPDARLSSPIVL-DQCDLVTRACGLYSSYSLNPQLRNCKLPKHIY
Lgi|807052540|gb|KR105307_1|               XHSSSXYXMATQHTQYPDARLSSPIVL-DQCDLVTRACGLYSSYSLNPQLRNCKLPKHIY
Lgi|807052440|gb|KR105297_1|               XHSSSXYXMATQHTQYPDARLSSPIVL-DQCDLVTRACGLYSSYSLNPQLRNCKLPKHIY
Lgi|807052380|gb|KR105291_1|               XHSSSXYXMATQHTQYPDARLSSPIVL-DQCDLVTRACGLYSSYSLNPQLRNCKLPKHIY
Lgi|807052360|gb|KR105289_1|               XHSSSXYXMATQHTQYPDARLSSPIVL-DQCDLVTRACGLYSSYSLNPQLRNCKLPKHIY
Lgi|807052280|gb|KR105281_1|               XHSSSXYXMATQHTQYPDARLSSPIVL-DQCDLVTRACGLYSSYSLNPQLRNCKLPKHIY
Lgi|807052191|gb|KR105272_1|               ------------------------------------------------------------
Lgi|807052141|gb|KR105267_1|               XHSSSXYXMATQHTQYPDARLSSPIVL-DQCDLVTRACGLYSSYSLNPQLRNCKLPKHIY
Lgi|807052081|gb|KR105261_1|               ------------------------------------------------------------
Lgi|807052041|gb|KR105257_1|               ------------------------------------------------------------
Lgi|807052001|gb|KR105253_1|               XHSSSXYXMATQHTQYPDARLSSPIVL-DQCDLVTRACGLYSSYSLNPQLRNCKLPKHIY
Lgi|807051641|gb|KR105217_1|               ------------------------------------------------------------
EBOV_1976_KC242801                         --------MATQHTQYPDARLSSPIVL-DQCDLVTRACGLYSSYSLNPQLRNCKLPKHIY
EBOV_1976_NC002549                         --------MATQHTQYPDARLSSPIVL-DQCDLVTRACGLYSSYSLNPQLRNCKLPKHIY
EBOV_1977_KC242791                         --------MATQHTQYPDARLSSPIVL-DQCDLVTRACGLYSSYSLNPQLRNCKLPKHIY
EBOV_1995_AY354458                         --------MATQHTQYPDARLSSPIVL-DQCDLVTRACGLYSSYSLNPQLRNCKLPKHIY
EBOV_1995_JQ352763                         --------MATQHTQYPDARLSSPIVL-DQCDLVTRACGLYSSYSLNPQLRNCKLPKHIY
EBOV_1995_KC242796                         --------MATQHTQYPDARLSSPIVL-DQCDLVTRACGLYSSYSLNPQLRNCKLPKHIY
EBOV_1995_KC242799                         --------MATQHTQYPDARLSSPIVL-DQCDLVTRACGLYSSYSLNPQLRNCKLPKHIY
EBOV_1996_KC242794                         --------MATQHTQYPDARLSSPIVL-DQCDLVTRACGLYSSYSLNPQLRNCKLPKHIY
EBOV_1994_KC242792                         --------MATQHTQYPDARLSSPIVL-DQCDLVTRACGLYSSYSLNPQLRNCKLPKHIY
EBOV_1996_KC242793                         --------MATQHTQYPDARLSSPIVL-DQCDLVTRACGLYSSYSLNPQLRNCKLPKHIY
EBOV_2002_KC242800                         --------MATQHTQYPDARLSSPIVL-DQCDLVTRACGLYSSYSLNPQLRNCKLPKHIY
EBOV_2007_HQ613403                         --------MATQHTQYPDARLSSPIVL-DQCDLVTRACGLYSSYSLNPQLRNCKLPKHIY
EBOV_2007_KC242784                         --------MATQHTQYPDARLSSPIVL-DQCDLVTRACGLYSSYSLNPQLRNCKLPKHIY
EBOV_2008_HQ613402                         --------MATQHTQYPDARLSSPIVL-DQCDLVTRACGLYSSYSLNPQLRNCKLPKHIY
EBOV_2007_KC242785                         --------MATQHTQYPDARLSSPIVL-DQCDLVTRACGLYSSYSLNPQLRNCKLPKHIY
EBOV_2007_KC242786                         --------MATQHTQYPDARLSSPIVL-DQCDLVTRACGLYSSYSLNPQLRNCKLPKHIY
EBOV_2007_KC242789                         --------MATQHTQYPDARLSSPIVL-DQCDLVTRACGLYSSYSLNPQLRNCKLPKHIY
EBOV_2007_KC242787                         --------MATQHTQYPDARLSSPIVL-DQCDLVTRACGLYSSYSLNPQLRNCKLPKHIY
EBOV_2007_KC242790                         --------MATQHTQYPDARLSSPIVL-DQCDLVTRACGLYSSYSLNPQLRNCKLPKHIY
EBOV_2007_KC242788                         --------MATQHTQYPDARLSSPIVL-DQCDLVTRACGLYSSYSLNPQLRNCKLPKHIY
TAFV_1994_FJ217162                         --------MATQHTQYPDARLSSPIVL-DQCDLVTRACGLYSAYSLNPQLKNCRLPKHIY
BDBV_2007_FJ217161                         --------MATQHTQYPDARLSSPIVL-DQCDLVTRACGLYSSYSLNPQLKNCRLPKHIY
BDBV_2012_KC545393                         --------MATQHTQYPDARLSSPIVL-DQCDLVTRACGLYSSYSLNPQLKNCRLPKHIY
BDBV_2012_KC545395                         --------MATQHTQYPDARLSSPIVL-DQCDLVTRACGLYSSYSLNPQLKNCRLPKHIY
BDBV_2012_KC545394                         --------MATQHTQYPDARLSSPIVL-DQCDLVTRACGLYSSYSLNPQLKNCRLPKHIY
BDBV_2012_KC545396                         --------MATQHTQYPDARLSSPIVL-DQCDLVTRACGLYSSYSLNPQLKNCRLPKHIY
SUDV_1976_FJ968794                         --------MATQHTQYPDARLSSPIVL-DQCDLVTRACGLYSEYSLNPKLRTCRLPKHIY
SUDV_1979_KC242783                         --------MATQHTQYPDARLSSPIVL-DQCDLVTRACGLYSEYSLNPKLRTCRLPKHIY
SUDV_2004_EU338380                         --------MATQHTQYPDARLSSPIVL-DQCDLVTRACGLYSEYSLNPKLRTCRLPKHIY
SUDV_2012_KC545389                         --------MATQHTQYPDARLSSPIVL-DQCDLVTRACGLYSEYSLNPKLRTCRLPKHIY
SUDV_2012_KC545390                         --------MATQHTQYPDARLSSPIVL-DQCDLVTRACGLYSEYSLNPKLRTCRLPKHIY
SUDV_2012_KC545391                         --------MATQHTQYPDARLSSPIVL-DQCDLVTRACGLYSEYSLNPKLRTCRLPKHIY
SUDV_2012_KC545392                         --------MATQHTQYPDARLSSPIVL-DQCDLVTRACGLYSEYSLNPKLRTCRLPKHIY
SUDV_2000_AY729654                         --------MATQHTQYPDARLSSPIVL-DQCDLVTRACGLYSEYSLNPKLKTCRLPKHIY
SUDV_2011_JN638998                         --------MATQHTQYPDARLSSPIVL-DQCDLVTRACGLYSEYSLNPKLRTCRLPKHIY
SUDV_2012_KC589025                         --------MATQHTQYPDARLSSPIVL-DQCDLVTRACGLYSEYSLNPKLRTCRLPKHIY
RESTV_2008_FJ621583                        --------MATQHTQYPDARLSSPIVL-DQCDLVTRACGLYSSYSLNPQLRQCKLPKHIY
RESTV_2009_JX477165                        --------MATQHTQYPDARLSSPIVL-DQCDLVTRACGLYSSYSLNPQLRQCKLPKHIY
RESTV_2008_FJ621584                        --------MATQHTQYPDARLSSPIVL-DQCDLVTRACGLYSSYSLNPQLRRCKLPKHIY
RESTV_1990_AF522874                        --------MATQHTQYPDARLSSPIVL-DQCDLVTRACGLYSSYSLNPQLRQCKLPKHIY
RESTV_1996_AB050936                        --------MATQHTQYPDARLSSPIVL-DQCDLVTRACGLYSSYSLNPQLRQCKLPKHIY
RESTV_1996_JX477166                        --------MATQHTQYPDARLSSPIVL-DQCDLVTRACGLYSSYSLNPQLRQCKLPKHIY
RESTV_2008_FJ621585                        --------MATQHTQYPDARLSSPIVL-DQCDLVTRACGLYSSYSLNPQLRQCKLPKHIY
LNGA_Mainland_10                           ------------------------------------------------------------
LEBOV|EM_076615_EMLab                      ------------------------------------------------------------
Lgi|807051831|gb|KR105236_1|               ------------------------------------------------------------
Lgi|807051581|gb|KR105211_1|               ------------------------------------------------------------
LEBOV|EM_079388_EMLab                      ------------------------------------------------------------
LEBOV|EM_078608_EMLab                      ------------------------------------------------------------
LEBOV|EM_078654_EMLab                      ------------------------------------------------------------
LGIN_2014_Kindia_1648_2014_Oct_23          ------------------------------------------------------------
LGIN_2014_Coyah_1436_2014_Oct_13           ------------------------------------------------------------
LGIN_2014_Coyah_1320_2014_Oct_07           ------------------------------------------------------------
LGIN_2014_Coyah_1690_2014_Oct_25           ------------------------------------------------------------
LGIN_2014_Coyah_1316_2014_Oct_7            ------------------------------------------------------------
LGIN_2014_Coyah_1277_2014_Oct_4            ------------------------------------------------------------
LGIN_2014_Coyah_1333_2014_Oct_7            ------------------------------------------------------------
LGIN_2014_Conakry_1129_2014_Sep_25         ------------------------------------------------------------
LGIN_2014_Kindia_1047_2014_Sep_20          ------------------------------------------------------------
LGIN_2014_Conakry_1193_2014_Sep_28         ------------------------------------------------------------
LGIN_2014_Conakry_1213_2014_Oct_02         ------------------------------------------------------------
LGIN_2014_Conakry_1249_2014_Oct_4          ------------------------------------------------------------
LGIN_2014_Coyah_1278_2014_Oct_4            ------------------------------------------------------------
LGIN_2014_Conakry_1298_2014_Oct_6          ------------------------------------------------------------
LGIN_2014_Kerouane_1331_2014_Oct_7         ------------------------------------------------------------
LGIN_2014_Coyah_1374_2014_Oct_10           ------------------------------------------------------------
LGIN_2014_Conakry_1551_2014_Oct_18         ------------------------------------------------------------
LGIN_2014_Coyah_1652_2014_Oct_24           ------------------------------------------------------------
LGIN_2014_Coyah_1686_2014_Oct_24           ------------------------------------------------------------
LGIN_2014_Coyah_1689_2014_Oct_25           ------------------------------------------------------------
LGIN_2014_Coyah_1327_2014_Oct_07           ------------------------------------------------------------
LEBOV|EM_080193|EMLab                      ------------------------------------------------------------
LEBOV|EM_080213_EMLab                      ------------------------------------------------------------
LEBOV|EM_074461_EMLab                      ------------------------------------------------------------
LEBOV|EM_074531_EMLab                      ------------------------------------------------------------
LEBOV|EM_080076_EMLab                      ------------------------------------------------------------
LEBOV|EM_079622_EMLab                      ------------------------------------------------------------
LEBOV|EM_079630_EMLab                      ------------------------------------------------------------
LEBOV|EM_079657_EMLab                      ------------------------------------------------------------
LEBOV|EM_079659_EMLab                      ------------------------------------------------------------
LEBOV|EM_079578_EMLab                      ------------------------------------------------------------
LEBOV|EM_079542_EMLab                      ------------------------------------------------------------
LEBOV|EM_079514_EMLab                      ------------------------------------------------------------
LEBOV|EM_079429_EMLab                      ------------------------------------------------------------
LEBOV|EM_079404_EMLab                      ------------------------------------------------------------
LEBOV|EM_079405_EMLab                      ------------------------------------------------------------
LEBOV|EM_079408_EMLab                      ------------------------------------------------------------
LEBOV|EM_079421_EMLab                      ------------------------------------------------------------
LEBOV|EM_079422_EMLab                      ------------------------------------------------------------
LEBOV|EM_079423_EMLab                      ------------------------------------------------------------
LEBOV|EM_079424_EMLab                      ------------------------------------------------------------
LEBOV|EM_079434_EMLab                      ------------------------------------------------------------
LEBOV|EM_079444_EMLab                      ------------------------------------------------------------
LEBOV|EM_079450_EMLab                      ------------------------------------------------------------
LEBOV|EM_079464_EMLab                      ------------------------------------------------------------
LEBOV|EM_079517_EMLab                      ------------------------------------------------------------
LEBOV|EM_079549_EMLab                      ------------------------------------------------------------
LEBOV|EM_079587_EMLab                      ------------------------------------------------------------
LEBOV|EM_079412_EMLab                      ------------------------------------------------------------
LEBOV|EM_079772_EMLab                      ------------------------------------------------------------
LEBOV|EM_079702_EMLab                      ------------------------------------------------------------
LEBOV|EM_079681_EMLab                      ------------------------------------------------------------
LEBOV|EM_079749_EMLab                      ------------------------------------------------------------
LEBOV|EM_079753_EMLab                      ------------------------------------------------------------
LEBOV|EM_079677_EMLab                      ------------------------------------------------------------
LEBOV|EM_079685_EMLab                      ------------------------------------------------------------
LEBOV|EM_079731_EMLab                      ------------------------------------------------------------
LEBOV|EM_079915_EMLab                      ------------------------------------------------------------
LEBOV|EM_074354_EMLab                      ------------------------------------------------------------
LEBOV|EM_074335_EMLab                      ------------------------------------------------------------
LEBOV|EM_079859_EMLab                      ------------------------------------------------------------
LEBOV|EM_079815_EMLab                      ------------------------------------------------------------
LEBOV|EM_079413_EMLab                      ------------------------------------------------------------
LEBOV|EM_079414_EMLab                      ------------------------------------------------------------
LEBOV|EM_079497_EMLab                      ------------------------------------------------------------
LEBOV|EM_079750_EMLab                      ------------------------------------------------------------
LEBOV|EM_079775_EMLab                      ------------------------------------------------------------
LEBOV|EM_079910_EMLab                      ------------------------------------------------------------
LEBOV|EM_079911_EMLab                      ------------------------------------------------------------
LEBOV|EM_079912_EMLab                      ------------------------------------------------------------
LEBOV|EM_079913_EMLab                      ------------------------------------------------------------
LEBOV|EM_079914_EMLab                      ------------------------------------------------------------
LEBOV|EM_080063_EMLab                      ------------------------------------------------------------
LEBOV|EM_080141_EMLab                      ------------------------------------------------------------
LGIN_2014_Siguiri_517_2014_Jul_24          ------------------------------------------------------------
LGIN_2014_Kouroussa_531_2014_Jul_27        ------------------------------------------------------------
LGIN_2014_Conakry_1128_2014_Sep_25         ------------------------------------------------------------
LGIN_2014_Coyah_955_2014_Sep_11            ------------------------------------------------------------
LGIN_2014_Forecariah_1069_2014_Sep_21      ------------------------------------------------------------
LGIN_2014_Forecariah_1567_2014_Oct_18      ------------------------------------------------------------
LGIN_2014_Forecariah_1571_2014_Oct_20      ------------------------------------------------------------
LGIN_2014_Conakry_1039_2014_Sep_19         ------------------------------------------------------------
LNGA_061304                                ------------------------------------------------------------
Lgi|807051501|gb|KR105203_1|               ------------------------------------------------------------
LGIN_2014_Conakry_1445_2014_Oct_14         ------------------------------------------------------------
LEBOV|EM_00032Z_EMLab                      ------------------------------------------------------------
Lgi|807052950|gb|KR105348_1|               ------------------------------------------------------------
LEBOV|EM_078415_EMLab                      ------------------------------------------------------------
LGIN_2014_Nzeerekore_1622_2014_Oct_22      ------------------------------------------------------------
LGIN_2014_Coyah_1321_2014_Oct_7            ------------------------------------------------------------
LEBOV|EM_004259_EMLab                      ------------------------------------------------------------
LEBOV|EM_004438_EMLab                      ------------------------------------------------------------
LEBOV|EM_075076_EMLab                      ------------------------------------------------------------
LEBOV|EM_004494_EMLab                      ------------------------------------------------------------
LEBOV|EM_078639_EMLab                      ------------------------------------------------------------
LEBOV|EM_078670_EMLab                      ------------------------------------------------------------
LNGA_061232                                ------------------------------------------------------------
LEBOV|EM_075435_EMLab                      ------------------------------------------------------------
LEBOV|EM_004059_EMLab                      ------------------------------------------------------------
LEBOV|EM_004085_EMLab                      ------------------------------------------------------------
LEBOV|EM_004201_EMLab                      ------------------------------------------------------------
LEBOV|EM_004290_EMLab                      ------------------------------------------------------------
LEBOV|EM_004414_EMLab                      ------------------------------------------------------------
LEBOV|EM_004422_EMLab                      ------------------------------------------------------------
LEBOV|EM_004437_EMLab                      ------------------------------------------------------------
LEBOV|EM_074821_EMLab                      ------------------------------------------------------------
LEBOV|EM_074822_EMLab                      ------------------------------------------------------------
LEBOV|EM_075932_EMLab                      ------------------------------------------------------------
LEBOV|EM_076217_EMLab                      ------------------------------------------------------------
LEBOV|EM_076403_EMLab                      ------------------------------------------------------------
LEBOV|EM_076472_EMLab                      ------------------------------------------------------------
LEBOV|EM_078683_EMLab                      ------------------------------------------------------------
LEBOV|EM_078694_EMLab                      ------------------------------------------------------------
LEBOV|EM_078706_EMLab                      ------------------------------------------------------------
LEBOV|EM_078722_EMLab|GUI                  ------------------------------------------------------------
LEBOV|EM_078763_EMLab                      ------------------------------------------------------------
LEBOV|EM_078779_EMLab                      ------------------------------------------------------------
LGIN_2014_Conakry_1491_2014_Oct_16         ------------------------------------------------------------
LGIN_2014_Conakry_1561_2014_Oct_19         ------------------------------------------------------------
LGIN_2014_Conakry_1210_2014_Oct_2          ------------------------------------------------------------
LGIN_2014_Conakry_1205_2014_Oct_2          ------------------------------------------------------------
LGIN_2014_Gueckedou_633_2014_Aug_12        ------------------------------------------------------------
LGIN_2014_Conakry_691_2014_Aug_21          ------------------------------------------------------------
LGIN_2014_Conakry_1120_2014_Sep_25         ------------------------------------------------------------
LGIN_2014_Conakry_1121_2014_Sep_25         ------------------------------------------------------------
LGIN_2014_Coyah_1274_2014_Oct_4            ------------------------------------------------------------
LGIN_2014_Coyah_1339_2014_Oct_8            ------------------------------------------------------------
LGIN_2014_Conakry_1340_2014_Oct_8          ------------------------------------------------------------
LGIN_2014_Conakry_1342_2014_Oct_8          ------------------------------------------------------------
LGIN_2014_Coyah_1355_2014_Oct_9            ------------------------------------------------------------
LGIN_2014_Conakry_1480_2014_Oct_15         ------------------------------------------------------------
LGIN_2014_Forecariah_1568_2014_Oct_18      ------------------------------------------------------------
LGIN_2014_Forecariah_1623_2014_Oct_24      ------------------------------------------------------------
LEBOV|EM_078656_EMLab                      ------------------------------------------------------------
LEBOV|EM_078556_EMLab                      ------------------------------------------------------------
LEBOV|EM_076334_EMLab                      ------------------------------------------------------------
LEBOV|EM_076335_EMLab                      ------------------------------------------------------------
LEBOV|EM_075929_EMLab                      ------------------------------------------------------------
LEBOV|EM_075930_EMLab                      ------------------------------------------------------------
LEBOV|EM_000457_EMLab                      ------------------------------------------------------------
LEBOV|EM_074548_EMLab                      ------------------------------------------------------------
LEBOV|EM_075373_EMLab                      ------------------------------------------------------------
LEBOV|EM_075447_EMLab                      ------------------------------------------------------------
LEBOV|EM_075928_EMLab                      ------------------------------------------------------------
LEBOV|EM_075931_EMLab                      ------------------------------------------------------------
LEBOV|EM_076191_EMLab                      ------------------------------------------------------------
LEBOV|EM_076192_EMLab                      ------------------------------------------------------------
LEBOV|EM_076383_EMLab                      ------------------------------------------------------------
LGIN_2014_Macenta_645_2014_Aug_14          ------------------------------------------------------------
LGIN_2014_Coyah_1063_2014_Sep_21           ------------------------------------------------------------
LGIN_2014_Conakry_1454_2014_Oct_14         ------------------------------------------------------------
LGIN_2014_Conakry_1481_2014_Oct_15         ------------------------------------------------------------
LGIN_2014_Conakry_768_2014_Aug_27          ------------------------------------------------------------
LEBOV|EM_004481_EMLab                      ------------------------------------------------------------
LEBOV|EM_078416_EMLab                      ------------------------------------------------------------
LEBOV|EM_078638_EMLab                      ------------------------------------------------------------
LGIN_2014_Coyah_1394_2014_Oct_11           ------------------------------------------------------------
Lgi|807052660|gb|KR105319_1|               ------------------------------------------------------------
Lgi|807052960|gb|KR105349_1|               ------------------------------------------------------------
Lgi|807052910|gb|KR105344_1|               ------------------------------------------------------------
Lgi|807052880|gb|KR105341_1|               ------------------------------------------------------------
Lgi|807052480|gb|KR105301_1|               ------------------------------------------------------------
LEBOV|EM_080223_EMLab                      ------------------------------------------------------------
LEBOV|EM_004589_EMLab                      ------------------------------------------------------------
LEBOV|EM_000706_EMLab                      ------------------------------------------------------------
LEBOV|EM_000128_EMLab                      ------------------------------------------------------------
LEBOV|EM_000219_EMLab                      ------------------------------------------------------------
LEBOV|EM_074436_EMLab                      ------------------------------------------------------------
LEBOV|EM_074437_EMLab                      ------------------------------------------------------------
LEBOV|EM_074438_EMLab                      ------------------------------------------------------------
LEBOV|EM_074439_EMLab                      ------------------------------------------------------------
LEBOV|EM_074684_EMLab                      ------------------------------------------------------------
LEBOV|EM_076769_EMLab                      ------------------------------------------------------------
LEBOV|EM_076948_EMLab                      ------------------------------------------------------------
LEBOV|EM_076949_EMLab                      ------------------------------------------------------------
LEBOV|EM_078697_EMLab                      ------------------------------------------------------------
LEBOV|EM_078709_EMLab                      ------------------------------------------------------------
LEBOV|EM_076770_EMLab                      ------------------------------------------------------------
LEBOV|EM_080165_EMLab                      ------------------------------------------------------------
Lgi|667853197|gb|KM233103_1|               ------------------------------------------------------------
Lgi|667852893|gb|KM233074_1|               ------------------------------------------------------------
Lgi|807052620|gb|KR105315_1|               ------------------------------------------------------------
Lgi|807052610|gb|KR105314_1|               ------------------------------------------------------------
Lgi|807052600|gb|KR105313_1|               ------------------------------------------------------------
LEBOV|EM_004503_EMLab                      ------------------------------------------------------------
LEBOV|EM_004580_EMLab                      ------------------------------------------------------------
LEBOV|EM_004555_EMLab                      ------------------------------------------------------------
LEBOV|EM_004563_EMLab                      ------------------------------------------------------------
LEBOV|EM_000958_EMLab                      ------------------------------------------------------------
Lgi|807051781|gb|KR105231_1|               ------------------------------------------------------------
Lgi|807051941|gb|KR105247_1|               ------------------------------------------------------------
Lgi|807052121|gb|KR105265_1|               ------------------------------------------------------------
Lgi|807052111|gb|KR105264_1|               ------------------------------------------------------------
Lgi|807051811|gb|KR105234_1|               ------------------------------------------------------------
Lgi|807051801|gb|KR105233_1|               ------------------------------------------------------------
Lgi|807051971|gb|KR105250_1|               ------------------------------------------------------------
Lgi|807051891|gb|KR105242_1|               ------------------------------------------------------------
Lgi|807052330|gb|KR105286_1|               ------------------------------------------------------------
Lgi|807052031|gb|KR105256_1|               ------------------------------------------------------------
Lgi|807052021|gb|KR105255_1|               ------------------------------------------------------------
LEBOV|EM_000707_EMLab                      ------------------------------------------------------------
LEBOV|EM_000934_EMLab                      ------------------------------------------------------------
Lgi|807051851|gb|KR105238_1|               ------------------------------------------------------------
Lgi|807052770|gb|KR105330_1|               ------------------------------------------------------------
LNGA_DHB_001_07_14                         ------------------------------------------------------------
LNGA_DHB_009_08_14                         ------------------------------------------------------------
LNGA_DHB_010_08_14                         ------------------------------------------------------------
LNGA_DHB_012_08_14                         ------------------------------------------------------------
LNGA_DHB_013_08_14                         ------------------------------------------------------------
LNGA_DHB_016_08_14                         ------------------------------------------------------------
LNGA_DHB_018_08_14                         ------------------------------------------------------------
LNGA_DHB_019_08_14                         ------------------------------------------------------------
LGIN_2014_Dubreka_789_2014_Aug_29          ------------------------------------------------------------
LEBOV|EM_074350_EMLab                      ------------------------------------------------------------
LEBOV|EM_000500_EMLab                      ------------------------------------------------------------
LEBOV|EM_000028_EMLab                      ------------------------------------------------------------
LEBOV|EM_001101_EMLab                      ------------------------------------------------------------
LEBOV|EM_001102_EMLab                      ------------------------------------------------------------
LEBOV|EM_075368_EMLab                      ------------------------------------------------------------
LEBOV|EM_076322_EMLab                      ------------------------------------------------------------
LEBOV|EM_076533_EMLab                      ------------------------------------------------------------
LEBOV|EM_076534_EMLab                      ------------------------------------------------------------
LEBOV|EM_076610_EMLab                      ------------------------------------------------------------
LEBOV|EM_076951_EMLab                      ------------------------------------------------------------
LGIN_2014_Conakry_1371_2014_Oct_10         ------------------------------------------------------------
LGIN_2014_Conakry_684_2014_Aug_20          ------------------------------------------------------------
LGIN_2014_Forecariah_1365_2014_Oct_9       ------------------------------------------------------------
Lgi|807052860|gb|KR105339_1|               ------------------------------------------------------------
Lgi|807052850|gb|KR105338_1|               ------------------------------------------------------------
Lgi|807052840|gb|KR105337_1|               ------------------------------------------------------------
LEBOV|EM_074349_EMLab                      ------------------------------------------------------------
LEBOV|EM_074351_EMLab                      ------------------------------------------------------------
LEBOV|EM_074352_EMLab                      ------------------------------------------------------------
LEBOV|EM_074353_EMLab                      ------------------------------------------------------------
LEBOV|EM_074391_EMLab                      ------------------------------------------------------------
LEBOV|EM_074392_EMLab                      ------------------------------------------------------------
LEBOV|EM_075043_EMLab                      ------------------------------------------------------------
LEBOV|EM_080003_EMLab                      ------------------------------------------------------------
LEBOV|EM_080065_EMLab                      ------------------------------------------------------------
LEBOV|EM_080067_EMLab                      ------------------------------------------------------------
LEBOV|EM_080261_EMLab                      ------------------------------------------------------------
LEBOV|EM_080269_EMLab                      ------------------------------------------------------------
LGIN_2014_Dalaba_1211_2014_Oct_2           ------------------------------------------------------------
LGIN_2014_Coyah_1279_2014_Oct_04           ------------------------------------------------------------
Lgi|807052870|gb|KR105340_1|               ------------------------------------------------------------
Lgi|807052750|gb|KR105328_1|               ------------------------------------------------------------
Lgi|807052740|gb|KR105327_1|               ------------------------------------------------------------
Lgi|807052730|gb|KR105326_1|               ------------------------------------------------------------
Lgi|807052720|gb|KR105325_1|               ------------------------------------------------------------
Lgi|807052710|gb|KR105324_1|               ------------------------------------------------------------
Lgi|807052680|gb|KR105321_1|               ------------------------------------------------------------
Lgi|807052670|gb|KR105320_1|               ------------------------------------------------------------
Lgi|807052580|gb|KR105311_1|               ------------------------------------------------------------
Lgi|807052430|gb|KR105296_1|               ------------------------------------------------------------
Lgi|807052181|gb|KR105271_1|               ------------------------------------------------------------
Lgi|807051961|gb|KR105249_1|               ------------------------------------------------------------
Lgi|807051881|gb|KR105241_1|               ------------------------------------------------------------
Lgi|807051761|gb|KR105229_1|               ------------------------------------------------------------
Lgi|807051721|gb|KR105225_1|               ------------------------------------------------------------
Lgi|807051711|gb|KR105224_1|               ------------------------------------------------------------
Lgi|807051701|gb|KR105223_1|               ------------------------------------------------------------
Lgi|807051691|gb|KR105222_1|               ------------------------------------------------------------
Lgi|807051681|gb|KR105221_1|               ------------------------------------------------------------
Lgi|807051651|gb|KR105218_1|               ------------------------------------------------------------
Lgi|807051611|gb|KR105214_1|               ------------------------------------------------------------
Lgi|807051591|gb|KR105212_1|               ------------------------------------------------------------
Lgi|807051571|gb|KR105210_1|               ------------------------------------------------------------
Lgi|807051561|gb|KR105209_1|               ------------------------------------------------------------
Lgi|807051551|gb|KR105208_1|               ------------------------------------------------------------
Lgi|807051541|gb|KR105207_1|               ------------------------------------------------------------
Lgi|807051481|gb|KR105201_1|               ------------------------------------------------------------
Lgi|807051471|gb|KR105200_1|               ------------------------------------------------------------
Lgi|667853353|gb|KM233118_1|               ------------------------------------------------------------
Lgi|667853343|gb|KM233117_1|               ------------------------------------------------------------
Lgi|667853332|gb|KM233116_1|               ------------------------------------------------------------
Lgi|667853280|gb|KM233111_1|               ------------------------------------------------------------
Lgi|667853259|gb|KM233109_1|               ------------------------------------------------------------
Lgi|667853249|gb|KM233108_1|               ------------------------------------------------------------
Lgi|667853239|gb|KM233107_1|               ------------------------------------------------------------
Lgi|667853228|gb|KM233106_1|               ------------------------------------------------------------
Lgi|667853218|gb|KM233105_1|               ------------------------------------------------------------
Lgi|667853176|gb|KM233101_1|               ------------------------------------------------------------
Lgi|667853166|gb|KM233100_1|               ------------------------------------------------------------
Lgi|667853134|gb|KM233097_1|               ------------------------------------------------------------
Lgi|667853124|gb|KM233096_1|               ------------------------------------------------------------
Lgi|667853113|gb|KM233095_1|               ------------------------------------------------------------
Lgi|667853103|gb|KM233094_1|               ------------------------------------------------------------
Lgi|667853082|gb|KM233092_1|               ------------------------------------------------------------
Lgi|667853062|gb|KM233090_1|               ------------------------------------------------------------
Lgi|667853051|gb|KM233089_1|               ------------------------------------------------------------
Lgi|667853041|gb|KM233088_1|               ------------------------------------------------------------
Lgi|667853030|gb|KM233087_1|               ------------------------------------------------------------
Lgi|667853020|gb|KM233086_1|               ------------------------------------------------------------
Lgi|667853009|gb|KM233085_1|               ------------------------------------------------------------
Lgi|667852999|gb|KM233084_1|               ------------------------------------------------------------
Lgi|667852988|gb|KM233083_1|               ------------------------------------------------------------
Lgi|667852978|gb|KM233082_1|               ------------------------------------------------------------
Lgi|667852967|gb|KM233081_1|               ------------------------------------------------------------
Lgi|667852957|gb|KM233080_1|               ------------------------------------------------------------
Lgi|667852945|gb|KM233079_1|               ------------------------------------------------------------
Lgi|667852934|gb|KM233078_1|               ------------------------------------------------------------
Lgi|667852924|gb|KM233077_1|               ------------------------------------------------------------
Lgi|667852914|gb|KM233076_1|               ------------------------------------------------------------
Lgi|667852903|gb|KM233075_1|               ------------------------------------------------------------
Lgi|667852882|gb|KM233073_1|               ------------------------------------------------------------
Lgi|667852872|gb|KM233072_1|               ------------------------------------------------------------
Lgi|667852861|gb|KM233071_1|               ------------------------------------------------------------
LEBOV|EM_079410_EMLab                      ------------------------------------------------------------
LEBOV|EM_079442_EMLab                      ------------------------------------------------------------
LEBOV|EM_079876_EMLab                      ------------------------------------------------------------
LEBOV|EM_079880_EMLab                      ------------------------------------------------------------
LEBOV|EM_079983_EMLab                      ------------------------------------------------------------
LEBOV|EM_080011_EMLab                      ------------------------------------------------------------
LEBOV|EM_080064_EMLab                      ------------------------------------------------------------
LEBOV|EM_080066_EMLab                      ------------------------------------------------------------
LEBOV|EM_080132_EMLab                      ------------------------------------------------------------
LEBOV|EM_080253_EMLab                      ------------------------------------------------------------
Lgi|807051621|gb|KR105215_1|               ------------------------------------------------------------
Lgi|807052900|gb|KR105343_1|               ------------------------------------------------------------
Lgi|807052890|gb|KR105342_1|               ------------------------------------------------------------
Lgi|667853093|gb|KM233093_1|               ------------------------------------------------------------
Lgi|807051951|gb|KR105248_1|               ------------------------------------------------------------
LGIN_2014_Conakry_653_2014_Aug_15          ------------------------------------------------------------
Lgi|807052400|gb|KR105293_1|               ------------------------------------------------------------
Lgi|807052390|gb|KR105292_1|               ------------------------------------------------------------
Lgi|807051911|gb|KR105244_1|               ------------------------------------------------------------
LEBOV|EM_074720_EMLab                      ------------------------------------------------------------
LEBOV|EM_074462_EMLab                      ------------------------------------------------------------
LEBOV|EM_000921_EMLab                      ------------------------------------------------------------
LEBOV|EM_000968_EMLab                      ------------------------------------------------------------
LEBOV|EM_004192_EMLab                      ------------------------------------------------------------
LEBOV|EM_078555_EMLab                      ------------------------------------------------------------
LEBOV|EM_000015_EMLab                      ------------------------------------------------------------
LEBOV|EM_000027_EMLab                      ------------------------------------------------------------
LEBOV|EM_000127_EMLab                      ------------------------------------------------------------
LEBOV|EM_000218_EMLab                      ------------------------------------------------------------
LEBOV|EM_000501_EMLab                      ------------------------------------------------------------
LEBOV|EM_000502_EMLab                      ------------------------------------------------------------
LEBOV|EM_000925_EMLab                      ------------------------------------------------------------
LEBOV|EM_000982_EMLab                      ------------------------------------------------------------
LEBOV|EM_000983_EMLab                      ------------------------------------------------------------
LEBOV|EM_074785_EMLab                      ------------------------------------------------------------
LEBOV|EM_076193_EMLab                      ------------------------------------------------------------
Lgi|667852840|gb|KM233069_1|               ------------------------------------------------------------
Lgi|667852851|gb|KM233070_1|               ------------------------------------------------------------
Lgi|667853072|gb|KM233091_1|               ------------------------------------------------------------
Lgi|807051631|gb|KR105216_1|               ------------------------------------------------------------
Lgi|807051661|gb|KR105219_1|               ------------------------------------------------------------
Lgi|807051671|gb|KR105220_1|               ------------------------------------------------------------
LGIN_2014_Forecariah_989_2014_Sep_15       ------------------------------------------------------------
Lgi|807052570|gb|KR105310_1|               ------------------------------------------------------------
Lgi|807052530|gb|KR105306_1|               ------------------------------------------------------------
Lgi|807052520|gb|KR105305_1|               ------------------------------------------------------------
Lgi|807052310|gb|KR105284_1|               ------------------------------------------------------------
Lgi|807052300|gb|KR105283_1|               ------------------------------------------------------------
Lgi|807052270|gb|KR105280_1|               ------------------------------------------------------------
Lgi|807052260|gb|KR105279_1|               ------------------------------------------------------------
Lgi|807052250|gb|KR105278_1|               ------------------------------------------------------------
Lgi|807052240|gb|KR105277_1|               ------------------------------------------------------------
Lgi|807052230|gb|KR105276_1|               ------------------------------------------------------------
Lgi|807052200|gb|KR105273_1|               ------------------------------------------------------------
Lgi|807052011|gb|KR105254_1|               ------------------------------------------------------------
Lgi|807051931|gb|KR105246_1|               ------------------------------------------------------------
Lgi|807051921|gb|KR105245_1|               ------------------------------------------------------------
Lgi|807051901|gb|KR105243_1|               ------------------------------------------------------------
Lgi|807051861|gb|KR105239_1|               ------------------------------------------------------------
Lgi|807051771|gb|KR105230_1|               ------------------------------------------------------------
Lgi|667853311|gb|KM233114_1|               ------------------------------------------------------------
Lgi|667853301|gb|KM233113_1|               ------------------------------------------------------------
Lgi|807052420|gb|KR105295_1|               ------------------------------------------------------------
Lgi|807052350|gb|KR105288_1|               ------------------------------------------------------------
Lgi|807052340|gb|KR105287_1|               ------------------------------------------------------------
Lgi|807052101|gb|KR105263_1|               ------------------------------------------------------------
Lgi|807051991|gb|KR105252_1|               ------------------------------------------------------------
Lgi|807051821|gb|KR105235_1|               ------------------------------------------------------------
Lgi|807051791|gb|KR105232_1|               ------------------------------------------------------------
Lgi|807052500|gb|KR105303_1|               ------------------------------------------------------------
Lgi|807052490|gb|KR105302_1|               ------------------------------------------------------------
Lgi|807051731|gb|KR105226_1|               ------------------------------------------------------------
Lgi|807051741|gb|KR105227_1|               ------------------------------------------------------------
Lgi|807051841|gb|KR105237_1|               ------------------------------------------------------------
Lgi|807052220|gb|KR105275_1|               ------------------------------------------------------------
Lgi|807052370|gb|KR105290_1|               ------------------------------------------------------------
Lgi|807052410|gb|KR105294_1|               ------------------------------------------------------------
Lgi|807052510|gb|KR105304_1|               ------------------------------------------------------------
Lgi|807052700|gb|KR105323_1|               ------------------------------------------------------------
Lgi|807052800|gb|KR105333_1|               ------------------------------------------------------------
LGIN_2014_Conakry_507_2014_Jul_24          ------------------------------------------------------------
LGIN_2014_Dalaba_1116_2014_Sep_24          ------------------------------------------------------------
LEBOV|EM_080265_EMLab                      ------------------------------------------------------------
Lgi|667853186|gb|KM233102_1|               ------------------------------------------------------------
LGIN_2014_Conakry_1651_2014_Oct_24         ------------------------------------------------------------
LGIN_2014_Conakry_1027_2014_Sep_18         ------------------------------------------------------------
LGIN_2014_Conakry_1250_2014_Oct_04         ------------------------------------------------------------
Lgi|807052790|gb|KR105332_1|               ------------------------------------------------------------
LGIN_2014_Conakry_505_2014_Jul_24          ------------------------------------------------------------
LGIN_2014_Conakry_509_2014_Jul_24          ------------------------------------------------------------
LGIN_2014_Conakry_573_2014_Aug_2           ------------------------------------------------------------
LGIN_2014_Conakry_657_2014_Aug_16          ------------------------------------------------------------
LGIN_2014_Conakry_678_2014_Aug_19          ------------------------------------------------------------
LGIN_2014_Conakry_701_2014_Aug_22          ------------------------------------------------------------
LGIN_2014_Conakry_740_2014_Aug_26          ------------------------------------------------------------
LGIN_2014_Conakry_786_2014_Aug_28          ------------------------------------------------------------
LGIN_2014_Conakry_787_2014_Aug_28          ------------------------------------------------------------
LGIN_2014_Conakry_976_2014_Sep_14          ------------------------------------------------------------
LGIN_2014_Conakry_1043_2014_Sep_19         ------------------------------------------------------------
LGIN_2014_Conakry_1059_2014_Sep_21         ------------------------------------------------------------
LGIN_2014_Conakry_1081_2014_Sep_22         ------------------------------------------------------------
LGIN_2014_Conakry_1105_2014_Sep_24         ------------------------------------------------------------
LGIN_2014_Conakry_1149_2014_Sep_27         ------------------------------------------------------------
LGIN_2014_Conakry_1215_2014_Oct_02         ------------------------------------------------------------
LGIN_2014_Conakry_742_2014_Aug_26          ------------------------------------------------------------
Lgi|807052930|gb|KR105346_1|               ------------------------------------------------------------
Lgi|807052920|gb|KR105345_1|               ------------------------------------------------------------
Lgi|807052820|gb|KR105335_1|               ------------------------------------------------------------
Lgi|807052780|gb|KR105331_1|               ------------------------------------------------------------
Lgi|807052640|gb|KR105317_1|               ------------------------------------------------------------
Lgi|807052630|gb|KR105316_1|               ------------------------------------------------------------
Lgi|807052560|gb|KR105309_1|               ------------------------------------------------------------
Lgi|807052470|gb|KR105300_1|               ------------------------------------------------------------
Lgi|807052460|gb|KR105299_1|               ------------------------------------------------------------
Lgi|807052450|gb|KR105298_1|               ------------------------------------------------------------
Lgi|807052320|gb|KR105285_1|               ------------------------------------------------------------
Lgi|807052290|gb|KR105282_1|               ------------------------------------------------------------
Lgi|807052210|gb|KR105274_1|               ------------------------------------------------------------
Lgi|807052171|gb|KR105270_1|               ------------------------------------------------------------
Lgi|807052161|gb|KR105269_1|               ------------------------------------------------------------
Lgi|807052151|gb|KR105268_1|               ------------------------------------------------------------
Lgi|807052131|gb|KR105266_1|               ------------------------------------------------------------
Lgi|807052091|gb|KR105262_1|               ------------------------------------------------------------
Lgi|807052061|gb|KR105259_1|               ------------------------------------------------------------
Lgi|807052051|gb|KR105258_1|               ------------------------------------------------------------
Lgi|807051981|gb|KR105251_1|               ------------------------------------------------------------
Lgi|807051871|gb|KR105240_1|               ------------------------------------------------------------
Lgi|807051751|gb|KR105228_1|               ------------------------------------------------------------
Lgi|807051601|gb|KR105213_1|               ------------------------------------------------------------
Lgi|807051531|gb|KR105206_1|               ------------------------------------------------------------
Lgi|807051521|gb|KR105205_1|               ------------------------------------------------------------
Lgi|807051511|gb|KR105204_1|               ------------------------------------------------------------
Lgi|807051491|gb|KR105202_1|               ------------------------------------------------------------
Lgi|667853322|gb|KM233115_1|               ------------------------------------------------------------
Lgi|667853291|gb|KM233112_1|               ------------------------------------------------------------
Lgi|667853270|gb|KM233110_1|               ------------------------------------------------------------
Lgi|667853207|gb|KM233104_1|               ------------------------------------------------------------
Lgi|667853155|gb|KM233099_1|               ------------------------------------------------------------
Lgi|667853145|gb|KM233098_1|               ------------------------------------------------------------
                                                                                                       

Lgi|807052830|gb|KR105336_1|               ------------------------------------------------------------
Lgi|807052940|gb|KR105347_1|               NLIFNSGQXIFTSNVFLVXPGYFNSKGXIKSRKLXINVVCSXXFNRHLRLWGLCFLEDPN
Lgi|807052071|gb|KR105260_1|               ------------------------------------------------------------
LNGA_DHB_015_09_14                         NLIFNSGQXIFTSNVFLVXPGYFNSKGXIKSRKLXINVVCSXXFNRHLRLWGLCFLEDPN
LNGA_Mainland_13                           ------------------------------------------------------------
LEBOV|EM_076138_EMLab                      ------------------------------------------------------------
Lgi|807052590|gb|KR105312_1|               RLKYDVTVTKFLSDVPVA--------------TLPIDFIVP-ILLKALSGNGFCPVE---
LGIN_2014_Dalaba_1104_2014_Sep_24          ------------------------------------------------------------
Lgi|807052810|gb|KR105334_1|               ------------------------------------------------------------
Lgi|807052760|gb|KR105329_1|               RLKYDVTVTKFLSDVPVA--------------TLPIDFIVP-ILLKALSGNGFCPVE---
Lgi|807052690|gb|KR105322_1|               RLKYDVTVTKFLSDVPVA--------------TLPIDFIVP-ILLKALSGNGFCPVE---
Lgi|807052650|gb|KR105318_1|               RLKYDVTVTKFLSDVPVA--------------TLPIDFIVP-ILLKALSGNGFCPVE---
Lgi|807052550|gb|KR105308_1|               RLKYDVTVTKFLSDVPVA--------------TLPIDFIVP-ILLKALSGNGFCPVE---
Lgi|807052540|gb|KR105307_1|               RLKYDVTVTKFLSDVPVA--------------TLPIDFIVP-ILLKALSGNGFCPVE---
Lgi|807052440|gb|KR105297_1|               RLKYDVTVTKFLSDVPVA--------------TLPIDFIVP-ILLKALSGNGFCPVE---
Lgi|807052380|gb|KR105291_1|               RLKYDVTVTKFLSDVPVA--------------TLPIDFIVP-ILLKALSGNGFCPVE---
Lgi|807052360|gb|KR105289_1|               RLKYDVTVTKFLSDVPVA--------------TLPIDFIVP-ILLKALSGNGFCPVE---
Lgi|807052280|gb|KR105281_1|               RLKYDVTVTKFLSDVPVA--------------TLPIDFIVP-ILLKALSGNGFCPVE---
Lgi|807052191|gb|KR105272_1|               ------------------------------------------------------------
Lgi|807052141|gb|KR105267_1|               RLKYDVTVTKFLSDVPVA--------------TLPIDFIVP-ILLKALSGNGFCPVE---
Lgi|807052081|gb|KR105261_1|               ------------------------------------------------------------
Lgi|807052041|gb|KR105257_1|               ------------------------------------------------------------
Lgi|807052001|gb|KR105253_1|               RLKYDVTVTKFLSDVPVA--------------TLPIDFIVP-ILLKALSGNGFCPVE---
Lgi|807051641|gb|KR105217_1|               ------------------------------------------------------------
EBOV_1976_KC242801                         RLKYDVTVTKFLSDVPVA--------------TLPIDFIVP-VLLKALSGNGFCPVE---
EBOV_1976_NC002549                         RLKYDVTVTKFLSDVPVA--------------TLPIDFIVP-VLLKALSGNGFCPVE---
EBOV_1977_KC242791                         RLKYDVTVTKFLSDVPVA--------------TLPIDFIVP-VLLKALSGNGFCPVE---
EBOV_1995_AY354458                         RLKYDVTVTKFLSDVPVA--------------TLPIDFIVP-ILLKALSGNGFCPVE---
EBOV_1995_JQ352763                         RLKYDVTVTKFLSDVPVA--------------TLPIDFIVP-ILLKALSGNGFCPVE---
EBOV_1995_KC242796                         RLKYDVTVTKFLSDVPVA--------------TLPIDFIVP-ILLKALSGNGFCPVE---
EBOV_1995_KC242799                         RLKYDVTVTKFLSDVPVA--------------TLPIDFIVP-ILLKALSGNGFCPVE---
EBOV_1996_KC242794                         RLKYDVTVTKFLSDVPVA--------------TLPIDFIVP-ILLKALSGNGFCPVE---
EBOV_1994_KC242792                         RLKYDVTVTKFLSDVPVA--------------TLPIDFIVP-ILLKALSGNGFCPVE---
EBOV_1996_KC242793                         RLKYDVTVTKFLSDVPVA--------------TLPIDFIVP-ILLKALSGNGFCPVE---
EBOV_2002_KC242800                         RLKYDVTVTKFLSDVPVA--------------TLPIDFIVP-ILLKALSGNGFCPVE---
EBOV_2007_HQ613403                         RLKYDVTVTKFLSDVPVA--------------TLPIDFIVP-ILLKALSGNGFCPVE---
EBOV_2007_KC242784                         RLKYDVTVTKFLSDVPVA--------------TLPIDFIVP-ILLKALSGNGFCPVE---
EBOV_2008_HQ613402                         RLKYDVTVTRFLSDVPVA--------------TLPIDFIVP-ILLKALSGNGFCPVE---
EBOV_2007_KC242785                         RLKYDVTVTKFLSDVPVA--------------TLPIDFIVP-ILLKALSGNGFCPVE---
EBOV_2007_KC242786                         RLKYDVTVTKFLSDVPVA--------------TLPIDFIVP-ILLKALSGNGFCPVE---
EBOV_2007_KC242789                         RLKYDVTVTKFLSDVPVA--------------TLPIDFIVP-ILLKALSGNGFCPVE---
EBOV_2007_KC242787                         RLKYDVTVTKFLSDVPVA--------------TLPIDFIVP-ILLKALSGNGFCPVE---
EBOV_2007_KC242790                         RLKYDVTVTKFLSDVPVA--------------TLPIDFIVP-ILLKALSGNGFCPVE---
EBOV_2007_KC242788                         RLKYDVTVTKFLSDVPVA--------------TLPIDFIVP-ILLKALSGNGFCPVE---
TAFV_1994_FJ217162                         RLKYDTTVTEFLSDVPVA--------------TLPADFLVP-TFLRTLSGNGSCPID---
BDBV_2007_FJ217161                         RLKFDATVTKFLSDVPIV--------------TLPIDYLTP-LLLRTLSGEGLCPVE---
BDBV_2012_KC545393                         RLKFDATVTKFLSDVPIV--------------TLPIDYLTP-LLLRTLSGEGLCPVE---
BDBV_2012_KC545395                         RLKFDATVTKFLSDVPIV--------------TLPIDYLTP-LLLRTLSGEGLCPVE---
BDBV_2012_KC545394                         RLKFDATVTKFLSDVPIV--------------TLPIDYLTP-LLLRTLSGEGLCPVE---
BDBV_2012_KC545396                         RLKFDATVTKFLSDVPIV--------------TLPIDYLTP-LLLRTLSGEGLCPVE---
SUDV_1976_FJ968794                         RLKYDAIVLRFISDVPVA--------------TIPIDYIAP-MLINVLADSKNAPLE---
SUDV_1979_KC242783                         RLKYDAIVLRFISDVPVA--------------TIPIDYIAP-MLINVLADSKNAPLE---
SUDV_2004_EU338380                         RLKYDAIVLRFISDVPVA--------------TIPIDYIAP-MLINVLADSKNAPLE---
SUDV_2012_KC545389                         RLKYDTIVLRFISDVPVA--------------TIPIDYIAP-MLINVLADSKNVPLE---
SUDV_2012_KC545390                         RLKYDTIVLRFISDVPVA--------------TIPIDYIAP-MLINVLADSKNVPLE---
SUDV_2012_KC545391                         RLKYDTIVLRFISDVPVA--------------TIPIDYIAP-MLINVLADSKNVPLE---
SUDV_2012_KC545392                         RLKYDTIVLRFISDVPVA--------------TIPIDYIAP-MLINVLADSKNVPLE---
SUDV_2000_AY729654                         RLKYDTIVLRFISDVPVA--------------TIPIDYIAP-MLINVLADSKNVPLE---
SUDV_2011_JN638998                         RLKYDTIVLRFISDVPVA--------------TIPIDYIAP-MLINVLADSKNVPLE---
SUDV_2012_KC589025                         RLKYDTIVLRFISDVPVA--------------TIPIDYIAP-MLTNVLADSKNVPLE---
RESTV_2008_FJ621583                        RLKFDTIVSKFLSDTPVA--------------TLPIDYLVP-ILLRSLTGHGDRPLT---
RESTV_2009_JX477165                        RLKFDTIVSKFLSDTPVA--------------TLPIDYLVP-ILLRSLTGHGDRPLT---
RESTV_2008_FJ621584                        RLKFDTIVSKFLSDTPVA--------------TLPIDYLVP-ILLRSLTGHGDRPLT---
RESTV_1990_AF522874                        RLKFDTIVSKFLSDTPVA--------------TLPIDYLVP-ILLRSLTGHGDRPLT---
RESTV_1996_AB050936                        RLKFDTIVSKFLSDTPVA--------------TLPIDYLVP-ILLRSLTGHGDRPLT---
RESTV_1996_JX477166                        RLKFDTIVSKFLSDTPVA--------------TLPIDYLVP-ILLRSLTGHGDRPLT---
RESTV_2008_FJ621585                        RLKFDTIVSKFLSDTPVA--------------TLPIDYLVP-ILLRSLTGHGDRPLT---
LNGA_Mainland_10                           ------------------------------------------------------------
LEBOV|EM_076615_EMLab                      ------------------------------------------------------------
Lgi|807051831|gb|KR105236_1|               ------------------------------------------------------------
Lgi|807051581|gb|KR105211_1|               ------------------------------------------------------------
LEBOV|EM_079388_EMLab                      ------------------------------------------------------------
LEBOV|EM_078608_EMLab                      ------------------------------------------------------------
LEBOV|EM_078654_EMLab                      ------------------------------------------------------------
LGIN_2014_Kindia_1648_2014_Oct_23          ------------------------------------------------------------
LGIN_2014_Coyah_1436_2014_Oct_13           ------------------------------------------------------------
LGIN_2014_Coyah_1320_2014_Oct_07           ------------------------------------------------------------
LGIN_2014_Coyah_1690_2014_Oct_25           ------------------------------------------------------------
LGIN_2014_Coyah_1316_2014_Oct_7            ------------------------------------------------------------
LGIN_2014_Coyah_1277_2014_Oct_4            ------------------------------------------------------------
LGIN_2014_Coyah_1333_2014_Oct_7            ------------------------------------------------------------
LGIN_2014_Conakry_1129_2014_Sep_25         ------------------------------------------------------------
LGIN_2014_Kindia_1047_2014_Sep_20          ------------------------------------------------------------
LGIN_2014_Conakry_1193_2014_Sep_28         ------------------------------------------------------------
LGIN_2014_Conakry_1213_2014_Oct_02         ------------------------------------------------------------
LGIN_2014_Conakry_1249_2014_Oct_4          ------------------------------------------------------------
LGIN_2014_Coyah_1278_2014_Oct_4            ------------------------------------------------------------
LGIN_2014_Conakry_1298_2014_Oct_6          ------------------------------------------------------------
LGIN_2014_Kerouane_1331_2014_Oct_7         ------------------------------------------------------------
LGIN_2014_Coyah_1374_2014_Oct_10           ------------------------------------------------------------
LGIN_2014_Conakry_1551_2014_Oct_18         ------------------------------------------------------------
LGIN_2014_Coyah_1652_2014_Oct_24           ------------------------------------------------------------
LGIN_2014_Coyah_1686_2014_Oct_24           ------------------------------------------------------------
LGIN_2014_Coyah_1689_2014_Oct_25           ------------------------------------------------------------
LGIN_2014_Coyah_1327_2014_Oct_07           ------------------------------------------------------------
LEBOV|EM_080193|EMLab                      ------------------------------------------------------------
LEBOV|EM_080213_EMLab                      ------------------------------------------------------------
LEBOV|EM_074461_EMLab                      ------------------------------------------------------------
LEBOV|EM_074531_EMLab                      ------------------------------------------------------------
LEBOV|EM_080076_EMLab                      ------------------------------------------------------------
LEBOV|EM_079622_EMLab                      ------------------------------------------------------------
LEBOV|EM_079630_EMLab                      ------------------------------------------------------------
LEBOV|EM_079657_EMLab                      ------------------------------------------------------------
LEBOV|EM_079659_EMLab                      ------------------------------------------------------------
LEBOV|EM_079578_EMLab                      ------------------------------------------------------------
LEBOV|EM_079542_EMLab                      ------------------------------------------------------------
LEBOV|EM_079514_EMLab                      ------------------------------------------------------------
LEBOV|EM_079429_EMLab                      ------------------------------------------------------------
LEBOV|EM_079404_EMLab                      ------------------------------------------------------------
LEBOV|EM_079405_EMLab                      ------------------------------------------------------------
LEBOV|EM_079408_EMLab                      ------------------------------------------------------------
LEBOV|EM_079421_EMLab                      ------------------------------------------------------------
LEBOV|EM_079422_EMLab                      ------------------------------------------------------------
LEBOV|EM_079423_EMLab                      ------------------------------------------------------------
LEBOV|EM_079424_EMLab                      ------------------------------------------------------------
LEBOV|EM_079434_EMLab                      ------------------------------------------------------------
LEBOV|EM_079444_EMLab                      ------------------------------------------------------------
LEBOV|EM_079450_EMLab                      ------------------------------------------------------------
LEBOV|EM_079464_EMLab                      ------------------------------------------------------------
LEBOV|EM_079517_EMLab                      ------------------------------------------------------------
LEBOV|EM_079549_EMLab                      ------------------------------------------------------------
LEBOV|EM_079587_EMLab                      ------------------------------------------------------------
LEBOV|EM_079412_EMLab                      ------------------------------------------------------------
LEBOV|EM_079772_EMLab                      ------------------------------------------------------------
LEBOV|EM_079702_EMLab                      ------------------------------------------------------------
LEBOV|EM_079681_EMLab                      ------------------------------------------------------------
LEBOV|EM_079749_EMLab                      ------------------------------------------------------------
LEBOV|EM_079753_EMLab                      ------------------------------------------------------------
LEBOV|EM_079677_EMLab                      ------------------------------------------------------------
LEBOV|EM_079685_EMLab                      ------------------------------------------------------------
LEBOV|EM_079731_EMLab                      ------------------------------------------------------------
LEBOV|EM_079915_EMLab                      ------------------------------------------------------------
LEBOV|EM_074354_EMLab                      ------------------------------------------------------------
LEBOV|EM_074335_EMLab                      ------------------------------------------------------------
LEBOV|EM_079859_EMLab                      ------------------------------------------------------------
LEBOV|EM_079815_EMLab                      ------------------------------------------------------------
LEBOV|EM_079413_EMLab                      ------------------------------------------------------------
LEBOV|EM_079414_EMLab                      ------------------------------------------------------------
LEBOV|EM_079497_EMLab                      ------------------------------------------------------------
LEBOV|EM_079750_EMLab                      ------------------------------------------------------------
LEBOV|EM_079775_EMLab                      ------------------------------------------------------------
LEBOV|EM_079910_EMLab                      ------------------------------------------------------------
LEBOV|EM_079911_EMLab                      ------------------------------------------------------------
LEBOV|EM_079912_EMLab                      ------------------------------------------------------------
LEBOV|EM_079913_EMLab                      ------------------------------------------------------------
LEBOV|EM_079914_EMLab                      ------------------------------------------------------------
LEBOV|EM_080063_EMLab                      ------------------------------------------------------------
LEBOV|EM_080141_EMLab                      ------------------------------------------------------------
LGIN_2014_Siguiri_517_2014_Jul_24          ------------------------------------------------------------
LGIN_2014_Kouroussa_531_2014_Jul_27        ------------------------------------------------------------
LGIN_2014_Conakry_1128_2014_Sep_25         ------------------------------------------------------------
LGIN_2014_Coyah_955_2014_Sep_11            ------------------------------------------------------------
LGIN_2014_Forecariah_1069_2014_Sep_21      ------------------------------------------------------------
LGIN_2014_Forecariah_1567_2014_Oct_18      ------------------------------------------------------------
LGIN_2014_Forecariah_1571_2014_Oct_20      ------------------------------------------------------------
LGIN_2014_Conakry_1039_2014_Sep_19         ------------------------------------------------------------
LNGA_061304                                ------------------------------------------------------------
Lgi|807051501|gb|KR105203_1|               ------------------------------------------------------------
LGIN_2014_Conakry_1445_2014_Oct_14         ------------------------------------------------------------
LEBOV|EM_00032Z_EMLab                      ------------------------------------------------------------
Lgi|807052950|gb|KR105348_1|               ------------------------------------------------------------
LEBOV|EM_078415_EMLab                      ------------------------------------------------------------
LGIN_2014_Nzeerekore_1622_2014_Oct_22      ------------------------------------------------------------
LGIN_2014_Coyah_1321_2014_Oct_7            ------------------------------------------------------------
LEBOV|EM_004259_EMLab                      ------------------------------------------------------------
LEBOV|EM_004438_EMLab                      ------------------------------------------------------------
LEBOV|EM_075076_EMLab                      ------------------------------------------------------------
LEBOV|EM_004494_EMLab                      ------------------------------------------------------------
LEBOV|EM_078639_EMLab                      ------------------------------------------------------------
LEBOV|EM_078670_EMLab                      ------------------------------------------------------------
LNGA_061232                                ------------------------------------------------------------
LEBOV|EM_075435_EMLab                      ------------------------------------------------------------
LEBOV|EM_004059_EMLab                      ------------------------------------------------------------
LEBOV|EM_004085_EMLab                      ------------------------------------------------------------
LEBOV|EM_004201_EMLab                      ------------------------------------------------------------
LEBOV|EM_004290_EMLab                      ------------------------------------------------------------
LEBOV|EM_004414_EMLab                      ------------------------------------------------------------
LEBOV|EM_004422_EMLab                      ------------------------------------------------------------
LEBOV|EM_004437_EMLab                      ------------------------------------------------------------
LEBOV|EM_074821_EMLab                      ------------------------------------------------------------
LEBOV|EM_074822_EMLab                      ------------------------------------------------------------
LEBOV|EM_075932_EMLab                      ------------------------------------------------------------
LEBOV|EM_076217_EMLab                      ------------------------------------------------------------
LEBOV|EM_076403_EMLab                      ------------------------------------------------------------
LEBOV|EM_076472_EMLab                      ------------------------------------------------------------
LEBOV|EM_078683_EMLab                      ------------------------------------------------------------
LEBOV|EM_078694_EMLab                      ------------------------------------------------------------
LEBOV|EM_078706_EMLab                      ------------------------------------------------------------
LEBOV|EM_078722_EMLab|GUI                  ------------------------------------------------------------
LEBOV|EM_078763_EMLab                      ------------------------------------------------------------
LEBOV|EM_078779_EMLab                      ------------------------------------------------------------
LGIN_2014_Conakry_1491_2014_Oct_16         ------------------------------------------------------------
LGIN_2014_Conakry_1561_2014_Oct_19         ------------------------------------------------------------
LGIN_2014_Conakry_1210_2014_Oct_2          ------------------------------------------------------------
LGIN_2014_Conakry_1205_2014_Oct_2          ------------------------------------------------------------
LGIN_2014_Gueckedou_633_2014_Aug_12        ------------------------------------------------------------
LGIN_2014_Conakry_691_2014_Aug_21          ------------------------------------------------------------
LGIN_2014_Conakry_1120_2014_Sep_25         ------------------------------------------------------------
LGIN_2014_Conakry_1121_2014_Sep_25         ------------------------------------------------------------
LGIN_2014_Coyah_1274_2014_Oct_4            ------------------------------------------------------------
LGIN_2014_Coyah_1339_2014_Oct_8            ------------------------------------------------------------
LGIN_2014_Conakry_1340_2014_Oct_8          ------------------------------------------------------------
LGIN_2014_Conakry_1342_2014_Oct_8          ------------------------------------------------------------
LGIN_2014_Coyah_1355_2014_Oct_9            ------------------------------------------------------------
LGIN_2014_Conakry_1480_2014_Oct_15         ------------------------------------------------------------
LGIN_2014_Forecariah_1568_2014_Oct_18      ------------------------------------------------------------
LGIN_2014_Forecariah_1623_2014_Oct_24      ------------------------------------------------------------
LEBOV|EM_078656_EMLab                      ------------------------------------------------------------
LEBOV|EM_078556_EMLab                      ------------------------------------------------------------
LEBOV|EM_076334_EMLab                      ------------------------------------------------------------
LEBOV|EM_076335_EMLab                      ------------------------------------------------------------
LEBOV|EM_075929_EMLab                      ------------------------------------------------------------
LEBOV|EM_075930_EMLab                      ------------------------------------------------------------
LEBOV|EM_000457_EMLab                      ------------------------------------------------------------
LEBOV|EM_074548_EMLab                      ------------------------------------------------------------
LEBOV|EM_075373_EMLab                      ------------------------------------------------------------
LEBOV|EM_075447_EMLab                      ------------------------------------------------------------
LEBOV|EM_075928_EMLab                      ------------------------------------------------------------
LEBOV|EM_075931_EMLab                      ------------------------------------------------------------
LEBOV|EM_076191_EMLab                      ------------------------------------------------------------
LEBOV|EM_076192_EMLab                      ------------------------------------------------------------
LEBOV|EM_076383_EMLab                      ------------------------------------------------------------
LGIN_2014_Macenta_645_2014_Aug_14          ------------------------------------------------------------
LGIN_2014_Coyah_1063_2014_Sep_21           ------------------------------------------------------------
LGIN_2014_Conakry_1454_2014_Oct_14         ------------------------------------------------------------
LGIN_2014_Conakry_1481_2014_Oct_15         ------------------------------------------------------------
LGIN_2014_Conakry_768_2014_Aug_27          ------------------------------------------------------------
LEBOV|EM_004481_EMLab                      ------------------------------------------------------------
LEBOV|EM_078416_EMLab                      ------------------------------------------------------------
LEBOV|EM_078638_EMLab                      ------------------------------------------------------------
LGIN_2014_Coyah_1394_2014_Oct_11           ------------------------------------------------------------
Lgi|807052660|gb|KR105319_1|               ------------------------------------------------------------
Lgi|807052960|gb|KR105349_1|               ------------------------------------------------------------
Lgi|807052910|gb|KR105344_1|               ------------------------------------------------------------
Lgi|807052880|gb|KR105341_1|               ------------------------------------------------------------
Lgi|807052480|gb|KR105301_1|               ------------------------------------------------------------
LEBOV|EM_080223_EMLab                      ------------------------------------------------------------
LEBOV|EM_004589_EMLab                      ------------------------------------------------------------
LEBOV|EM_000706_EMLab                      ------------------------------------------------------------
LEBOV|EM_000128_EMLab                      ------------------------------------------------------------
LEBOV|EM_000219_EMLab                      ------------------------------------------------------------
LEBOV|EM_074436_EMLab                      ------------------------------------------------------------
LEBOV|EM_074437_EMLab                      ------------------------------------------------------------
LEBOV|EM_074438_EMLab                      ------------------------------------------------------------
LEBOV|EM_074439_EMLab                      ------------------------------------------------------------
LEBOV|EM_074684_EMLab                      ------------------------------------------------------------
LEBOV|EM_076769_EMLab                      ------------------------------------------------------------
LEBOV|EM_076948_EMLab                      ------------------------------------------------------------
LEBOV|EM_076949_EMLab                      ------------------------------------------------------------
LEBOV|EM_078697_EMLab                      ------------------------------------------------------------
LEBOV|EM_078709_EMLab                      ------------------------------------------------------------
LEBOV|EM_076770_EMLab                      ------------------------------------------------------------
LEBOV|EM_080165_EMLab                      ------------------------------------------------------------
Lgi|667853197|gb|KM233103_1|               ------------------------------------------------------------
Lgi|667852893|gb|KM233074_1|               ------------------------------------------------------------
Lgi|807052620|gb|KR105315_1|               ------------------------------------------------------------
Lgi|807052610|gb|KR105314_1|               ------------------------------------------------------------
Lgi|807052600|gb|KR105313_1|               ------------------------------------------------------------
LEBOV|EM_004503_EMLab                      ------------------------------------------------------------
LEBOV|EM_004580_EMLab                      ------------------------------------------------------------
LEBOV|EM_004555_EMLab                      ------------------------------------------------------------
LEBOV|EM_004563_EMLab                      ------------------------------------------------------------
LEBOV|EM_000958_EMLab                      ------------------------------------------------------------
Lgi|807051781|gb|KR105231_1|               ------------------------------------------------------------
Lgi|807051941|gb|KR105247_1|               ------------------------------------------------------------
Lgi|807052121|gb|KR105265_1|               ------------------------------------------------------------
Lgi|807052111|gb|KR105264_1|               ------------------------------------------------------------
Lgi|807051811|gb|KR105234_1|               ------------------------------------------------------------
Lgi|807051801|gb|KR105233_1|               ------------------------------------------------------------
Lgi|807051971|gb|KR105250_1|               ------------------------------------------------------------
Lgi|807051891|gb|KR105242_1|               ------------------------------------------------------------
Lgi|807052330|gb|KR105286_1|               ------------------------------------------------------------
Lgi|807052031|gb|KR105256_1|               ------------------------------------------------------------
Lgi|807052021|gb|KR105255_1|               ------------------------------------------------------------
LEBOV|EM_000707_EMLab                      ------------------------------------------------------------
LEBOV|EM_000934_EMLab                      ------------------------------------------------------------
Lgi|807051851|gb|KR105238_1|               ------------------------------------------------------------
Lgi|807052770|gb|KR105330_1|               ------------------------------------------------------------
LNGA_DHB_001_07_14                         ------------------------------------------------------------
LNGA_DHB_009_08_14                         ------------------------------------------------------------
LNGA_DHB_010_08_14                         ------------------------------------------------------------
LNGA_DHB_012_08_14                         ------------------------------------------------------------
LNGA_DHB_013_08_14                         ------------------------------------------------------------
LNGA_DHB_016_08_14                         ------------------------------------------------------------
LNGA_DHB_018_08_14                         ------------------------------------------------------------
LNGA_DHB_019_08_14                         ------------------------------------------------------------
LGIN_2014_Dubreka_789_2014_Aug_29          ------------------------------------------------------------
LEBOV|EM_074350_EMLab                      ------------------------------------------------------------
LEBOV|EM_000500_EMLab                      ------------------------------------------------------------
LEBOV|EM_000028_EMLab                      ------------------------------------------------------------
LEBOV|EM_001101_EMLab                      ------------------------------------------------------------
LEBOV|EM_001102_EMLab                      ------------------------------------------------------------
LEBOV|EM_075368_EMLab                      ------------------------------------------------------------
LEBOV|EM_076322_EMLab                      ------------------------------------------------------------
LEBOV|EM_076533_EMLab                      ------------------------------------------------------------
LEBOV|EM_076534_EMLab                      ------------------------------------------------------------
LEBOV|EM_076610_EMLab                      ------------------------------------------------------------
LEBOV|EM_076951_EMLab                      ------------------------------------------------------------
LGIN_2014_Conakry_1371_2014_Oct_10         ------------------------------------------------------------
LGIN_2014_Conakry_684_2014_Aug_20          ------------------------------------------------------------
LGIN_2014_Forecariah_1365_2014_Oct_9       ------------------------------------------------------------
Lgi|807052860|gb|KR105339_1|               ------------------------------------------------------------
Lgi|807052850|gb|KR105338_1|               ------------------------------------------------------------
Lgi|807052840|gb|KR105337_1|               ------------------------------------------------------------
LEBOV|EM_074349_EMLab                      ------------------------------------------------------------
LEBOV|EM_074351_EMLab                      ------------------------------------------------------------
LEBOV|EM_074352_EMLab                      ------------------------------------------------------------
LEBOV|EM_074353_EMLab                      ------------------------------------------------------------
LEBOV|EM_074391_EMLab                      ------------------------------------------------------------
LEBOV|EM_074392_EMLab                      ------------------------------------------------------------
LEBOV|EM_075043_EMLab                      ------------------------------------------------------------
LEBOV|EM_080003_EMLab                      ------------------------------------------------------------
LEBOV|EM_080065_EMLab                      ------------------------------------------------------------
LEBOV|EM_080067_EMLab                      ------------------------------------------------------------
LEBOV|EM_080261_EMLab                      ------------------------------------------------------------
LEBOV|EM_080269_EMLab                      ------------------------------------------------------------
LGIN_2014_Dalaba_1211_2014_Oct_2           ------------------------------------------------------------
LGIN_2014_Coyah_1279_2014_Oct_04           ------------------------------------------------------------
Lgi|807052870|gb|KR105340_1|               ------------------------------------------------------------
Lgi|807052750|gb|KR105328_1|               ------------------------------------------------------------
Lgi|807052740|gb|KR105327_1|               ------------------------------------------------------------
Lgi|807052730|gb|KR105326_1|               ------------------------------------------------------------
Lgi|807052720|gb|KR105325_1|               ------------------------------------------------------------
Lgi|807052710|gb|KR105324_1|               ------------------------------------------------------------
Lgi|807052680|gb|KR105321_1|               ------------------------------------------------------------
Lgi|807052670|gb|KR105320_1|               ------------------------------------------------------------
Lgi|807052580|gb|KR105311_1|               ------------------------------------------------------------
Lgi|807052430|gb|KR105296_1|               ------------------------------------------------------------
Lgi|807052181|gb|KR105271_1|               ------------------------------------------------------------
Lgi|807051961|gb|KR105249_1|               ------------------------------------------------------------
Lgi|807051881|gb|KR105241_1|               ------------------------------------------------------------
Lgi|807051761|gb|KR105229_1|               ------------------------------------------------------------
Lgi|807051721|gb|KR105225_1|               ------------------------------------------------------------
Lgi|807051711|gb|KR105224_1|               ------------------------------------------------------------
Lgi|807051701|gb|KR105223_1|               ------------------------------------------------------------
Lgi|807051691|gb|KR105222_1|               ------------------------------------------------------------
Lgi|807051681|gb|KR105221_1|               ------------------------------------------------------------
Lgi|807051651|gb|KR105218_1|               ------------------------------------------------------------
Lgi|807051611|gb|KR105214_1|               ------------------------------------------------------------
Lgi|807051591|gb|KR105212_1|               ------------------------------------------------------------
Lgi|807051571|gb|KR105210_1|               ------------------------------------------------------------
Lgi|807051561|gb|KR105209_1|               ------------------------------------------------------------
Lgi|807051551|gb|KR105208_1|               ------------------------------------------------------------
Lgi|807051541|gb|KR105207_1|               ------------------------------------------------------------
Lgi|807051481|gb|KR105201_1|               ------------------------------------------------------------
Lgi|807051471|gb|KR105200_1|               ------------------------------------------------------------
Lgi|667853353|gb|KM233118_1|               ------------------------------------------------------------
Lgi|667853343|gb|KM233117_1|               ------------------------------------------------------------
Lgi|667853332|gb|KM233116_1|               ------------------------------------------------------------
Lgi|667853280|gb|KM233111_1|               ------------------------------------------------------------
Lgi|667853259|gb|KM233109_1|               ------------------------------------------------------------
Lgi|667853249|gb|KM233108_1|               ------------------------------------------------------------
Lgi|667853239|gb|KM233107_1|               ------------------------------------------------------------
Lgi|667853228|gb|KM233106_1|               ------------------------------------------------------------
Lgi|667853218|gb|KM233105_1|               ------------------------------------------------------------
Lgi|667853176|gb|KM233101_1|               ------------------------------------------------------------
Lgi|667853166|gb|KM233100_1|               ------------------------------------------------------------
Lgi|667853134|gb|KM233097_1|               ------------------------------------------------------------
Lgi|667853124|gb|KM233096_1|               ------------------------------------------------------------
Lgi|667853113|gb|KM233095_1|               ------------------------------------------------------------
Lgi|667853103|gb|KM233094_1|               ------------------------------------------------------------
Lgi|667853082|gb|KM233092_1|               ------------------------------------------------------------
Lgi|667853062|gb|KM233090_1|               ------------------------------------------------------------
Lgi|667853051|gb|KM233089_1|               ------------------------------------------------------------
Lgi|667853041|gb|KM233088_1|               ------------------------------------------------------------
Lgi|667853030|gb|KM233087_1|               ------------------------------------------------------------
Lgi|667853020|gb|KM233086_1|               ------------------------------------------------------------
Lgi|667853009|gb|KM233085_1|               ------------------------------------------------------------
Lgi|667852999|gb|KM233084_1|               ------------------------------------------------------------
Lgi|667852988|gb|KM233083_1|               ------------------------------------------------------------
Lgi|667852978|gb|KM233082_1|               ------------------------------------------------------------
Lgi|667852967|gb|KM233081_1|               ------------------------------------------------------------
Lgi|667852957|gb|KM233080_1|               ------------------------------------------------------------
Lgi|667852945|gb|KM233079_1|               ------------------------------------------------------------
Lgi|667852934|gb|KM233078_1|               ------------------------------------------------------------
Lgi|667852924|gb|KM233077_1|               ------------------------------------------------------------
Lgi|667852914|gb|KM233076_1|               ------------------------------------------------------------
Lgi|667852903|gb|KM233075_1|               ------------------------------------------------------------
Lgi|667852882|gb|KM233073_1|               ------------------------------------------------------------
Lgi|667852872|gb|KM233072_1|               ------------------------------------------------------------
Lgi|667852861|gb|KM233071_1|               ------------------------------------------------------------
LEBOV|EM_079410_EMLab                      ------------------------------------------------------------
LEBOV|EM_079442_EMLab                      ------------------------------------------------------------
LEBOV|EM_079876_EMLab                      ------------------------------------------------------------
LEBOV|EM_079880_EMLab                      ------------------------------------------------------------
LEBOV|EM_079983_EMLab                      ------------------------------------------------------------
LEBOV|EM_080011_EMLab                      ------------------------------------------------------------
LEBOV|EM_080064_EMLab                      ------------------------------------------------------------
LEBOV|EM_080066_EMLab                      ------------------------------------------------------------
LEBOV|EM_080132_EMLab                      ------------------------------------------------------------
LEBOV|EM_080253_EMLab                      ------------------------------------------------------------
Lgi|807051621|gb|KR105215_1|               ------------------------------------------------------------
Lgi|807052900|gb|KR105343_1|               ------------------------------------------------------------
Lgi|807052890|gb|KR105342_1|               ------------------------------------------------------------
Lgi|667853093|gb|KM233093_1|               ------------------------------------------------------------
Lgi|807051951|gb|KR105248_1|               ------------------------------------------------------------
LGIN_2014_Conakry_653_2014_Aug_15          ------------------------------------------------------------
Lgi|807052400|gb|KR105293_1|               ------------------------------------------------------------
Lgi|807052390|gb|KR105292_1|               ------------------------------------------------------------
Lgi|807051911|gb|KR105244_1|               ------------------------------------------------------------
LEBOV|EM_074720_EMLab                      ------------------------------------------------------------
LEBOV|EM_074462_EMLab                      ------------------------------------------------------------
LEBOV|EM_000921_EMLab                      ------------------------------------------------------------
LEBOV|EM_000968_EMLab                      ------------------------------------------------------------
LEBOV|EM_004192_EMLab                      ------------------------------------------------------------
LEBOV|EM_078555_EMLab                      ------------------------------------------------------------
LEBOV|EM_000015_EMLab                      ------------------------------------------------------------
LEBOV|EM_000027_EMLab                      ------------------------------------------------------------
LEBOV|EM_000127_EMLab                      ------------------------------------------------------------
LEBOV|EM_000218_EMLab                      ------------------------------------------------------------
LEBOV|EM_000501_EMLab                      ------------------------------------------------------------
LEBOV|EM_000502_EMLab                      ------------------------------------------------------------
LEBOV|EM_000925_EMLab                      ------------------------------------------------------------
LEBOV|EM_000982_EMLab                      ------------------------------------------------------------
LEBOV|EM_000983_EMLab                      ------------------------------------------------------------
LEBOV|EM_074785_EMLab                      ------------------------------------------------------------
LEBOV|EM_076193_EMLab                      ------------------------------------------------------------
Lgi|667852840|gb|KM233069_1|               ------------------------------------------------------------
Lgi|667852851|gb|KM233070_1|               ------------------------------------------------------------
Lgi|667853072|gb|KM233091_1|               ------------------------------------------------------------
Lgi|807051631|gb|KR105216_1|               ------------------------------------------------------------
Lgi|807051661|gb|KR105219_1|               ------------------------------------------------------------
Lgi|807051671|gb|KR105220_1|               ------------------------------------------------------------
LGIN_2014_Forecariah_989_2014_Sep_15       ------------------------------------------------------------
Lgi|807052570|gb|KR105310_1|               ------------------------------------------------------------
Lgi|807052530|gb|KR105306_1|               ------------------------------------------------------------
Lgi|807052520|gb|KR105305_1|               ------------------------------------------------------------
Lgi|807052310|gb|KR105284_1|               ------------------------------------------------------------
Lgi|807052300|gb|KR105283_1|               ------------------------------------------------------------
Lgi|807052270|gb|KR105280_1|               ------------------------------------------------------------
Lgi|807052260|gb|KR105279_1|               ------------------------------------------------------------
Lgi|807052250|gb|KR105278_1|               ------------------------------------------------------------
Lgi|807052240|gb|KR105277_1|               ------------------------------------------------------------
Lgi|807052230|gb|KR105276_1|               ------------------------------------------------------------
Lgi|807052200|gb|KR105273_1|               ------------------------------------------------------------
Lgi|807052011|gb|KR105254_1|               ------------------------------------------------------------
Lgi|807051931|gb|KR105246_1|               ------------------------------------------------------------
Lgi|807051921|gb|KR105245_1|               ------------------------------------------------------------
Lgi|807051901|gb|KR105243_1|               ------------------------------------------------------------
Lgi|807051861|gb|KR105239_1|               ------------------------------------------------------------
Lgi|807051771|gb|KR105230_1|               ------------------------------------------------------------
Lgi|667853311|gb|KM233114_1|               ------------------------------------------------------------
Lgi|667853301|gb|KM233113_1|               ------------------------------------------------------------
Lgi|807052420|gb|KR105295_1|               ------------------------------------------------------------
Lgi|807052350|gb|KR105288_1|               ------------------------------------------------------------
Lgi|807052340|gb|KR105287_1|               ------------------------------------------------------------
Lgi|807052101|gb|KR105263_1|               ------------------------------------------------------------
Lgi|807051991|gb|KR105252_1|               ------------------------------------------------------------
Lgi|807051821|gb|KR105235_1|               ------------------------------------------------------------
Lgi|807051791|gb|KR105232_1|               ------------------------------------------------------------
Lgi|807052500|gb|KR105303_1|               ------------------------------------------------------------
Lgi|807052490|gb|KR105302_1|               ------------------------------------------------------------
Lgi|807051731|gb|KR105226_1|               ------------------------------------------------------------
Lgi|807051741|gb|KR105227_1|               ------------------------------------------------------------
Lgi|807051841|gb|KR105237_1|               ------------------------------------------------------------
Lgi|807052220|gb|KR105275_1|               ------------------------------------------------------------
Lgi|807052370|gb|KR105290_1|               ------------------------------------------------------------
Lgi|807052410|gb|KR105294_1|               ------------------------------------------------------------
Lgi|807052510|gb|KR105304_1|               ------------------------------------------------------------
Lgi|807052700|gb|KR105323_1|               ------------------------------------------------------------
Lgi|807052800|gb|KR105333_1|               ------------------------------------------------------------
LGIN_2014_Conakry_507_2014_Jul_24          ------------------------------------------------------------
LGIN_2014_Dalaba_1116_2014_Sep_24          ------------------------------------------------------------
LEBOV|EM_080265_EMLab                      ------------------------------------------------------------
Lgi|667853186|gb|KM233102_1|               ------------------------------------------------------------
LGIN_2014_Conakry_1651_2014_Oct_24         ------------------------------------------------------------
LGIN_2014_Conakry_1027_2014_Sep_18         ------------------------------------------------------------
LGIN_2014_Conakry_1250_2014_Oct_04         ------------------------------------------------------------
Lgi|807052790|gb|KR105332_1|               ------------------------------------------------------------
LGIN_2014_Conakry_505_2014_Jul_24          ------------------------------------------------------------
LGIN_2014_Conakry_509_2014_Jul_24          ------------------------------------------------------------
LGIN_2014_Conakry_573_2014_Aug_2           ------------------------------------------------------------
LGIN_2014_Conakry_657_2014_Aug_16          ------------------------------------------------------------
LGIN_2014_Conakry_678_2014_Aug_19          ------------------------------------------------------------
LGIN_2014_Conakry_701_2014_Aug_22          ------------------------------------------------------------
LGIN_2014_Conakry_740_2014_Aug_26          ------------------------------------------------------------
LGIN_2014_Conakry_786_2014_Aug_28          ------------------------------------------------------------
LGIN_2014_Conakry_787_2014_Aug_28          ------------------------------------------------------------
LGIN_2014_Conakry_976_2014_Sep_14          ------------------------------------------------------------
LGIN_2014_Conakry_1043_2014_Sep_19         ------------------------------------------------------------
LGIN_2014_Conakry_1059_2014_Sep_21         ------------------------------------------------------------
LGIN_2014_Conakry_1081_2014_Sep_22         ------------------------------------------------------------
LGIN_2014_Conakry_1105_2014_Sep_24         ------------------------------------------------------------
LGIN_2014_Conakry_1149_2014_Sep_27         ------------------------------------------------------------
LGIN_2014_Conakry_1215_2014_Oct_02         ------------------------------------------------------------
LGIN_2014_Conakry_742_2014_Aug_26          ------------------------------------------------------------
Lgi|807052930|gb|KR105346_1|               ------------------------------------------------------------
Lgi|807052920|gb|KR105345_1|               ------------------------------------------------------------
Lgi|807052820|gb|KR105335_1|               ------------------------------------------------------------
Lgi|807052780|gb|KR105331_1|               ------------------------------------------------------------
Lgi|807052640|gb|KR105317_1|               ------------------------------------------------------------
Lgi|807052630|gb|KR105316_1|               ------------------------------------------------------------
Lgi|807052560|gb|KR105309_1|               ------------------------------------------------------------
Lgi|807052470|gb|KR105300_1|               ------------------------------------------------------------
Lgi|807052460|gb|KR105299_1|               ------------------------------------------------------------
Lgi|807052450|gb|KR105298_1|               ------------------------------------------------------------
Lgi|807052320|gb|KR105285_1|               ------------------------------------------------------------
Lgi|807052290|gb|KR105282_1|               ------------------------------------------------------------
Lgi|807052210|gb|KR105274_1|               ------------------------------------------------------------
Lgi|807052171|gb|KR105270_1|               ------------------------------------------------------------
Lgi|807052161|gb|KR105269_1|               ------------------------------------------------------------
Lgi|807052151|gb|KR105268_1|               ------------------------------------------------------------
Lgi|807052131|gb|KR105266_1|               ------------------------------------------------------------
Lgi|807052091|gb|KR105262_1|               ------------------------------------------------------------
Lgi|807052061|gb|KR105259_1|               ------------------------------------------------------------
Lgi|807052051|gb|KR105258_1|               ------------------------------------------------------------
Lgi|807051981|gb|KR105251_1|               ------------------------------------------------------------
Lgi|807051871|gb|KR105240_1|               ------------------------------------------------------------
Lgi|807051751|gb|KR105228_1|               ------------------------------------------------------------
Lgi|807051601|gb|KR105213_1|               ------------------------------------------------------------
Lgi|807051531|gb|KR105206_1|               ------------------------------------------------------------
Lgi|807051521|gb|KR105205_1|               ------------------------------------------------------------
Lgi|807051511|gb|KR105204_1|               ------------------------------------------------------------
Lgi|807051491|gb|KR105202_1|               ------------------------------------------------------------
Lgi|667853322|gb|KM233115_1|               ------------------------------------------------------------
Lgi|667853291|gb|KM233112_1|               ------------------------------------------------------------
Lgi|667853270|gb|KM233110_1|               ------------------------------------------------------------
Lgi|667853207|gb|KM233104_1|               ------------------------------------------------------------
Lgi|667853155|gb|KM233099_1|               ------------------------------------------------------------
Lgi|667853145|gb|KM233098_1|               ------------------------------------------------------------
                                                                                                       

Lgi|807052830|gb|KR105336_1|               ------------------------------------------------------------
Lgi|807052940|gb|KR105347_1|               FTVTTEHTRNPPCCYGLVSDISIQRSGS--------------------------------
Lgi|807052071|gb|KR105260_1|               ------------------------------------------------------------
LNGA_DHB_015_09_14                         FTVTTEHTRNPPCCYGLVSDISIQRSGS--------------------------------
LNGA_Mainland_13                           ------------------------------------------------------------
LEBOV|EM_076138_EMLab                      ------------------------------------------------------------
Lgi|807052590|gb|KR105312_1|               ----------PR-CQQFLDEIIKYTMQDALFLKYYLKNVGAQEDCVDDHFQEKILSSIQG
LGIN_2014_Dalaba_1104_2014_Sep_24          ------------------------------------------------------------
Lgi|807052810|gb|KR105334_1|               ------------------------------------------------------------
Lgi|807052760|gb|KR105329_1|               ----------PR-CQQFLDEIIKYTMQDALFLKYYLKNVGAQEDCVDDHFQEKILSSIQG
Lgi|807052690|gb|KR105322_1|               ----------PR-CQQFLDEIIKYTMQDALFLKYYLKNVGAQEDCVDDHFQEKILSSIQG
Lgi|807052650|gb|KR105318_1|               ----------PR-CQQFLDEIIKYTMQDALFLKYYLKNVGAQEDCVDDHFQEKILSSIQG
Lgi|807052550|gb|KR105308_1|               ----------PR-CQQFLDEIIKYTMQDALFLKYYLKNVGAQEDCVDDHFQEKILSSIQG
Lgi|807052540|gb|KR105307_1|               ----------PR-CQQFLDEIIKYTMQDALFLKYYLKNVGAQEDCVDDHFQEKILSSIQG
Lgi|807052440|gb|KR105297_1|               ----------PR-CQQFLDEIIKYTMQDALFLKYYLKNVGAQEDCVDDHFQEKILSSIQG
Lgi|807052380|gb|KR105291_1|               ----------PR-CQQFLDEIIKYTMQDALFLKYYLKNVGAQEDCVDDHFQEKILSSIQG
Lgi|807052360|gb|KR105289_1|               ----------PR-CQQFLDEIIKYTMQDALFLKYYLKNVGAQEDCVDDHFQEKILSSIQG
Lgi|807052280|gb|KR105281_1|               ----------PR-CQQFLDEIIKYTMQDALFLKYYLKNVGAQEDCVDDHFQEKILSSIQG
Lgi|807052191|gb|KR105272_1|               ------------------------------------------------------------
Lgi|807052141|gb|KR105267_1|               ----------PR-CQQFLDEIIKYTMQDALFLKYYLKNVGAQEDCVDDHFQEKILSSIQG
Lgi|807052081|gb|KR105261_1|               ------------------------------------------------------------
Lgi|807052041|gb|KR105257_1|               ------------------------------------------------------------
Lgi|807052001|gb|KR105253_1|               ----------PR-CQQFLDEIIKYTMQDALFLKYYLKNVGAQEDCVDDHFQEKILSSIQG
Lgi|807051641|gb|KR105217_1|               ------------------------------------------------------------
EBOV_1976_KC242801                         ----------PR-CQQFLDEIIKYTMQDALFLKYYLKNVGAQEDCVDEHFQEKILSSIQG
EBOV_1976_NC002549                         ----------PR-CQQFLDEIIKYTMQDALFLKYYLKNVGAQEDCVDEHFQEKILSSIQG
EBOV_1977_KC242791                         ----------PR-CQQFLDEIIKYTMQDALFLKYYLKNVGAQEDCVDEHFQEKILSSIQG
EBOV_1995_AY354458                         ----------PR-CQQFLDEIIKYTMQDALFLKYYLKNVGAQEDCVDDHFQEKILSSIQG
EBOV_1995_JQ352763                         ----------PR-CQQFLDEIIKYTMQDALFLKYYLKNVGAQEDCVDDHFQEKILSSIQG
EBOV_1995_KC242796                         ----------PR-CQQFLDEIIKYTMQDALFLKYYLKNVGAQEDCVDDHFQEKILSSIQG
EBOV_1995_KC242799                         ----------PR-CQQFLDEIIKYTMQDALFLKYYLKNVGAQEDCVDDHFQEKILSSIQG
EBOV_1996_KC242794                         ----------PR-CQQFLDEIIKYTMQDALFLKYYLKNVGAQEDCVDDHFQEKILSSIQG
EBOV_1994_KC242792                         ----------PR-CQQFLDEIIKYTMQDALFLKYYLKNVGAQEDCVDDHFQEKILSSIQG
EBOV_1996_KC242793                         ----------PR-CQQFLDEIIKYTMQDALFLKYYLKNVGAQEDCVDDHFQEKILSAIQG
EBOV_2002_KC242800                         ----------PR-CQQFLDEIIKYTMQDALFLKYYLKNVGAQEDCVDDHFQEKILSSIQG
EBOV_2007_HQ613403                         ----------PR-CQQFLDEIIKYTMQDALFLKYYLKNVGAQEDCVDDHFQEKILSSIQG
EBOV_2007_KC242784                         ----------PR-CQQFLDEIIKYTMQDALFLKYYLKNVGAQEDCVDDHFQEKILPSIQG
EBOV_2008_HQ613402                         ----------PR-CQQFLDEIIKYTMQDALFLKYYLKNVGAQEDCVDDHFQEKILSSIQG
EBOV_2007_KC242785                         ----------PR-CQQFLDEIIKYTMQDALFLKYYLKNVGAQEDCVDDHFQEKILSSIQG
EBOV_2007_KC242786                         ----------PR-CQQFLDEIIKYTMQDALFLKYYLKNVGAQEDCVDDHFQEKILSSIQG
EBOV_2007_KC242789                         ----------PR-CQQFLDEIIKYTMQDALFLKYYLKNVGAQEDCVDDHFQEKILSSIQG
EBOV_2007_KC242787                         ----------PR-CQQFLDEIIKYTMQDALFLKYYLKNVGAQEDCVDDHFQEKILSSIQG
EBOV_2007_KC242790                         ----------PR-CQQFLDEIIKYTMQDALFLKYYLKNVGAQEDCVDDHFQEKILSSIQG
EBOV_2007_KC242788                         ----------PR-CQQFLDEIIKYTMQDALFLKYYLKNVGAQEDCVDDHFQEKILSSIQG
TAFV_1994_FJ217162                         ----------PK-CSQFLEEIVNYTLQDIRFLNYYLNRAGVHNDHVDRDFGQKIRNLICD
BDBV_2007_FJ217161                         ----------PK-CSQFLDEIVSYVLQDARFLRYYFRHVGVHDDNVGKNFEPKIKALIYD
BDBV_2012_KC545393                         ----------PK-CSQFLDEIVSYVLQDARFLRHYFRHVGVHDDNVGKNFEPKIKALIYD
BDBV_2012_KC545395                         ----------PK-CSQFLDEIVSYVLQDARFLRHYFRHVGVHDDNVGKNFEPKIKALIYD
BDBV_2012_KC545394                         ----------PK-CSQFLDEIVSYVLQDARFLRHYFRHVGVHDDNVGKNFEPKIKALIYD
BDBV_2012_KC545396                         ----------PK-CSQFLDEIVSYVLQDARFLRHYFRHVGVHDDNVGKNFEPKIKALIYD
SUDV_1976_FJ968794                         ----------PP-CLSFLDEIVNYTVQDAAFLNYYMNQIKTQEGVITDQLKQNIRRVIHK
SUDV_1979_KC242783                         ----------PP-CLSFLDEIVNYTVQDAAFLNYYMNQIKTQEGVITDQLKQNIRRVIHK
SUDV_2004_EU338380                         ----------PP-CLSFLDEIVNYTVQDAAFLNYYMNQIKTQEGVITDQLKQNIRRVIHK
SUDV_2012_KC545389                         ----------PP-CLSFLDEIVNYTVQDAAFLNYYMNQIKTQEGVITDQLKQNIRRVIHK
SUDV_2012_KC545390                         ----------PP-CLSFLDEIVNYTVQDAAFLNYYMNQIKTQEGVITDQLKQNIRRVIHK
SUDV_2012_KC545391                         ----------PP-CLSFLDEIVNYTVQDAAFLNYYMNQIKTQEGVITDQLKQNIRRVIHK
SUDV_2012_KC545392                         ----------PP-CLSFLDEIVNYTVQDAAFLNYYMNQIKTQEGVITDQLKQNIRRVIHK
SUDV_2000_AY729654                         ----------PP-CLSFLDEIVNYTVQDAAFLNYYMNQIKTQEGVITDQLKQNIRRVIHK
SUDV_2011_JN638998                         ----------PP-CLSFLDEIVNYTVQDAAFLNYYMNQIKTQEGVITDQLKQNIRRVIHK
SUDV_2012_KC589025                         ----------PP-CLSFLDEIVNYTVQDAAFLNYYMNQIKTQEGVITDQLKQNIRRVIHK
RESTV_2008_FJ621583                        ----------PT-CNQFLDEIINYTLHDAAFLDYYLKATGAQDRLTNITTREKLKNEILN
RESTV_2009_JX477165                        ----------PT-CNQFLDEIINYTLHDAAFLDYYLKATGAQDRLTNITTREKLKNEILN
RESTV_2008_FJ621584                        ----------PT-CNQFLDEIINYTLHDAAFLEYYLKATGAQDHLTNITTREKLKNEILN
RESTV_1990_AF522874                        ----------PT-CNQFLDEIINYTLHDAAFLDYYLKATGAQDHLTNIATREKLKNEILN
RESTV_1996_AB050936                        ----------PT-CNQFLDGIINYTLHDAAFLDYYLKATGAQDHLTNITTREKLKNEILN
RESTV_1996_JX477166                        ----------PT-CNQFLDGIINYTLHDAAFLDYYLKATGAQDHLTNITTREKLKNEILN
RESTV_2008_FJ621585                        ----------PT-CNQFLDEIINYTLHDAAFLDYYLKATGAQDHLTNITTREKLKNEILN
LNGA_Mainland_10                           ------------------------------------------------------------
LEBOV|EM_076615_EMLab                      -------------SFRVLDEAVDILPL---------------------------------
Lgi|807051831|gb|KR105236_1|               ------------------------------------------------------------
Lgi|807051581|gb|KR105211_1|               ------------------------------------------------------------
LEBOV|EM_079388_EMLab                      -------------SFRVLDEAVDILPL---------------------------------
LEBOV|EM_078608_EMLab                      -------------SFRVLDEAVDILPL---------------------------------
LEBOV|EM_078654_EMLab                      -------------SFRVLDEAVDILPL---------------------------------
LGIN_2014_Kindia_1648_2014_Oct_23          -------------SFRVLDEAVDILPL---------------------------------
LGIN_2014_Coyah_1436_2014_Oct_13           -------------SFRVLDEAVDILPL---------------------------------
LGIN_2014_Coyah_1320_2014_Oct_07           -------------SFRVLDEAVDILPL---------------------------------
LGIN_2014_Coyah_1690_2014_Oct_25           -------------SFRVLDEAVDILPL---------------------------------
LGIN_2014_Coyah_1316_2014_Oct_7            -------------SFRVLDEAVDILPL---------------------------------
LGIN_2014_Coyah_1277_2014_Oct_4            -------------SFRVLDEAVDILPL---------------------------------
LGIN_2014_Coyah_1333_2014_Oct_7            -------------SFRVLDEAVDILPL---------------------------------
LGIN_2014_Conakry_1129_2014_Sep_25         -------------SFRVLDEAVDILPL---------------------------------
LGIN_2014_Kindia_1047_2014_Sep_20          -------------SFRVLDEAVDILPL---------------------------------
LGIN_2014_Conakry_1193_2014_Sep_28         -------------SFRVLDEAVDILPL---------------------------------
LGIN_2014_Conakry_1213_2014_Oct_02         -------------SFRVLDEAVDILPL---------------------------------
LGIN_2014_Conakry_1249_2014_Oct_4          -------------SFRVLDEAVDILPL---------------------------------
LGIN_2014_Coyah_1278_2014_Oct_4            -------------SFRVLDEAVDILPL---------------------------------
LGIN_2014_Conakry_1298_2014_Oct_6          -------------SFRVLDEAVDILPL---------------------------------
LGIN_2014_Kerouane_1331_2014_Oct_7         -------------SFRVLDEAVDILPL---------------------------------
LGIN_2014_Coyah_1374_2014_Oct_10           -------------SFRVLDEAVDILPL---------------------------------
LGIN_2014_Conakry_1551_2014_Oct_18         -------------SFRVLDEAVDILPL---------------------------------
LGIN_2014_Coyah_1652_2014_Oct_24           -------------SFRVLDEAVDILPL---------------------------------
LGIN_2014_Coyah_1686_2014_Oct_24           -------------SFRVLDEAVDILPL---------------------------------
LGIN_2014_Coyah_1689_2014_Oct_25           -------------SFRVLDEAVDILPL---------------------------------
LGIN_2014_Coyah_1327_2014_Oct_07           -------------SFRVLDEAVDILPL---------------------------------
LEBOV|EM_080193|EMLab                      -------------SFRVLDEAVDILPL---------------------------------
LEBOV|EM_080213_EMLab                      -------------SFRVLDEAVDILPL---------------------------------
LEBOV|EM_074461_EMLab                      -------------SFRVLDEAVDILPL---------------------------------
LEBOV|EM_074531_EMLab                      -------------SFRVLDEAVDILPL---------------------------------
LEBOV|EM_080076_EMLab                      -------------SFRVLDEAVDILPL---------------------------------
LEBOV|EM_079622_EMLab                      -------------SFRVLDEAVDILPL---------------------------------
LEBOV|EM_079630_EMLab                      -------------SFRVLDEAVDILPL---------------------------------
LEBOV|EM_079657_EMLab                      -------------SFRVLDEAVDILPL---------------------------------
LEBOV|EM_079659_EMLab                      -------------SFRVLDEAVDILPL---------------------------------
LEBOV|EM_079578_EMLab                      -------------SFRVLDEAVDILPL---------------------------------
LEBOV|EM_079542_EMLab                      -------------SSRVLDEAVDILPL---------------------------------
LEBOV|EM_079514_EMLab                      -------------SFRVLDEAVDILPL---------------------------------
LEBOV|EM_079429_EMLab                      -------------SFRVLDEAVDILPL---------------------------------
LEBOV|EM_079404_EMLab                      -------------SFRVLDEAVDILPL---------------------------------
LEBOV|EM_079405_EMLab                      -------------SFRVLDEAVDILPL---------------------------------
LEBOV|EM_079408_EMLab                      -------------SFRVLDEAVDILPL---------------------------------
LEBOV|EM_079421_EMLab                      -------------SFRVLDEAVDILPL---------------------------------
LEBOV|EM_079422_EMLab                      -------------SFRVLDEAVDILPL---------------------------------
LEBOV|EM_079423_EMLab                      -------------SFRVLDEAVDILPL---------------------------------
LEBOV|EM_079424_EMLab                      -------------SFRVLDEAVDILPL---------------------------------
LEBOV|EM_079434_EMLab                      -------------SFRVLDEAVDILPL---------------------------------
LEBOV|EM_079444_EMLab                      -------------SFRVLDEAVDILPL---------------------------------
LEBOV|EM_079450_EMLab                      -------------SFRVLDEAVDILPL---------------------------------
LEBOV|EM_079464_EMLab                      -------------SFRVLDEAVDILPL---------------------------------
LEBOV|EM_079517_EMLab                      -------------SFRVLDEAVDILPL---------------------------------
LEBOV|EM_079549_EMLab                      -------------SFRVLDEAVDILPL---------------------------------
LEBOV|EM_079587_EMLab                      -------------SFRVLDEAVDILPL---------------------------------
LEBOV|EM_079412_EMLab                      -------------SFRVLDEAVDILPL---------------------------------
LEBOV|EM_079772_EMLab                      -------------SFRVLDEAVDILPL---------------------------------
LEBOV|EM_079702_EMLab                      -------------SFRVLDEAVDILPL---------------------------------
LEBOV|EM_079681_EMLab                      -------------SFRVLDEAVDILPL---------------------------------
LEBOV|EM_079749_EMLab                      -------------SFRVLDEAVDILPL---------------------------------
LEBOV|EM_079753_EMLab                      -------------SFRVLDEAVDILPL---------------------------------
LEBOV|EM_079677_EMLab                      -------------SFRVLDEAVDILPL---------------------------------
LEBOV|EM_079685_EMLab                      -------------SFRVLDEAVDILPL---------------------------------
LEBOV|EM_079731_EMLab                      -------------SFRVLDEAVDILPL---------------------------------
LEBOV|EM_079915_EMLab                      -------------SFRVLDEAVDILPL---------------------------------
LEBOV|EM_074354_EMLab                      -------------SFRVLDEAVDILPL---------------------------------
LEBOV|EM_074335_EMLab                      -------------SFRVLDEAVDILPL---------------------------------
LEBOV|EM_079859_EMLab                      -------------SFRVLDEAVDILPL---------------------------------
LEBOV|EM_079815_EMLab                      -------------SFRVLDEAVDILPL---------------------------------
LEBOV|EM_079413_EMLab                      -------------SFRVLDEAVDILPL---------------------------------
LEBOV|EM_079414_EMLab                      -------------SFRVLDEAVDILPL---------------------------------
LEBOV|EM_079497_EMLab                      -------------SFRVLDEAVDILPL---------------------------------
LEBOV|EM_079750_EMLab                      -------------SFRVLDEAVDILPL---------------------------------
LEBOV|EM_079775_EMLab                      -------------SFRVLDEAVDILPL---------------------------------
LEBOV|EM_079910_EMLab                      -------------SFRVLDEAVDILPL---------------------------------
LEBOV|EM_079911_EMLab                      -------------SFRVLDEAVDILPL---------------------------------
LEBOV|EM_079912_EMLab                      -------------SFRVLDEAVDILPL---------------------------------
LEBOV|EM_079913_EMLab                      -------------SFRVLDEAVDILPL---------------------------------
LEBOV|EM_079914_EMLab                      -------------SFRVLDEAVDILPL---------------------------------
LEBOV|EM_080063_EMLab                      -------------SFRVLDEAVDILPL---------------------------------
LEBOV|EM_080141_EMLab                      -------------SFRVLDEAVDILPL---------------------------------
LGIN_2014_Siguiri_517_2014_Jul_24          -------------SFRVLDEAVDILPL---------------------------------
LGIN_2014_Kouroussa_531_2014_Jul_27        -------------SFRVLDEAVDILPL---------------------------------
LGIN_2014_Conakry_1128_2014_Sep_25         -------------SFRVLDEAVDILPL---------------------------------
LGIN_2014_Coyah_955_2014_Sep_11            -------------SFRVLDEAVDILPL---------------------------------
LGIN_2014_Forecariah_1069_2014_Sep_21      -------------SFRVLDEAVDILPL---------------------------------
LGIN_2014_Forecariah_1567_2014_Oct_18      -------------SFRVLDEAVDILPL---------------------------------
LGIN_2014_Forecariah_1571_2014_Oct_20      -------------SFRVLDEAVDILPL---------------------------------
LGIN_2014_Conakry_1039_2014_Sep_19         -------------SFRVLDEAVDILPL---------------------------------
LNGA_061304                                ------------------------------------------------------------
Lgi|807051501|gb|KR105203_1|               ------------------------------------------------------------
LGIN_2014_Conakry_1445_2014_Oct_14         -------------SFRVLDEAVDILPL---------------------------------
LEBOV|EM_00032Z_EMLab                      -------------SFRVLDEAVDILPL---------------------------------
Lgi|807052950|gb|KR105348_1|               ------------------------------------------------------------
LEBOV|EM_078415_EMLab                      -------------SFRVLDEAVDILPL---------------------------------
LGIN_2014_Nzeerekore_1622_2014_Oct_22      -------------SFRVLDEAVDILPL---------------------------------
LGIN_2014_Coyah_1321_2014_Oct_7            -------------SFRVLDEAVDILPL---------------------------------
LEBOV|EM_004259_EMLab                      -------------SFRVLDEAVDILPL---------------------------------
LEBOV|EM_004438_EMLab                      -------------SFRVLDEAVDILPL---------------------------------
LEBOV|EM_075076_EMLab                      -------------SFRVLDEAVDILPL---------------------------------
LEBOV|EM_004494_EMLab                      -------------SFRVLDEAVDILPL---------------------------------
LEBOV|EM_078639_EMLab                      -------------SFRVLDEAVDILPL---------------------------------
LEBOV|EM_078670_EMLab                      -------------SFRVLDEAVDILPL---------------------------------
LNGA_061232                                -------------SFRVLDEAVDILPL---------------------------------
LEBOV|EM_075435_EMLab                      -------------SFRVLDEAVDILPL---------------------------------
LEBOV|EM_004059_EMLab                      -------------SFRVLDEAVDILPL---------------------------------
LEBOV|EM_004085_EMLab                      -------------SFRVLDEAVDILPL---------------------------------
LEBOV|EM_004201_EMLab                      -------------SFRVLDEAVDILPL---------------------------------
LEBOV|EM_004290_EMLab                      -------------SFRVLDEAVDILPL---------------------------------
LEBOV|EM_004414_EMLab                      -------------SFRVLDEAVDILPL---------------------------------
LEBOV|EM_004422_EMLab                      -------------SFRVLDEAVDILPL---------------------------------
LEBOV|EM_004437_EMLab                      -------------SFRVLDEAVDILPL---------------------------------
LEBOV|EM_074821_EMLab                      -------------SFRVLDEAVDILPL---------------------------------
LEBOV|EM_074822_EMLab                      -------------SFRVLDEAVDILPL---------------------------------
LEBOV|EM_075932_EMLab                      -------------SFRVLDEAVDILPL---------------------------------
LEBOV|EM_076217_EMLab                      -------------SFRVLDEAVDILPL---------------------------------
LEBOV|EM_076403_EMLab                      -------------SFRVLDEAVDILPL---------------------------------
LEBOV|EM_076472_EMLab                      -------------SFRVLDEAVDILPL---------------------------------
LEBOV|EM_078683_EMLab                      -------------SFRVLDEAVDILPL---------------------------------
LEBOV|EM_078694_EMLab                      -------------SFRVLDEAVDILPL---------------------------------
LEBOV|EM_078706_EMLab                      -------------SFRVLDEAVDILPL---------------------------------
LEBOV|EM_078722_EMLab|GUI                  -------------SFRVLDEAVDILPL---------------------------------
LEBOV|EM_078763_EMLab                      -------------SFRVLDEAVDILPL---------------------------------
LEBOV|EM_078779_EMLab                      -------------SFRVLDEAVDILPL---------------------------------
LGIN_2014_Conakry_1491_2014_Oct_16         -------------SFRVLDEAVDILPL---------------------------------
LGIN_2014_Conakry_1561_2014_Oct_19         -------------SFRVLDEAVDILPL---------------------------------
LGIN_2014_Conakry_1210_2014_Oct_2          -------------SFRVLDEAVDILPL---------------------------------
LGIN_2014_Conakry_1205_2014_Oct_2          -------------SFRVLDEAVDILPL---------------------------------
LGIN_2014_Gueckedou_633_2014_Aug_12        -------------SFRVLDEAVDILPL---------------------------------
LGIN_2014_Conakry_691_2014_Aug_21          -------------SFRVLDEAVDILPL---------------------------------
LGIN_2014_Conakry_1120_2014_Sep_25         -------------SFRVLDEAVDILPL---------------------------------
LGIN_2014_Conakry_1121_2014_Sep_25         -------------SFRVLDEAVDILPL---------------------------------
LGIN_2014_Coyah_1274_2014_Oct_4            -------------SFRVLDEAVDILPL---------------------------------
LGIN_2014_Coyah_1339_2014_Oct_8            -------------SFRVLDEAVDILPL---------------------------------
LGIN_2014_Conakry_1340_2014_Oct_8          -------------SFRVLDEAVDILPL---------------------------------
LGIN_2014_Conakry_1342_2014_Oct_8          -------------SFRVLDEAVDILPL---------------------------------
LGIN_2014_Coyah_1355_2014_Oct_9            -------------SFRVLDEAVDILPL---------------------------------
LGIN_2014_Conakry_1480_2014_Oct_15         -------------SFRVLDEAVDILPL---------------------------------
LGIN_2014_Forecariah_1568_2014_Oct_18      -------------SFRVLDEAVDILPL---------------------------------
LGIN_2014_Forecariah_1623_2014_Oct_24      -------------SFRVLDEAVDILPL---------------------------------
LEBOV|EM_078656_EMLab                      -------------SFRVLDEAVDILPL---------------------------------
LEBOV|EM_078556_EMLab                      -------------SFRVLDEAVDILPL---------------------------------
LEBOV|EM_076334_EMLab                      -------------SFRVLDEAVDILPL---------------------------------
LEBOV|EM_076335_EMLab                      -------------SFRVLDEAVDILPL---------------------------------
LEBOV|EM_075929_EMLab                      -------------SFRVLDEAVDILPL---------------------------------
LEBOV|EM_075930_EMLab                      -------------SFRVLDEAVDILPL---------------------------------
LEBOV|EM_000457_EMLab                      -------------SFRVLDEAVDILPL---------------------------------
LEBOV|EM_074548_EMLab                      -------------SFRVLDEAVDILPL---------------------------------
LEBOV|EM_075373_EMLab                      -------------SFRVLDEAVDILPL---------------------------------
LEBOV|EM_075447_EMLab                      -------------SFRVLDEAVDILPL---------------------------------
LEBOV|EM_075928_EMLab                      -------------SFRVLDEAVDILPL---------------------------------
LEBOV|EM_075931_EMLab                      -------------SFRVLDEAVDILPL---------------------------------
LEBOV|EM_076191_EMLab                      -------------SFRVLDEAVDILPL---------------------------------
LEBOV|EM_076192_EMLab                      -------------SFRVLDEAVDILPL---------------------------------
LEBOV|EM_076383_EMLab                      -------------SFRVLDEAVDILPL---------------------------------
LGIN_2014_Macenta_645_2014_Aug_14          -------------SFRVLDEAVDILPL---------------------------------
LGIN_2014_Coyah_1063_2014_Sep_21           -------------SFRVLDEAVDILPL---------------------------------
LGIN_2014_Conakry_1454_2014_Oct_14         -------------SFRVLDEAVDILPL---------------------------------
LGIN_2014_Conakry_1481_2014_Oct_15         -------------SFRVLDEAVDILPL---------------------------------
LGIN_2014_Conakry_768_2014_Aug_27          -------------SFRVLDEAVDILPL---------------------------------
LEBOV|EM_004481_EMLab                      -------------SFRVLDEAVDILPL---------------------------------
LEBOV|EM_078416_EMLab                      -------------SFRVLDEAVDILPL---------------------------------
LEBOV|EM_078638_EMLab                      -------------SFRVLDEAVDILPL---------------------------------
LGIN_2014_Coyah_1394_2014_Oct_11           -------------SFRVLDEAVDILPL---------------------------------
Lgi|807052660|gb|KR105319_1|               -------------SFRVLDEAVDILPL---------------------------------
Lgi|807052960|gb|KR105349_1|               -------------SFRVLDEAVDILPL---------------------------------
Lgi|807052910|gb|KR105344_1|               -------------SFRVLDEAVDILPL---------------------------------
Lgi|807052880|gb|KR105341_1|               -------------SFRVLDEAVDILPL---------------------------------
Lgi|807052480|gb|KR105301_1|               -------------SFRVLDEAVDILPL---------------------------------
LEBOV|EM_080223_EMLab                      -------------SFRVLDEAVDILPL---------------------------------
LEBOV|EM_004589_EMLab                      -------------SFRVLDEAVDILPL---------------------------------
LEBOV|EM_000706_EMLab                      -------------SFRVLDEAVDILPL---------------------------------
LEBOV|EM_000128_EMLab                      -------------SFRVLDEAVDILPL---------------------------------
LEBOV|EM_000219_EMLab                      -------------SFRVLDEAVDILPL---------------------------------
LEBOV|EM_074436_EMLab                      -------------SFRVLDEAVDILPL---------------------------------
LEBOV|EM_074437_EMLab                      -------------SFRVLDEAVDILPL---------------------------------
LEBOV|EM_074438_EMLab                      -------------SFRVLDEAVDILPL---------------------------------
LEBOV|EM_074439_EMLab                      -------------SFRVLDEAVDILPL---------------------------------
LEBOV|EM_074684_EMLab                      -------------SFRVLDEAVDILPL---------------------------------
LEBOV|EM_076769_EMLab                      -------------SFRVLDEAVDILPL---------------------------------
LEBOV|EM_076948_EMLab                      -------------SFRVLDEAVDILPL---------------------------------
LEBOV|EM_076949_EMLab                      -------------SFRVLDEAVDILPL---------------------------------
LEBOV|EM_078697_EMLab                      -------------SFRVLDEAVDILPL---------------------------------
LEBOV|EM_078709_EMLab                      -------------SFRVLDEAVDILPL---------------------------------
LEBOV|EM_076770_EMLab                      -------------SFRVLDEAVDILPL---------------------------------
LEBOV|EM_080165_EMLab                      -------------SFRVLDEAVDILPL---------------------------------
Lgi|667853197|gb|KM233103_1|               -------------SFRVLDEAVDILPL---------------------------------
Lgi|667852893|gb|KM233074_1|               -------------SFRVLDEAVDILPL---------------------------------
Lgi|807052620|gb|KR105315_1|               -------------SFRVLDEAVDILPL---------------------------------
Lgi|807052610|gb|KR105314_1|               -------------SFRVLDEAVDILPL---------------------------------
Lgi|807052600|gb|KR105313_1|               -------------SFRVLDEAVDILPL---------------------------------
LEBOV|EM_004503_EMLab                      -------------SFRVLDEAVDILPL---------------------------------
LEBOV|EM_004580_EMLab                      -------------SFRVLDEAVDILPL---------------------------------
LEBOV|EM_004555_EMLab                      -------------SFRVLDEAVDILPL---------------------------------
LEBOV|EM_004563_EMLab                      -------------SFRVLDEAVDILPL---------------------------------
LEBOV|EM_000958_EMLab                      -------------SFCVLDEAVDILPL---------------------------------
Lgi|807051781|gb|KR105231_1|               -------------SFRVLDEAVDILPL---------------------------------
Lgi|807051941|gb|KR105247_1|               -------------SFRVLDEAVDILPL---------------------------------
Lgi|807052121|gb|KR105265_1|               -------------SFRVLDEAVDILPL---------------------------------
Lgi|807052111|gb|KR105264_1|               -------------SFRVLDEAVDILPL---------------------------------
Lgi|807051811|gb|KR105234_1|               -------------SFRVLDEAVDILPL---------------------------------
Lgi|807051801|gb|KR105233_1|               -------------SFRVLDEAVDILPL---------------------------------
Lgi|807051971|gb|KR105250_1|               -------------SFRVLDEAVDILPL---------------------------------
Lgi|807051891|gb|KR105242_1|               -------------SFRVLDEAVDILPL---------------------------------
Lgi|807052330|gb|KR105286_1|               -------------SFRVLDEAVDILPL---------------------------------
Lgi|807052031|gb|KR105256_1|               -------------SFRVLDEAVDILPL---------------------------------
Lgi|807052021|gb|KR105255_1|               ------------------------------------------------------------
LEBOV|EM_000707_EMLab                      -------------SFRVLDEAVDILPL---------------------------------
LEBOV|EM_000934_EMLab                      -------------SFRVLDEAVDILPL---------------------------------
Lgi|807051851|gb|KR105238_1|               -------------SFRVLDEAVDILPL---------------------------------
Lgi|807052770|gb|KR105330_1|               -------------SFRVLDEAVDILPL---------------------------------
LNGA_DHB_001_07_14                         -------------SFRVLDEAVDILPL---------------------------------
LNGA_DHB_009_08_14                         -------------SFRVLDEAVDILPL---------------------------------
LNGA_DHB_010_08_14                         -------------SFRVLDEAVDILPL---------------------------------
LNGA_DHB_012_08_14                         -------------SFRVLDEAVDILPL---------------------------------
LNGA_DHB_013_08_14                         -------------SFRVLDEAVDILPL---------------------------------
LNGA_DHB_016_08_14                         -------------SFRVLDEAVDILPL---------------------------------
LNGA_DHB_018_08_14                         -------------SFRVLDEAVDILPL---------------------------------
LNGA_DHB_019_08_14                         -------------SFRVLDEAVDILPL---------------------------------
LGIN_2014_Dubreka_789_2014_Aug_29          -------------SFRVLDEAVDILPL---------------------------------
LEBOV|EM_074350_EMLab                      -------------SFRVLDEAVDILPL---------------------------------
LEBOV|EM_000500_EMLab                      -------------SFRVLDEAVDILPL---------------------------------
LEBOV|EM_000028_EMLab                      -------------SFRVLDEAVDILPL---------------------------------
LEBOV|EM_001101_EMLab                      -------------SFRVLDEAVDILPL---------------------------------
LEBOV|EM_001102_EMLab                      -------------SFRVLDEAVDILPL---------------------------------
LEBOV|EM_075368_EMLab                      -------------SFRVLDEAVDILPL---------------------------------
LEBOV|EM_076322_EMLab                      -------------SFRVLDEAVDILPL---------------------------------
LEBOV|EM_076533_EMLab                      -------------SFRVLDEAVDILPL---------------------------------
LEBOV|EM_076534_EMLab                      -------------SFRVLDEAVDILPL---------------------------------
LEBOV|EM_076610_EMLab                      -------------SFRVLDEAVDILPL---------------------------------
LEBOV|EM_076951_EMLab                      -------------SFRVLDEAVDILPL---------------------------------
LGIN_2014_Conakry_1371_2014_Oct_10         -------------SFRVLDEAVDILPL---------------------------------
LGIN_2014_Conakry_684_2014_Aug_20          -------------SFRVLDEAVDILPL---------------------------------
LGIN_2014_Forecariah_1365_2014_Oct_9       -------------SFRVLDEAVDILPL---------------------------------
Lgi|807052860|gb|KR105339_1|               -------------SFRVLDEAVDILPL---------------------------------
Lgi|807052850|gb|KR105338_1|               -------------SFRVLDEAVDILPL---------------------------------
Lgi|807052840|gb|KR105337_1|               -------------SFRVLDEAVDILPL---------------------------------
LEBOV|EM_074349_EMLab                      -------------SFRVLDEAVDILPL---------------------------------
LEBOV|EM_074351_EMLab                      -------------SFRVLDEAVDILPL---------------------------------
LEBOV|EM_074352_EMLab                      -------------SFRVLDEAVDILPL---------------------------------
LEBOV|EM_074353_EMLab                      -------------SFRVLDEAVDILPL---------------------------------
LEBOV|EM_074391_EMLab                      -------------SFRVLDEAVDILPL---------------------------------
LEBOV|EM_074392_EMLab                      -------------SFRVLDEAVDILPL---------------------------------
LEBOV|EM_075043_EMLab                      -------------SFRVLDEAVDILPL---------------------------------
LEBOV|EM_080003_EMLab                      -------------SFRVLDEAVDILPL---------------------------------
LEBOV|EM_080065_EMLab                      -------------SFRVLDEAVDILPL---------------------------------
LEBOV|EM_080067_EMLab                      -------------SFRVLDEAVDILPL---------------------------------
LEBOV|EM_080261_EMLab                      -------------SFRVLDEAVDILPL---------------------------------
LEBOV|EM_080269_EMLab                      -------------SFRVLDEAVDILPL---------------------------------
LGIN_2014_Dalaba_1211_2014_Oct_2           -------------SFRVLDEAVDILPL---------------------------------
LGIN_2014_Coyah_1279_2014_Oct_04           -------------SFRVLDEAVDILPL---------------------------------
Lgi|807052870|gb|KR105340_1|               -------------SFRVLDEAVDILPL---------------------------------
Lgi|807052750|gb|KR105328_1|               -------------SFRVLDEAVDILPL---------------------------------
Lgi|807052740|gb|KR105327_1|               -------------SFRVLDEAVDILPL---------------------------------
Lgi|807052730|gb|KR105326_1|               -------------SFRVLDEAVDILPL---------------------------------
Lgi|807052720|gb|KR105325_1|               -------------SFRVLDEAVDILPL---------------------------------
Lgi|807052710|gb|KR105324_1|               -------------SFRVLDEAVDILPL---------------------------------
Lgi|807052680|gb|KR105321_1|               -------------SFRVLDEAVDILPL---------------------------------
Lgi|807052670|gb|KR105320_1|               -------------SFRVLDEAVDILPL---------------------------------
Lgi|807052580|gb|KR105311_1|               -------------SFRVLDEAVDILPL---------------------------------
Lgi|807052430|gb|KR105296_1|               -------------SFRVLDEAVDILPL---------------------------------
Lgi|807052181|gb|KR105271_1|               -------------SFRVLDEAVDILPL---------------------------------
Lgi|807051961|gb|KR105249_1|               -------------SFRVLDEAVDILPL---------------------------------
Lgi|807051881|gb|KR105241_1|               -------------SFRVLDEAVDILPL---------------------------------
Lgi|807051761|gb|KR105229_1|               -------------SFRVLDEAVDILPL---------------------------------
Lgi|807051721|gb|KR105225_1|               -------------SFRVLDEAVDILPL---------------------------------
Lgi|807051711|gb|KR105224_1|               -------------SFRVLDEAVDILPL---------------------------------
Lgi|807051701|gb|KR105223_1|               -------------SFRVLDEAVDILPL---------------------------------
Lgi|807051691|gb|KR105222_1|               -------------SFRVLDEAVDILPL---------------------------------
Lgi|807051681|gb|KR105221_1|               -------------SFRVLDEAVDILPL---------------------------------
Lgi|807051651|gb|KR105218_1|               -------------SFRVLDEAVDILPL---------------------------------
Lgi|807051611|gb|KR105214_1|               -------------SFRVLDEAVDILPL---------------------------------
Lgi|807051591|gb|KR105212_1|               -------------SFRVLDEAVDILPL---------------------------------
Lgi|807051571|gb|KR105210_1|               -------------SFRVLDEAVDILPL---------------------------------
Lgi|807051561|gb|KR105209_1|               -------------SFRVLDEAVDILPL---------------------------------
Lgi|807051551|gb|KR105208_1|               -------------SFRVLDEAVDILPL---------------------------------
Lgi|807051541|gb|KR105207_1|               -------------SFRVLDEAVDILPL---------------------------------
Lgi|807051481|gb|KR105201_1|               -------------SFRVLDEAVDILPL---------------------------------
Lgi|807051471|gb|KR105200_1|               -------------SFRVLDEAVDILPL---------------------------------
Lgi|667853353|gb|KM233118_1|               -------------SFRVLDEAVDILPL---------------------------------
Lgi|667853343|gb|KM233117_1|               -------------SFRVLDEAVDILPL---------------------------------
Lgi|667853332|gb|KM233116_1|               -------------SFRVLDEAVDILPL---------------------------------
Lgi|667853280|gb|KM233111_1|               -------------SFRVLDEAVDILPL---------------------------------
Lgi|667853259|gb|KM233109_1|               -------------SFRVLDEAVDILPL---------------------------------
Lgi|667853249|gb|KM233108_1|               -------------SFRVLDEAVDILPL---------------------------------
Lgi|667853239|gb|KM233107_1|               -------------SFRVLDEAVDILPL---------------------------------
Lgi|667853228|gb|KM233106_1|               -------------SFRVLDEAVDILPL---------------------------------
Lgi|667853218|gb|KM233105_1|               -------------SFRVLDEAVDILPL---------------------------------
Lgi|667853176|gb|KM233101_1|               -------------SFRVLDEAVDILPL---------------------------------
Lgi|667853166|gb|KM233100_1|               -------------SFRVLDEAVDILPL---------------------------------
Lgi|667853134|gb|KM233097_1|               -------------SFRVLDEAVDILPL---------------------------------
Lgi|667853124|gb|KM233096_1|               -------------SFRVLDEAVDILPL---------------------------------
Lgi|667853113|gb|KM233095_1|               -------------SFRVLDEAVDILPL---------------------------------
Lgi|667853103|gb|KM233094_1|               -------------SFRVLDEAVDILPL---------------------------------
Lgi|667853082|gb|KM233092_1|               -------------SFRVLDEAVDILPL---------------------------------
Lgi|667853062|gb|KM233090_1|               -------------SFRVLDEAVDILPL---------------------------------
Lgi|667853051|gb|KM233089_1|               -------------SFRVLDEAVDILPL---------------------------------
Lgi|667853041|gb|KM233088_1|               -------------SFRVLDEAVDILPL---------------------------------
Lgi|667853030|gb|KM233087_1|               -------------SFRVLDEAVDILPL---------------------------------
Lgi|667853020|gb|KM233086_1|               -------------SFRVLDEAVDILPL---------------------------------
Lgi|667853009|gb|KM233085_1|               -------------SFRVLDEAVDILPL---------------------------------
Lgi|667852999|gb|KM233084_1|               -------------SFRVLDEAVDILPL---------------------------------
Lgi|667852988|gb|KM233083_1|               -------------SFRVLDEAVDILPL---------------------------------
Lgi|667852978|gb|KM233082_1|               -------------SFRVLDEAVDILPL---------------------------------
Lgi|667852967|gb|KM233081_1|               -------------SFRVLDEAVDILPL---------------------------------
Lgi|667852957|gb|KM233080_1|               -------------SFRVLDEAVDILPL---------------------------------
Lgi|667852945|gb|KM233079_1|               -------------SFRVLDEAVDILPL---------------------------------
Lgi|667852934|gb|KM233078_1|               -------------SFRVLDEAVDILPL---------------------------------
Lgi|667852924|gb|KM233077_1|               -------------SFRVLDEAVDILPL---------------------------------
Lgi|667852914|gb|KM233076_1|               -------------SFRVLDEAVDILPL---------------------------------
Lgi|667852903|gb|KM233075_1|               -------------SFRVLDEAVDILPL---------------------------------
Lgi|667852882|gb|KM233073_1|               -------------SFRVLDEAVDILPL---------------------------------
Lgi|667852872|gb|KM233072_1|               -------------SFRVLDEAVDILPL---------------------------------
Lgi|667852861|gb|KM233071_1|               -------------SFRVLDEAVDILPL---------------------------------
LEBOV|EM_079410_EMLab                      -------------SFRVLDEAVDILPL---------------------------------
LEBOV|EM_079442_EMLab                      -------------SFRVLDEAVDILPL---------------------------------
LEBOV|EM_079876_EMLab                      -------------SFRVLDEAVDILPL---------------------------------
LEBOV|EM_079880_EMLab                      -------------SFRVLDEAVDILPL---------------------------------
LEBOV|EM_079983_EMLab                      -------------SFRVLDEAVDILPL---------------------------------
LEBOV|EM_080011_EMLab                      -------------SFRVLDEAVDILPL---------------------------------
LEBOV|EM_080064_EMLab                      -------------SFRVLDEAVDILPL---------------------------------
LEBOV|EM_080066_EMLab                      -------------SFRVLDEAVDILPL---------------------------------
LEBOV|EM_080132_EMLab                      -------------SFRVLDEAVDILPL---------------------------------
LEBOV|EM_080253_EMLab                      -------------SFRVLDEAVDILPL---------------------------------
Lgi|807051621|gb|KR105215_1|               -------------SFRVLDEAVDILPL---------------------------------
Lgi|807052900|gb|KR105343_1|               -------------SFRVLDEAVDILPL---------------------------------
Lgi|807052890|gb|KR105342_1|               -------------SFRVLDEAVDILPL---------------------------------
Lgi|667853093|gb|KM233093_1|               -------------SFRVLDEAVDILPL---------------------------------
Lgi|807051951|gb|KR105248_1|               -------------SFRVLDEAVDILPL---------------------------------
LGIN_2014_Conakry_653_2014_Aug_15          -------------SFRVLDEAVDILPL---------------------------------
Lgi|807052400|gb|KR105293_1|               -------------SFRVLDEAVDILPL---------------------------------
Lgi|807052390|gb|KR105292_1|               -------------SFRVLDEAVDILPL---------------------------------
Lgi|807051911|gb|KR105244_1|               -------------SFRVLDEAVDILPL---------------------------------
LEBOV|EM_074720_EMLab                      -------------SFRVLDEAVDILPL---------------------------------
LEBOV|EM_074462_EMLab                      -------------SFRVLDEAVDILPL---------------------------------
LEBOV|EM_000921_EMLab                      -------------SFRVLDEAVDILPL---------------------------------
LEBOV|EM_000968_EMLab                      -------------SFRVLDEAVDILPL---------------------------------
LEBOV|EM_004192_EMLab                      -------------SFRVLDEAVDILPL---------------------------------
LEBOV|EM_078555_EMLab                      -------------SFRVLDEAVDILPL---------------------------------
LEBOV|EM_000015_EMLab                      -------------SFRVLDEAVDILPL---------------------------------
LEBOV|EM_000027_EMLab                      -------------SFRVLDEAVDILPL---------------------------------
LEBOV|EM_000127_EMLab                      -------------SFRVLDEAVDILPL---------------------------------
LEBOV|EM_000218_EMLab                      -------------SFRVLDEAVDILPL---------------------------------
LEBOV|EM_000501_EMLab                      -------------SFRVLDEAVDILPL---------------------------------
LEBOV|EM_000502_EMLab                      -------------SFRVLDEAVDILPL---------------------------------
LEBOV|EM_000925_EMLab                      -------------SFRVLDEAVDILPL---------------------------------
LEBOV|EM_000982_EMLab                      -------------SFRVLDEAVDILPL---------------------------------
LEBOV|EM_000983_EMLab                      -------------SFRVLDEAVDILPL---------------------------------
LEBOV|EM_074785_EMLab                      -------------SFRVLDEAVDILPL---------------------------------
LEBOV|EM_076193_EMLab                      -------------SFRVLDEAVDILPL---------------------------------
Lgi|667852840|gb|KM233069_1|               -------------SFRVLDEAVDILPL---------------------------------
Lgi|667852851|gb|KM233070_1|               -------------SFRVLDEAVDILPL---------------------------------
Lgi|667853072|gb|KM233091_1|               -------------SFRVLDEAVDILPL---------------------------------
Lgi|807051631|gb|KR105216_1|               -------------SFRVLDEAVDILPL---------------------------------
Lgi|807051661|gb|KR105219_1|               -------------SFRVLDEAVDILPL---------------------------------
Lgi|807051671|gb|KR105220_1|               -------------SFRVLDEAVDILPL---------------------------------
LGIN_2014_Forecariah_989_2014_Sep_15       -------------SFRVLDEAVDILPL---------------------------------
Lgi|807052570|gb|KR105310_1|               -------------SFRVLDEAVDILPL---------------------------------
Lgi|807052530|gb|KR105306_1|               -------------SFRVLDEAVDILPL---------------------------------
Lgi|807052520|gb|KR105305_1|               -------------SFRVLDEAVDILPL---------------------------------
Lgi|807052310|gb|KR105284_1|               -------------SFRVLDEAVDILPL---------------------------------
Lgi|807052300|gb|KR105283_1|               -------------SFRVLDEAVDILPL---------------------------------
Lgi|807052270|gb|KR105280_1|               -------------SFRVLDEAVDILPL---------------------------------
Lgi|807052260|gb|KR105279_1|               -------------SFRVLDEAVDILPL---------------------------------
Lgi|807052250|gb|KR105278_1|               -------------SFRVLDEAVDILPL---------------------------------
Lgi|807052240|gb|KR105277_1|               -------------SFRVLDEAVDILPL---------------------------------
Lgi|807052230|gb|KR105276_1|               -------------SFRVLDEAVDILPL---------------------------------
Lgi|807052200|gb|KR105273_1|               -------------SFRVLDEAVDILPL---------------------------------
Lgi|807052011|gb|KR105254_1|               ------------------------------------------------------------
Lgi|807051931|gb|KR105246_1|               -------------SFRVLDEAVDILPL---------------------------------
Lgi|807051921|gb|KR105245_1|               -------------SFRVLDEAVDILPL---------------------------------
Lgi|807051901|gb|KR105243_1|               -------------SFRVLDEAVDILPL---------------------------------
Lgi|807051861|gb|KR105239_1|               -------------SFRVLDEAVDILPL---------------------------------
Lgi|807051771|gb|KR105230_1|               -------------SFRVLDEAVDILPL---------------------------------
Lgi|667853311|gb|KM233114_1|               -------------SFRVLDEAVDILPL---------------------------------
Lgi|667853301|gb|KM233113_1|               -------------SFRVLDEAVDILPL---------------------------------
Lgi|807052420|gb|KR105295_1|               -------------SFRVLDEAVDILPL---------------------------------
Lgi|807052350|gb|KR105288_1|               -------------SFRVLDEAVDILPL---------------------------------
Lgi|807052340|gb|KR105287_1|               -------------SFRVLDEAVDILPL---------------------------------
Lgi|807052101|gb|KR105263_1|               -------------SFRVLDEAVDILPL---------------------------------
Lgi|807051991|gb|KR105252_1|               -------------SFRVLDEAVDILPL---------------------------------
Lgi|807051821|gb|KR105235_1|               -------------SFRVLDEAVDILPL---------------------------------
Lgi|807051791|gb|KR105232_1|               -------------SFRVLDEAVDILPL---------------------------------
Lgi|807052500|gb|KR105303_1|               -------------SFRVLDEAVDILPL---------------------------------
Lgi|807052490|gb|KR105302_1|               -------------SFRVLDEAVDILPL---------------------------------
Lgi|807051731|gb|KR105226_1|               -------------SFRVLDEAVDILPL---------------------------------
Lgi|807051741|gb|KR105227_1|               -------------SFRVLDEAVDILPL---------------------------------
Lgi|807051841|gb|KR105237_1|               -------------SFRVLDEAVDILPL---------------------------------
Lgi|807052220|gb|KR105275_1|               -------------SFRVLDEAVDILPL---------------------------------
Lgi|807052370|gb|KR105290_1|               -------------SFRVLDEAVDILPL---------------------------------
Lgi|807052410|gb|KR105294_1|               -------------SFRVLDEAVDILPL---------------------------------
Lgi|807052510|gb|KR105304_1|               -------------SFRVLDEAVDILPL---------------------------------
Lgi|807052700|gb|KR105323_1|               -------------SFRVLDEAVDILPL---------------------------------
Lgi|807052800|gb|KR105333_1|               -------------SFRVLDEAVDILPL---------------------------------
LGIN_2014_Conakry_507_2014_Jul_24          -------------SFRVLDEAVDILPL---------------------------------
LGIN_2014_Dalaba_1116_2014_Sep_24          -------------SFRVLDEAVDILPL---------------------------------
LEBOV|EM_080265_EMLab                      -------------SFRVLDEAVDILPL---------------------------------
Lgi|667853186|gb|KM233102_1|               -------------SFRVLDEAVDILPL---------------------------------
LGIN_2014_Conakry_1651_2014_Oct_24         -------------SFRVLDEAVDILPL---------------------------------
LGIN_2014_Conakry_1027_2014_Sep_18         -------------SFRVLDEAVDILPL---------------------------------
LGIN_2014_Conakry_1250_2014_Oct_04         -------------SFRVLDEAVDILPL---------------------------------
Lgi|807052790|gb|KR105332_1|               -------------SFRVLDEAVDILPL---------------------------------
LGIN_2014_Conakry_505_2014_Jul_24          -------------SFRVLDEAVDILPL---------------------------------
LGIN_2014_Conakry_509_2014_Jul_24          -------------SFRVLDEAVDILPL---------------------------------
LGIN_2014_Conakry_573_2014_Aug_2           -------------SFRVLDEAVDILPL---------------------------------
LGIN_2014_Conakry_657_2014_Aug_16          -------------SFRVLDEAVDILPL---------------------------------
LGIN_2014_Conakry_678_2014_Aug_19          -------------SFRVLDEAVDILPL---------------------------------
LGIN_2014_Conakry_701_2014_Aug_22          -------------SFRVLDEAVDILPL---------------------------------
LGIN_2014_Conakry_740_2014_Aug_26          -------------SFRVLDEAVDILPL---------------------------------
LGIN_2014_Conakry_786_2014_Aug_28          -------------SFRVLDEAVDILPL---------------------------------
LGIN_2014_Conakry_787_2014_Aug_28          -------------SFRVLDEAVDILPL---------------------------------
LGIN_2014_Conakry_976_2014_Sep_14          -------------SFRVLDEAVDILPL---------------------------------
LGIN_2014_Conakry_1043_2014_Sep_19         -------------SFRVLDEAVDILPL---------------------------------
LGIN_2014_Conakry_1059_2014_Sep_21         -------------SFRVLDEAVDILPL---------------------------------
LGIN_2014_Conakry_1081_2014_Sep_22         -------------SFRVLDEAVDILPL---------------------------------
LGIN_2014_Conakry_1105_2014_Sep_24         -------------SFRVLDEAVDILPL---------------------------------
LGIN_2014_Conakry_1149_2014_Sep_27         -------------SFRVLDEAVDILPL---------------------------------
LGIN_2014_Conakry_1215_2014_Oct_02         -------------SFRVLDEAVDILPL---------------------------------
LGIN_2014_Conakry_742_2014_Aug_26          -------------SFRVLDEAVDILPL---------------------------------
Lgi|807052930|gb|KR105346_1|               -------------SFRVLDEAVDILPL---------------------------------
Lgi|807052920|gb|KR105345_1|               -------------SFRVLDEAVDILPL---------------------------------
Lgi|807052820|gb|KR105335_1|               -------------SFRVLDEAVDILPL---------------------------------
Lgi|807052780|gb|KR105331_1|               -------------SFRVLDEAVDILPL---------------------------------
Lgi|807052640|gb|KR105317_1|               -------------SFRVLDEAVDILPL---------------------------------
Lgi|807052630|gb|KR105316_1|               -------------SFRVLDEAVDILPL---------------------------------
Lgi|807052560|gb|KR105309_1|               -------------SFRVLDEAVDILPL---------------------------------
Lgi|807052470|gb|KR105300_1|               -------------SFRVLDEAVDILPL---------------------------------
Lgi|807052460|gb|KR105299_1|               -------------SFRVLDEAVDILPL---------------------------------
Lgi|807052450|gb|KR105298_1|               -------------SFRVLDEAVDILPL---------------------------------
Lgi|807052320|gb|KR105285_1|               -------------SFRVLDEAVDILPL---------------------------------
Lgi|807052290|gb|KR105282_1|               -------------SFRVLDEAVDILPL---------------------------------
Lgi|807052210|gb|KR105274_1|               -------------SFRVLDEAVDILPL---------------------------------
Lgi|807052171|gb|KR105270_1|               -------------SFRVLDEAVDILPL---------------------------------
Lgi|807052161|gb|KR105269_1|               -------------SFRVLDEAVDILPL---------------------------------
Lgi|807052151|gb|KR105268_1|               -------------SFRVLDEAVDILPL---------------------------------
Lgi|807052131|gb|KR105266_1|               -------------SFRVLDEAVDILPL---------------------------------
Lgi|807052091|gb|KR105262_1|               -------------SFRVLDEAVDILPL---------------------------------
Lgi|807052061|gb|KR105259_1|               ------------------------------------------------------------
Lgi|807052051|gb|KR105258_1|               -------------SFRVLDEAVDILPL---------------------------------
Lgi|807051981|gb|KR105251_1|               -------------SFRVLDEAVDILPL---------------------------------
Lgi|807051871|gb|KR105240_1|               -------------SFRVLDEAVDILPL---------------------------------
Lgi|807051751|gb|KR105228_1|               -------------SFRVLDEAVDILPL---------------------------------
Lgi|807051601|gb|KR105213_1|               -------------SFRVLDEAVDILPL---------------------------------
Lgi|807051531|gb|KR105206_1|               -------------SFRVLDEAVDILPL---------------------------------
Lgi|807051521|gb|KR105205_1|               -------------SFRVLDEAVDILPL---------------------------------
Lgi|807051511|gb|KR105204_1|               -------------SFRVLDEAVDILPL---------------------------------
Lgi|807051491|gb|KR105202_1|               -------------SFRVLDEAVDILPL---------------------------------
Lgi|667853322|gb|KM233115_1|               -------------SFRVLDEAVDILPL---------------------------------
Lgi|667853291|gb|KM233112_1|               -------------SFRVLDEAVDILPL---------------------------------
Lgi|667853270|gb|KM233110_1|               -------------SFRVLDEAVDILPL---------------------------------
Lgi|667853207|gb|KM233104_1|               -------------SFRVLDEAVDILPL---------------------------------
Lgi|667853155|gb|KM233099_1|               -------------SFRVLDEAVDILPL---------------------------------
Lgi|667853145|gb|KM233098_1|               -------------SFRVLDEAVDILPL---------------------------------
                                                                                                       

Lgi|807052830|gb|KR105336_1|               ------------------------------------------------------------
Lgi|807052940|gb|KR105347_1|               RAYTHCFCFYCRCLDNVQRFNYMSIQHNSNLKNSRGXGPSLLXLSQFXDCVYALPERRLL
Lgi|807052071|gb|KR105260_1|               ------------------------------------------------------------
LNGA_DHB_015_09_14                         RAYTHCFCFYCRCLDNVQRFNYMSIQHNSNLKNSRGXGPSLLXLSQFXDCVYALPERRLL
LNGA_Mainland_13                           ------------------------------------------------------------
LEBOV|EM_076138_EMLab                      ------------------------------------------------------------
Lgi|807052590|gb|KR105312_1|               NEFLHQMFFWYD-LAILTRRGRLN---RGNSRSTWFVHDDLIDILGYGDYVFWKIPISLL
LGIN_2014_Dalaba_1104_2014_Sep_24          ------------------------------------------------------------
Lgi|807052810|gb|KR105334_1|               ------------------------------------------------------------
Lgi|807052760|gb|KR105329_1|               NEFLHQMFFWYD-LAILTRRGRLN---RGNSRSTWFVHDDLIDILGYGDYVFWKIPISLL
Lgi|807052690|gb|KR105322_1|               NEFLHQMFFWYD-LAILTRRGRLN---RGNSRSTWFVHDDLIDILGYGDYVFWKIPISLL
Lgi|807052650|gb|KR105318_1|               NEFLHQMFFWYD-LAILTRRGRLN---RGNSRSTWFVHDDLIDILGYGDYVFWKIPISLL
Lgi|807052550|gb|KR105308_1|               NEFLHQMFFWYD-LAILTRRGRLN---RGNSRSTWFVHDDLIDILGYGDYVFWKIPISLL
Lgi|807052540|gb|KR105307_1|               NEFLHQMFFWYD-LAILTRRGRLN---RGNSRSTWFVHDDLIDILGYGDYVFWKIPISLL
Lgi|807052440|gb|KR105297_1|               NEFLHQMFFWYD-LAILTRRGRLN---RGNSRSTWFVHDDLIDILGYGDYVFWKIPISLL
Lgi|807052380|gb|KR105291_1|               NEFLHQMFFWYD-LAILTRRGRLN---RGNSRSTWFVHDDLIDILGYGDYVFWKIPISLL
Lgi|807052360|gb|KR105289_1|               NEFLHQMFFWYD-LAILTRRGRLN---RGNSRSTWFVHDDLIDILGYGDYVFWKIPISLL
Lgi|807052280|gb|KR105281_1|               NEFLHQMFFWYD-LAILTRRGRLN---RGNSRSTWFVHDDLIDILGYGDYVFWKIPISLL
Lgi|807052191|gb|KR105272_1|               ------------------------------------------------------------
Lgi|807052141|gb|KR105267_1|               NEFLHQMFFWYD-LAILTRRGRLN---RGNSRSTWFVHDDLIDILGYGDYVFWKIPISLL
Lgi|807052081|gb|KR105261_1|               ------------------------------------------------------------
Lgi|807052041|gb|KR105257_1|               ------------------------------------------------------------
Lgi|807052001|gb|KR105253_1|               NEFLHQMFFWYD-LAILTRRGRLN---RGNSRSTWFVHDDLIDILGYGDYVFWKIPISLL
Lgi|807051641|gb|KR105217_1|               ------------------------------------------------------------
EBOV_1976_KC242801                         NEFLHQMFFWYD-LAILTRRGRLN---RGNSRSTWFVHDDLIDILGYGDYVFWKIPISML
EBOV_1976_NC002549                         NEFLHQMFFWYD-LAILTRRGRLN---RGNSRSTWFVHDDLIDILGYGDYVFWKIPISML
EBOV_1977_KC242791                         NEFLHQMFFWYD-LAILTRRGRLN---RGNSRSTWFVHDDLIDILGYGDYVFWKIPISML
EBOV_1995_AY354458                         NEFLHQMFFWYD-LAILTRRGRLN---RGNSRSTWFVHDDLIDILGYGDYVFWKIPISML
EBOV_1995_JQ352763                         NEFLHQMFFWYD-LAILTRRGRLN---RGNSRSTWFVHDDLIDILGYGDYVFWKIPISML
EBOV_1995_KC242796                         NEFLHQMFFWYD-LAILTRRGRLN---RGNSRSTWFVHDDLIDILGYGDYVFWKIPISML
EBOV_1995_KC242799                         NEFLHQMFFWYD-LAILTRRGRLN---RGNSRSTWFVHDDLIDILGYGDYVFWKIPISML
EBOV_1996_KC242794                         NEFLHQMFFWYD-LAILTRRGRLN---RGNSRSTWFVHDDLIDILGYGDYVFWKIPISML
EBOV_1994_KC242792                         NEFLHQMFFWYD-LAILTRRGRLN---RGNSRSTWFVHDDLIDILGYGDYVFWKIPISML
EBOV_1996_KC242793                         NEFLHQMFFWYD-LAILTRRGRLN---RGNSRSTWFVHDDLIDILGYGDYVFWKIPISML
EBOV_2002_KC242800                         NEFLHQMFFWYD-LAILTRRGRLN---RGNSRSTWFVHDDLIDILGYGDYVFWKIPISML
EBOV_2007_HQ613403                         NEFLHQMFFWYD-LAILTRRGRLN---RGNSRSTWFVHDDLIDILGYGDYVFWKIPISML
EBOV_2007_KC242784                         NEFLHQMFFWYD-LAILTRRGRLN---RGNSRSTWFVHDDLIDILGYGDYVFWKIPISML
EBOV_2008_HQ613402                         NEFLHQMFFWYD-LAILTRRGRLN---RGNSRSTWFVHDDLIDILGYGDYVFWKIPISML
EBOV_2007_KC242785                         NEFLHQMFFWYD-LAILTRRGRLN---RGNSRSTWFVHDDLIDILGYGDYVFWKIPISML
EBOV_2007_KC242786                         NEFLHQMFFWYD-LAILTRRGRLN---RGNSRSTWFVHDDLIDILGYGDYVFWKIPISML
EBOV_2007_KC242789                         NEFLHQMFFWYD-LAILTRRGRLN---RGNSRSTWFVHDDLIDILGYGDYVFWKIPISML
EBOV_2007_KC242787                         NEFLHQMFFWYD-LAILTRRGRLN---RGNSRSTWFVHDDLIDILGYGDYVFWKIPISML
EBOV_2007_KC242790                         NEFLHQMFFWYD-LAILTRRGRLN---RGNSRSTWFVHDDLIDILGYGDYVFWKIPISML
EBOV_2007_KC242788                         NEFLHQMFFWYD-LAILTRRGRLN---RGNSRSTWFVHDDLIDILGYGDYVFWKIPISML
TAFV_1994_FJ217162                         NEVLHQMFHWYD-LAILARRGRLN---RGNNRSTWFASDNLVDILGYGDYIFWKIPLSLL
BDBV_2007_FJ217161                         NEFLQQLFYWYD-LAILTRRGRLN---RGNNRSTWFANDDLIDILGYGDYIFWKIPLSLL
BDBV_2012_KC545393                         NEFLQQLFYWYD-LAILTRRGRLN---RGNNRSTWFANDDLIDILGYGDYIFWKIPLSLL
BDBV_2012_KC545395                         NEFLQQLFYWYD-LAILTRRGRLN---RGNNRSTWFANDDLIDILGYGDYIFWKIPLSLL
BDBV_2012_KC545394                         NEFLQQLFYWYD-LAILTRRGRLN---RGNNRSTWFANDDLIDILGYGDYIFWKIPLSLL
BDBV_2012_KC545396                         NEFLQQLFYWYD-LAILTRRGRLN---RGNNRSTWFANDDLIDILGYGDYIFWKIPLSLL
SUDV_1976_FJ968794                         NRYLSALFFWHD-LSILTRRGRMN---RGNVRSTWFVTNEVVDILGYGDYIFWKIPIALL
SUDV_1979_KC242783                         NRYLSALFFWHD-LSILTRRGRMN---RGNVRSTWFVTNEVVDILGYGDYIFWKIPIALL
SUDV_2004_EU338380                         NRYLSALFFWHD-LSILTRRGRMN---RGNVRSTWFVTNEVVDILGYGDYIFWKIPIALL
SUDV_2012_KC545389                         NRYLSALFFWHD-LAILTRRGRMN---RGNVRSTWFVTNEVVDILGYGDYIFWKIPIALL
SUDV_2012_KC545390                         NRYLSALFFWHD-LAILTRRGRMN---RGNVRSTWFVTNEVVDILGYGDYIFWKIPIALL
SUDV_2012_KC545391                         NRYLSALFFWHD-LAILTRRGRMN---RGNVRSTWFVTNEVVDILGYGDYIFWKIPIALL
SUDV_2012_KC545392                         NRYLSALFFWHD-LAILTRRGRMN---RGNVRSTWFVTNEVVDILGYGDYIFWKIPIALL
SUDV_2000_AY729654                         NRYLSALFFWHD-LAILTRRGRMN---RGNVRSTWFVTNEVVDILGYGDYIFWKIPIALL
SUDV_2011_JN638998                         NRYLSALFFWHD-LAILTRRGRMN---RGNVRSTWFVTNEVVDILGYGDYIFWKIPIALL
SUDV_2012_KC589025                         NRYLSALFFWHD-LAILTRRGRMN---RGNVRSTWFVTNEVVDILGYGDYIFWKIPIALL
RESTV_2008_FJ621583                        NDYVHQLFFWHD-LSILARRGRLN---RGNNRSTWFVHDEFIDILGYGDYIFWKIPLSLL
RESTV_2009_JX477165                        NDYVHQLFFWHD-LSILARRGRLN---RGNNRSTWFVHDEFIDILGYGDYIFWKIPLSLL
RESTV_2008_FJ621584                        NEYVHQLFFWHD-LSILARRGRLN---RGNNRSTWFVHDEFIDILGYGDYIFWKIPLSLL
RESTV_1990_AF522874                        NDYVHQLFFWHD-LSILARRGRLN---RGNNRSTWFVHDEFIDILGYGDYIFWKIPLSLL
RESTV_1996_AB050936                        NDYVHQLFFWHD-LSILARRGRLN---RGNNRSTWFVHDEFIDILGYGDYIFWKIPLSLL
RESTV_1996_JX477166                        NDYVHQLFFWHD-LSILARRGRLN---RGNNRSTWFVHDEFIDILGYGDYIFWKIPLSLL
RESTV_2008_FJ621585                        NDYVHQLFFWHD-LSILARRGRLN---RGNNRSTWFVHDEFIDILGYGDYIFWKIPLSLL
LNGA_Mainland_10                           ------------------------------------------------------------
LEBOV|EM_076615_EMLab                      -------------------------------DIKWLHNIPNTQTPGYHHQLYWTNVTLSL
Lgi|807051831|gb|KR105236_1|               ------------------------------------------------------------
Lgi|807051581|gb|KR105211_1|               ------------------------------------------------------------
LEBOV|EM_079388_EMLab                      -------------------------------DIKWLHNIPNTQTPGYHHQLYWTNVTLSL
LEBOV|EM_078608_EMLab                      -------------------------------DIKWLHNIPNTQTPGYHHQLYWTNVTLSL
LEBOV|EM_078654_EMLab                      -------------------------------DIKWLHNIPNTQTPGYHHQLYWTNVTLSL
LGIN_2014_Kindia_1648_2014_Oct_23          -------------------------------DIKWLHNIPNTQTPGYHHQLYWTNVTLSL
LGIN_2014_Coyah_1436_2014_Oct_13           -------------------------------DIKWLHNIPNTQTPGYHHQLYWTNVTLSL
LGIN_2014_Coyah_1320_2014_Oct_07           -------------------------------DIKWLHNIPNTQTPGYHHQLYWTNVTLSL
LGIN_2014_Coyah_1690_2014_Oct_25           -------------------------------DIKWLHNIPNTQTPGYHHQLYWTNVTLSL
LGIN_2014_Coyah_1316_2014_Oct_7            -------------------------------DIKWLHNIPNTQTPGYHHQLYWTNVTLSL
LGIN_2014_Coyah_1277_2014_Oct_4            -------------------------------DIKWLHNIPNTQTPGYHHQLYWTNVTLSL
LGIN_2014_Coyah_1333_2014_Oct_7            -------------------------------DIKWLHNIPNTQTPGYHHQLYWTNVTLSL
LGIN_2014_Conakry_1129_2014_Sep_25         -------------------------------DIKWLHNIPNTQTPGYHHQLYWTNVTLSL
LGIN_2014_Kindia_1047_2014_Sep_20          -------------------------------DIKWLHNIPNTQTPGYHHQLYWTNVTLSL
LGIN_2014_Conakry_1193_2014_Sep_28         -------------------------------DIKWLHNIPNTQTPGYHHQLYWTNVTLSL
LGIN_2014_Conakry_1213_2014_Oct_02         -------------------------------DIKWLHNIPNTQTPGYHHQLYWTNVTLSL
LGIN_2014_Conakry_1249_2014_Oct_4          -------------------------------DIKWLHNIPNTQTPGYHHQLYWTNVTLSL
LGIN_2014_Coyah_1278_2014_Oct_4            -------------------------------DIKWLHNIPNTQTPGYHHQLYWTNVTLSL
LGIN_2014_Conakry_1298_2014_Oct_6          -------------------------------DIKWLHNIPNTQTPGYHHQLYWTNVTLSL
LGIN_2014_Kerouane_1331_2014_Oct_7         -------------------------------DIKWLHNIPNTQTPGYHHQLYWTNVTLSL
LGIN_2014_Coyah_1374_2014_Oct_10           -------------------------------DIKWLHNIPNTQTPGYHHQLYWTNVTLSL
LGIN_2014_Conakry_1551_2014_Oct_18         -------------------------------DIKWLHNIPNTQTPGYHHQLYWTNVTLSL
LGIN_2014_Coyah_1652_2014_Oct_24           -------------------------------DIKWLHNIPNTQTPGYHHQLYWTNVTLSL
LGIN_2014_Coyah_1686_2014_Oct_24           -------------------------------DIKWLHNIPNTQTPGYHHQLYWTNVTLSL
LGIN_2014_Coyah_1689_2014_Oct_25           -------------------------------DIKWLHNIPNTQTPGYHHQLYWTNVTLSL
LGIN_2014_Coyah_1327_2014_Oct_07           -------------------------------DIKWLHNIPNTQTPGYHHQLYWTNVTLSL
LEBOV|EM_080193|EMLab                      -------------------------------DIKWLHNIPNTQTPGYHHQLYWTNVTLSL
LEBOV|EM_080213_EMLab                      -------------------------------DIKWLHNIPNTQTPGYHHQLYWTNVTLSL
LEBOV|EM_074461_EMLab                      -------------------------------DIKWLHNIPNTQTPGYHHQLYWTNVTLSL
LEBOV|EM_074531_EMLab                      -------------------------------DIKWLHNIPNTQTPGYHHQLYWTNVTLSL
LEBOV|EM_080076_EMLab                      -------------------------------DIKWLHNIPNTQTPGYHHQLYWTNVTLSL
LEBOV|EM_079622_EMLab                      -------------------------------DIKWLHNIPNTQTPGYHHQLYWTNVTLSL
LEBOV|EM_079630_EMLab                      -------------------------------DIKWLHNIPNTQTPGYHHQLYWTNVTLSL
LEBOV|EM_079657_EMLab                      -------------------------------DIKWLHNIPNTQTPGYHHQLYWTNVTLSL
LEBOV|EM_079659_EMLab                      -------------------------------DIKWLHNIPNTQTPGYHHQLYWTNVTLSL
LEBOV|EM_079578_EMLab                      -------------------------------DIKWLHNIPNTQTPGYHHQLYWTNVTLSL
LEBOV|EM_079542_EMLab                      -------------------------------DIKWLHNIPNTQTPGYHHQLYWTNVTLSL
LEBOV|EM_079514_EMLab                      -------------------------------DIKWLHNIPNTQTPGYHHQLYWTNVTLSL
LEBOV|EM_079429_EMLab                      -------------------------------DIKWLHNIPNTQTPGYHHQLYWTNVTLSL
LEBOV|EM_079404_EMLab                      -------------------------------DIKWLHNIPNTQTPGYHHQLYWTNVTLSL
LEBOV|EM_079405_EMLab                      -------------------------------DIKWLHNIPNTQTPGYHHQLYWTNVTLSL
LEBOV|EM_079408_EMLab                      -------------------------------DIKWLHNIPNTQTPGYHHQLYWTNVTLSL
LEBOV|EM_079421_EMLab                      -------------------------------DIKWLHNIPNTQTPGYHHQLYWTNVTLSL
LEBOV|EM_079422_EMLab                      -------------------------------DIKWLHNIPNTQTPGYHHQLYWTNVTLSL
LEBOV|EM_079423_EMLab                      -------------------------------DIKWLHNIPNTQTPGYHHQLYWTNVTLSL
LEBOV|EM_079424_EMLab                      -------------------------------DIKWLHNIPNTQTPGYHHQLYWTNVTLSL
LEBOV|EM_079434_EMLab                      -------------------------------DIKWLHNIPNTQTPGYHHQLYWTNVTLSL
LEBOV|EM_079444_EMLab                      -------------------------------DIKWLHNIPNTQTPGYHHQLYWTNVTLSL
LEBOV|EM_079450_EMLab                      -------------------------------DIKWLHNIPNTQTPGYHHQLYWTNVTLSL
LEBOV|EM_079464_EMLab                      -------------------------------DIKWLHNIPNTQTPGYHHQLYWTNVTLSL
LEBOV|EM_079517_EMLab                      -------------------------------DIKWLHNIPNTQTPGYHHQLYWTNVTLSL
LEBOV|EM_079549_EMLab                      -------------------------------DIKWLHNIPNTQTPGYHHQLYWTNVTLSL
LEBOV|EM_079587_EMLab                      -------------------------------DIKWLHNIPNTQTPGYHHQLYWTNVTLSL
LEBOV|EM_079412_EMLab                      -------------------------------DIKWLHNIPNTQTPGYHHQLYWTNVTLSL
LEBOV|EM_079772_EMLab                      -------------------------------DIKWLHNIPNTQTPGYHHQLYWTNVTLSL
LEBOV|EM_079702_EMLab                      -------------------------------DIKWLHNIPNTQTPGYHHQLYWTNVTLSL
LEBOV|EM_079681_EMLab                      -------------------------------DIKWLHNIPNTQTPGYHHQLYWTNVTLSL
LEBOV|EM_079749_EMLab                      -------------------------------DIKWLHNIPNTQTPGYHHQLYWTNVTLSL
LEBOV|EM_079753_EMLab                      -------------------------------DIKWLHNIPNTQTPGYHHQLYWTNVTLSL
LEBOV|EM_079677_EMLab                      -------------------------------DIKWLHNIPNTQTPGYHHQLYWTNVTLSL
LEBOV|EM_079685_EMLab                      -------------------------------DIKWLHNIPNTQTPGYHHQLYWTNVTLSL
LEBOV|EM_079731_EMLab                      -------------------------------DIKWLHNIPNTQTPGYHHQLYWTNVTLSL
LEBOV|EM_079915_EMLab                      -------------------------------DIKWLHNIPNTQTPGYHHQLYWTNVTLSL
LEBOV|EM_074354_EMLab                      -------------------------------DIKWLHNIPNTQTPGYHHQLYWTNVTLSL
LEBOV|EM_074335_EMLab                      -------------------------------DIKWLHNIPNTQTPGYHHQLYWTNVTLSL
LEBOV|EM_079859_EMLab                      -------------------------------DIKWLHNIPNTQTPGYHHQLYWTNVTLSL
LEBOV|EM_079815_EMLab                      -------------------------------DIKWLHNIPNTQTPGYHHQLYWTNVTLSL
LEBOV|EM_079413_EMLab                      -------------------------------DIKWLHNIPNTQTPGYHHQLYWTNVTLSL
LEBOV|EM_079414_EMLab                      -------------------------------DIKWLHNIPNTQTPGYHHQLYWTNVTLSL
LEBOV|EM_079497_EMLab                      -------------------------------DIKWLHNIPNTQTPGYHHQLYWTNVTLSL
LEBOV|EM_079750_EMLab                      -------------------------------DIKWLHNIPNTQTPGYHHQLYWTNVTLSL
LEBOV|EM_079775_EMLab                      -------------------------------DIKWLHNIPNTQTPGYHHQLYWTNVTLSL
LEBOV|EM_079910_EMLab                      -------------------------------DIKWLHNIPNTQTPGYHHQLYWTNVTLSL
LEBOV|EM_079911_EMLab                      -------------------------------DIKWLHNIPNTQTPGYHHQLYWTNVTLSL
LEBOV|EM_079912_EMLab                      -------------------------------DIKWLHNIPNTQTPGYHHQLYWTNVTLSL
LEBOV|EM_079913_EMLab                      -------------------------------DIKWLHNIPNTQTPGYHHQLYWTNVTLSL
LEBOV|EM_079914_EMLab                      -------------------------------DIKWLHNIPNTQTPGYHHQLYWTNVTLSL
LEBOV|EM_080063_EMLab                      -------------------------------DIKWLHNIPNTQTPGYHHQLYWTNVTLSL
LEBOV|EM_080141_EMLab                      -------------------------------DIKWLHNIPNTQTPGYHHQLYWTNVTLSL
LGIN_2014_Siguiri_517_2014_Jul_24          -------------------------------DIKWLHNIPNTQTPGYHHQLYWTNVTLSL
LGIN_2014_Kouroussa_531_2014_Jul_27        -------------------------------DIKWLHNIPNTQTPGYHHQLYWTNVTLSL
LGIN_2014_Conakry_1128_2014_Sep_25         -------------------------------DIKWLHNIPNTQTPGYHHQLYWTNVTLSL
LGIN_2014_Coyah_955_2014_Sep_11            -------------------------------DIKWLHNIPNTQTPGYHHQLYWTNVTLSL
LGIN_2014_Forecariah_1069_2014_Sep_21      -------------------------------DIKWLHNIPNTQTPGYHHQLYWTNVTLSL
LGIN_2014_Forecariah_1567_2014_Oct_18      -------------------------------DIKWLHNIPNTQTPGYHHQLYWTNVTLSL
LGIN_2014_Forecariah_1571_2014_Oct_20      -------------------------------DIKWLHNIPNTQTPGYHHQLYWTNVTLSL
LGIN_2014_Conakry_1039_2014_Sep_19         -------------------------------DIKWLHNIPNTQTPGYHHQLYWTNVTLSL
LNGA_061304                                ------------------------------------------------------------
Lgi|807051501|gb|KR105203_1|               ------------------------------------------------------------
LGIN_2014_Conakry_1445_2014_Oct_14         -------------------------------DIKWLHNIPNTQTPGYHHQLYWTNVTLSL
LEBOV|EM_00032Z_EMLab                      -------------------------------DIKWLHNIPNTQTPGYHHQLYWTNVTLSL
Lgi|807052950|gb|KR105348_1|               ------------------------------------------------------------
LEBOV|EM_078415_EMLab                      -------------------------------DIKWLHNIPNTQTPGYHHQLYWTNVTLSL
LGIN_2014_Nzeerekore_1622_2014_Oct_22      -------------------------------DIKWLHNIPNTQTPGYHHQLYWTNVTLSL
LGIN_2014_Coyah_1321_2014_Oct_7            -------------------------------DIKWLHNIPNTQTPGYHHQLYWTNVTLSL
LEBOV|EM_004259_EMLab                      -------------------------------DIKWLHNIPNTQTPGYHHQLYWTNVTLSL
LEBOV|EM_004438_EMLab                      -------------------------------DIKWLHNIPNTQTPGYHHQLYWTNVTLSL
LEBOV|EM_075076_EMLab                      -------------------------------DIKWLHNIPNTQTPGYHHQLYWTNVTLSL
LEBOV|EM_004494_EMLab                      -------------------------------DIKWLHNIPNTQTPGYHHQLYWTNVTLSL
LEBOV|EM_078639_EMLab                      -------------------------------DIKWLHNIPNTQTPGYHHQLYWTNVTLSL
LEBOV|EM_078670_EMLab                      -------------------------------DIKWLHNIPNTQTPGYHHQLYWTNVTLSL
LNGA_061232                                -------------------------------DIKWLHNIPNTQTPGYHHQLYWTNVTLSL
LEBOV|EM_075435_EMLab                      -------------------------------DIKWLHNIPNTQTPGYHHQLYWTNVTLSL
LEBOV|EM_004059_EMLab                      -------------------------------DIKWLHNIPNTQTPGYHHQLYWTNVTLSL
LEBOV|EM_004085_EMLab                      -------------------------------DIKWLHNIPNTQTPGYHHQLYWTNVTLSL
LEBOV|EM_004201_EMLab                      -------------------------------DIKWLHNIPNTQTPGYHHQLYWTNVTLSL
LEBOV|EM_004290_EMLab                      -------------------------------DIKWLHNIPNTQTPGYHHQLYWTNVTLSL
LEBOV|EM_004414_EMLab                      -------------------------------DIKWLHNIPNTQTPGYHHQLYWTNVTLSL
LEBOV|EM_004422_EMLab                      -------------------------------DIKWLHNIPNTQTPGYHHQLYWTNVTLSL
LEBOV|EM_004437_EMLab                      -------------------------------DIKWLHNIPNTQTPGYHHQLYWTNVTLSL
LEBOV|EM_074821_EMLab                      -------------------------------DIKWLHNIPNTQTPGYHHQLYWTNVTLSL
LEBOV|EM_074822_EMLab                      -------------------------------DIKWLHNIPNTQTPGYHHQLYWTNVTLSL
LEBOV|EM_075932_EMLab                      -------------------------------DIKWLHNIPNTQTPGYHHQLYWTNVTLSL
LEBOV|EM_076217_EMLab                      -------------------------------DIKWLHNIPNTQTPGYHHQLYWTNVTLSL
LEBOV|EM_076403_EMLab                      -------------------------------DIKWLHNIPNTQTPGYHHQLYWTNVTLSL
LEBOV|EM_076472_EMLab                      -------------------------------DIKWLHNIPNTQTPGYHHQLYWTNVTLSL
LEBOV|EM_078683_EMLab                      -------------------------------DIKWLHNIPNTQTPGYHHQLYWTNVTLSL
LEBOV|EM_078694_EMLab                      -------------------------------DIKWLHNIPNTQTPGYHHQLYWTNVTLSL
LEBOV|EM_078706_EMLab                      -------------------------------DIKWLHNIPNTQTPGYHHQLYWTNVTLSL
LEBOV|EM_078722_EMLab|GUI                  -------------------------------DIKWLHNIPNTQTPGYHHQLYWTNVTLSL
LEBOV|EM_078763_EMLab                      -------------------------------DIKWLHNIPNTQTPGYHHQLYWTNVTLSL
LEBOV|EM_078779_EMLab                      -------------------------------DIKWLHNIPNTQTPGYHHQLYWTNVTLSL
LGIN_2014_Conakry_1491_2014_Oct_16         -------------------------------DIKWLHNIPNTQTPGYHHQLYWTNVTLSL
LGIN_2014_Conakry_1561_2014_Oct_19         -------------------------------DIKWLHNIPNTQTPGYHHQLYWTNVTLSL
LGIN_2014_Conakry_1210_2014_Oct_2          -------------------------------DIKWLHNIPNTQTPGYHHQLYWTNVTLSL
LGIN_2014_Conakry_1205_2014_Oct_2          -------------------------------DIKWLHNIPNTQTPGYHHQLYWTNVTLSL
LGIN_2014_Gueckedou_633_2014_Aug_12        -------------------------------DIKWLHNIPNTQTPGYHHQLYWTNVTLSL
LGIN_2014_Conakry_691_2014_Aug_21          -------------------------------DIKWLHNIPNTQTPGYHHQLYWTNVTLSL
LGIN_2014_Conakry_1120_2014_Sep_25         -------------------------------DIKWLHNIPNTQTPGYHHQLYWTNVTLSL
LGIN_2014_Conakry_1121_2014_Sep_25         -------------------------------DIKWLHNIPNTQTPGYHHQLYWTNVTLSL
LGIN_2014_Coyah_1274_2014_Oct_4            -------------------------------DIKWLHNIPNTQTPGYHHQLYWTNVTLSL
LGIN_2014_Coyah_1339_2014_Oct_8            -------------------------------DIKWLHNIPNTQTPGYHHQLYWTNVTLSL
LGIN_2014_Conakry_1340_2014_Oct_8          -------------------------------DIKWLHNIPNTQTPGYHHQLYWTNVTLSL
LGIN_2014_Conakry_1342_2014_Oct_8          -------------------------------DIKWLHNIPNTQTPGYHHQLYWTNVTLSL
LGIN_2014_Coyah_1355_2014_Oct_9            -------------------------------DIKWLHNIPNTQTPGYHHQLYWTNVTLSL
LGIN_2014_Conakry_1480_2014_Oct_15         -------------------------------DIKWLHNIPNTQTPGYHHQLYWTNVTLSL
LGIN_2014_Forecariah_1568_2014_Oct_18      -------------------------------DIKWLHNIPNTQTPGYHHQLYWTNVTLSL
LGIN_2014_Forecariah_1623_2014_Oct_24      -------------------------------DIKWLHNIPNTQTPGYHHQLYWTNVTLSL
LEBOV|EM_078656_EMLab                      -------------------------------DIKWLHNIPNTQTPGYHHQLYWTNVTLSL
LEBOV|EM_078556_EMLab                      -------------------------------DIKWLHNIPNTQTPGYHHQLYWTNVTLSL
LEBOV|EM_076334_EMLab                      -------------------------------DIKWLHNIPNTQTPGYHHQLYWTNVTLSL
LEBOV|EM_076335_EMLab                      -------------------------------DIKWLHNIPNTQTPGYHHQLYWTNVTLSL
LEBOV|EM_075929_EMLab                      -------------------------------DIKWLHNIPNTQTPGYHHQLYWTNVTLSL
LEBOV|EM_075930_EMLab                      -------------------------------DIKWLHNIPNTQTPGYHHQLYWTNVTLSL
LEBOV|EM_000457_EMLab                      -------------------------------DIKWLHNIPNTQTPGYHHQLYWTNVTLSL
LEBOV|EM_074548_EMLab                      -------------------------------DIKWLHNIPNTQTPGYHHQLYWTNVTLSL
LEBOV|EM_075373_EMLab                      -------------------------------DIKWLHNIPNTQTPGYHHQLYWTNVTLSL
LEBOV|EM_075447_EMLab                      -------------------------------DIKWLHNIPNTQTPGYHHQLYWTNVTLSL
LEBOV|EM_075928_EMLab                      -------------------------------DIKWLHNIPNTQTPGYHHQLYWTNVTLSL
LEBOV|EM_075931_EMLab                      -------------------------------DIKWLHNIPNTQTPGYHHQLYWTNVTLSL
LEBOV|EM_076191_EMLab                      -------------------------------DIKWLHNIPNTQTPGYHHQLYWTNVTLSL
LEBOV|EM_076192_EMLab                      -------------------------------DIKWLHNIPNTQTPGYHHQLYWTNVTLSL
LEBOV|EM_076383_EMLab                      -------------------------------DIKWLHNIPNTQTPGYHHQLYWTNVTLSL
LGIN_2014_Macenta_645_2014_Aug_14          -------------------------------DIKWLHNIPNTQTPGYHHQLYWTNVTLSL
LGIN_2014_Coyah_1063_2014_Sep_21           -------------------------------DIKWLHNIPNTQTPGYHHQLYWTNVTLSL
LGIN_2014_Conakry_1454_2014_Oct_14         -------------------------------DIKWLHNIPNTQTPGYHHQLYWTNVTLSL
LGIN_2014_Conakry_1481_2014_Oct_15         -------------------------------DIKWLHNIPNTQTPGYHHQLYWTNVTLSL
LGIN_2014_Conakry_768_2014_Aug_27          -------------------------------DIKWLHNIPNTQTPGYHHQLYWTNVTLSL
LEBOV|EM_004481_EMLab                      -------------------------------DIKWLHNIPNTQTPGYHHQLYWTNVTLSL
LEBOV|EM_078416_EMLab                      -------------------------------DIKWLHNIPNTQTPGYHHQLYWTNVTLSL
LEBOV|EM_078638_EMLab                      -------------------------------DIKWLHNIPNTQTPGYHHQLYWTNVTLSL
LGIN_2014_Coyah_1394_2014_Oct_11           -------------------------------DIKWLHNIPNTQTPGYHHQLYWTNVTLSL
Lgi|807052660|gb|KR105319_1|               -------------------------------DIKWLHNIPNTQTPGYHHQLYWTNVTLSL
Lgi|807052960|gb|KR105349_1|               -------------------------------DIKWLHNIPNTQTPGYHHQLYWTNVTLSL
Lgi|807052910|gb|KR105344_1|               -------------------------------DIKWLHNIPNTQTPGYHHQLYWTNVTLSL
Lgi|807052880|gb|KR105341_1|               -------------------------------DIKWLHNIPNTQTPGYHHQLYWTNVTLSL
Lgi|807052480|gb|KR105301_1|               -------------------------------DIKWLHNIPNTQTPGYHHQLYWTNVTLSL
LEBOV|EM_080223_EMLab                      -------------------------------DIKWLHNIPNTQTPGYHHQLYWTNVTLSL
LEBOV|EM_004589_EMLab                      -------------------------------DIKWLHNIPNTQTPGYHHQLYWTNVTLSL
LEBOV|EM_000706_EMLab                      -------------------------------DIKWLHNIPNTQTPGYHHQLYWTNVTLSL
LEBOV|EM_000128_EMLab                      -------------------------------DIKWLHNIPNTQTPGYHHQLYWTNVTLSL
LEBOV|EM_000219_EMLab                      -------------------------------DIKWLHNIPNTQTPGYHHQLYWTNVTLSL
LEBOV|EM_074436_EMLab                      -------------------------------DIKWLHNIPNTQTPGYHHQLYWTNVTLSL
LEBOV|EM_074437_EMLab                      -------------------------------DIKWLHNIPNTQTPGYHHQLYWTNVTLSL
LEBOV|EM_074438_EMLab                      -------------------------------DIKWLHNIPNTQTPGYHHQLYWTNVTLSL
LEBOV|EM_074439_EMLab                      -------------------------------DIKWLHNIPNTQTPGYHHQLYWTNVTLSL
LEBOV|EM_074684_EMLab                      -------------------------------DIKWLHNIPNTQTPGYHHQLYWTNVTLSL
LEBOV|EM_076769_EMLab                      -------------------------------DIKWLHNIPNTQTPGYHHQLYWTNVTLSL
LEBOV|EM_076948_EMLab                      -------------------------------DIKWLHNIPNTQTPGYHHQLYWTNVTLSL
LEBOV|EM_076949_EMLab                      -------------------------------DIKWLHNIPNTQTPGYHHQLYWTNVTLSL
LEBOV|EM_078697_EMLab                      -------------------------------DIKWLHNIPNTQTPGYHHQLYWTNVTLSL
LEBOV|EM_078709_EMLab                      -------------------------------DIKWLHNIPNTQTPGYHHQLYWTNVTLSL
LEBOV|EM_076770_EMLab                      -------------------------------DIKWLHNIPNTQTPGYHHQLYWTNVTLSL
LEBOV|EM_080165_EMLab                      -------------------------------DIKWLHNIPNTQTPGYHHQLYWTNVTLSL
Lgi|667853197|gb|KM233103_1|               -------------------------------DIKWLHNIPNTQTPGYHHQLYWTNVTLSL
Lgi|667852893|gb|KM233074_1|               -------------------------------DIKWLHNIPNTQTPGYHHQLYWTNVTLSL
Lgi|807052620|gb|KR105315_1|               -------------------------------DIKWLHNIPNTQTPGYHHQLYWTNVTLSL
Lgi|807052610|gb|KR105314_1|               -------------------------------DIKWLHNIPNTQTPGYHHQLYWTNVTLSL
Lgi|807052600|gb|KR105313_1|               -------------------------------DIKWLHNIPNTQTPGYHHQLYWTNVTLSL
LEBOV|EM_004503_EMLab                      -------------------------------DIKWLHNIPNTQTPGYHHQLYWTNVTLSL
LEBOV|EM_004580_EMLab                      -------------------------------DIKWLHNIPNTQTPGYHHQLYWTNVTLSL
LEBOV|EM_004555_EMLab                      -------------------------------DIKWLHNIPNTQTPGYHHQLYWTNVTLSL
LEBOV|EM_004563_EMLab                      -------------------------------DIKWLHNIPNTQTPGYHHQLYWTNVTLSL
LEBOV|EM_000958_EMLab                      -------------------------------DIKWLHNIPNTQTPGYHHQLYWTNVTLSL
Lgi|807051781|gb|KR105231_1|               -------------------------------DIKWLHNIPNTQTPGYHHQLYWTNVTLSL
Lgi|807051941|gb|KR105247_1|               -------------------------------DIKWLHNIPNTQTPGYHHQLYWTNVTLSL
Lgi|807052121|gb|KR105265_1|               -------------------------------DIKWLHNIPNTQTPGYHHQLYWTNVTLSL
Lgi|807052111|gb|KR105264_1|               -------------------------------DIKWLHNIPNTQTPGYHHQLYWTNVTLSL
Lgi|807051811|gb|KR105234_1|               -------------------------------DIKWLHNIPNTQTPGYHHQLYWTNVTLSL
Lgi|807051801|gb|KR105233_1|               -------------------------------DIKWLHNIPNTQTPGYHHQLYWTNVTLSL
Lgi|807051971|gb|KR105250_1|               -------------------------------DIKWLHNIPNTQTPGYHHQLYWTNVTLSL
Lgi|807051891|gb|KR105242_1|               -------------------------------DIKWLHNIPNTQTPGYHHQLYWTNVTLSL
Lgi|807052330|gb|KR105286_1|               -------------------------------DIKWLHNIPNTQTPGYHHQLYWTNVTLSL
Lgi|807052031|gb|KR105256_1|               -------------------------------DIKWLHNIPNTQTPGYHHQLYWTNVTLSL
Lgi|807052021|gb|KR105255_1|               ------------------------------------------------------------
LEBOV|EM_000707_EMLab                      -------------------------------DIKWLHNIPNTQTPGYHHQLYWTNVTLSL
LEBOV|EM_000934_EMLab                      -------------------------------DIKWLHNIPNTQTPGYHHQLYWTNVTLSL
Lgi|807051851|gb|KR105238_1|               -------------------------------DIKWLHNIPNTQTPGYHHQLYWTNVTLSL
Lgi|807052770|gb|KR105330_1|               -------------------------------DIKWLHNIPNTQTPGYHHQLYWTNVTLSL
LNGA_DHB_001_07_14                         -------------------------------DIKWLHNIPNTQTPGYHHQLYWTNVTLSL
LNGA_DHB_009_08_14                         -------------------------------DIKWLHNIPNTQTPGYHHQLYWTNVTLSL
LNGA_DHB_010_08_14                         -------------------------------DIKWLHNIPNTQTPGYHHQLYWTNVTLSL
LNGA_DHB_012_08_14                         -------------------------------DIKWLHNIPNTQTPGYHHQLYWTNVTLSL
LNGA_DHB_013_08_14                         -------------------------------DIKWLHNIPNTQTPGYHHQLYWTNVTLSL
LNGA_DHB_016_08_14                         -------------------------------DIKWLHNIPNTQTPGYHHQLYWTNVTLSL
LNGA_DHB_018_08_14                         -------------------------------DIKWLHNIPNTQTPGYHHQLYWTNVTLSL
LNGA_DHB_019_08_14                         -------------------------------DIKWLHNIPNTQTPGYHHQLYWTNVTLSL
LGIN_2014_Dubreka_789_2014_Aug_29          -------------------------------DIKWLHNIPNTQTPGYHHQLYWTNVTLSL
LEBOV|EM_074350_EMLab                      -------------------------------DIKWLHNIPNTQTPGYHHQLYWTNVTLSL
LEBOV|EM_000500_EMLab                      -------------------------------DIKWLHNIPNTQTPGYHHQLYWTNVTLSL
LEBOV|EM_000028_EMLab                      -------------------------------DIKWLHNIPNTQTPGYHHQLYWTNVTLSL
LEBOV|EM_001101_EMLab                      -------------------------------DIKWLHNIPNTQTPGYHHQLYWTNVTLSL
LEBOV|EM_001102_EMLab                      -------------------------------DIKWLHNIPNTQTPGYHHQLYWTNVTLSL
LEBOV|EM_075368_EMLab                      -------------------------------DIKWLHNIPNTQTPGYHHQLYWTNVTLSL
LEBOV|EM_076322_EMLab                      -------------------------------DIKWLHNIPNTQTPGYHHQLYWTNVTLSL
LEBOV|EM_076533_EMLab                      -------------------------------DIKWLHNIPNTQTPGYHHQLYWTNVTLSL
LEBOV|EM_076534_EMLab                      -------------------------------DIKWLHNIPNTQTPGYHHQLYWTNVTLSL
LEBOV|EM_076610_EMLab                      -------------------------------DIKWLHNIPNTQTPGYHHQLYWTNVTLSL
LEBOV|EM_076951_EMLab                      -------------------------------DIKWLHNIPNTQTPGYHHQLYWTNVTLSL
LGIN_2014_Conakry_1371_2014_Oct_10         -------------------------------DIKWLHNIPNTQTPGYHHQLYWTNVTLSL
LGIN_2014_Conakry_684_2014_Aug_20          -------------------------------DIKWLHNIPNTQTPGYHHQLYWTNVTLSL
LGIN_2014_Forecariah_1365_2014_Oct_9       -------------------------------DIKWLHNIPNTQTPGYHHQLYWTNVTLSL
Lgi|807052860|gb|KR105339_1|               -------------------------------DIKWLHNIPNTQTPGYHHQLYWTNVTLSL
Lgi|807052850|gb|KR105338_1|               -------------------------------DIKWLHNIPNTQTPGYHHQLYWTNVTLSL
Lgi|807052840|gb|KR105337_1|               -------------------------------DIKWLHNIPNTQTPGYHHQLYWTNVTLSL
LEBOV|EM_074349_EMLab                      -------------------------------DIKWLHNIPNTQTPGYHHQLYWTNVTLSL
LEBOV|EM_074351_EMLab                      -------------------------------DIKWLHNIPNTQTPGYHHQLYWTNVTLSL
LEBOV|EM_074352_EMLab                      -------------------------------DIKWLHNIPNTQTPGYHHQLYWTNVTLSL
LEBOV|EM_074353_EMLab                      -------------------------------DIKWLHNIPNTQTPGYHHQLYWTNVTLSL
LEBOV|EM_074391_EMLab                      -------------------------------DIKWLHNIPNTQTPGYHHQLYWTNVTLSL
LEBOV|EM_074392_EMLab                      -------------------------------DIKWLHNIPNTQTPGYHHQLYWTNVTLSL
LEBOV|EM_075043_EMLab                      -------------------------------DIKWLHNIPNTQTPGYHHQLYWTNVTLSL
LEBOV|EM_080003_EMLab                      -------------------------------DIKWLHNIPNTQTPGYHHQLYWTNVTLSL
LEBOV|EM_080065_EMLab                      -------------------------------DIKWLHNIPNTQTPGYHHQLYWTNVTLSL
LEBOV|EM_080067_EMLab                      -------------------------------DIKWLHNIPNTQTPGYHHQLYWTNVTLSL
LEBOV|EM_080261_EMLab                      -------------------------------DIKWLHNIPNTQTPGYHHQLYWTNVTLSL
LEBOV|EM_080269_EMLab                      -------------------------------DIKWLHNIPNTQTPGYHHQLYWTNVTLSL
LGIN_2014_Dalaba_1211_2014_Oct_2           -------------------------------DIKWLHNIPNTQTPGYHHQLYWTNVTLSL
LGIN_2014_Coyah_1279_2014_Oct_04           -------------------------------DIKWLHNIPNTQTPGYHHQLYWTNVTLSL
Lgi|807052870|gb|KR105340_1|               -------------------------------DIKWLHNIPNTQTPGYHHQLYWTNVTLSL
Lgi|807052750|gb|KR105328_1|               -------------------------------DIKWLHNIPNTQTPGYHHQLYWTNVTLSL
Lgi|807052740|gb|KR105327_1|               -------------------------------DIKWLHNIPNTQTPGYHHQLYWTNVTLSL
Lgi|807052730|gb|KR105326_1|               -------------------------------DIKWLHNIPNTQTPGYHHQLYWTNVTLSL
Lgi|807052720|gb|KR105325_1|               -------------------------------DIKWLHNIPNTQTPGYHHQLYWTNVTLSL
Lgi|807052710|gb|KR105324_1|               -------------------------------DIKWLHNIPNTQTPGYHHQLYWTNVTLSL
Lgi|807052680|gb|KR105321_1|               -------------------------------DIKWLHNIPNTQTPGYHHQLYWTNVTLSL
Lgi|807052670|gb|KR105320_1|               -------------------------------DIKWLHNIPNTQTPGYHHQLYWTNVTLSL
Lgi|807052580|gb|KR105311_1|               -------------------------------DIKWLHNIPNTQTPGYHHQLYWTNVTLSL
Lgi|807052430|gb|KR105296_1|               -------------------------------DIKWLHNIPNTQTPGYHHQLYWTNVTLSL
Lgi|807052181|gb|KR105271_1|               -------------------------------DIKWLHNIPNTQTPGYHHQLYWTNVTLSL
Lgi|807051961|gb|KR105249_1|               -------------------------------DIKWLHNIPNTQTPGYHHQLYWTNVTLSL
Lgi|807051881|gb|KR105241_1|               -------------------------------DIKWLHNIPNTQTPGYHHQLYWTNVTLSL
Lgi|807051761|gb|KR105229_1|               -------------------------------DIKWLHNIPNTQTPGYHHQLYWTNVTLSL
Lgi|807051721|gb|KR105225_1|               -------------------------------DIKWLHNIPNTQTPGYHHQLYWTNVTLSL
Lgi|807051711|gb|KR105224_1|               -------------------------------DIKWLHNIPNTQTPGYHHQLYWTNVTLSL
Lgi|807051701|gb|KR105223_1|               -------------------------------DIKWLHNIPNTQTPGYHHQLYWTNVTLSL
Lgi|807051691|gb|KR105222_1|               -------------------------------DIKWLHNIPNTQTPGYHHQLYWTNVTLSL
Lgi|807051681|gb|KR105221_1|               -------------------------------DIKWLHNIPNTQTPGYHHQLYWTNVTLSL
Lgi|807051651|gb|KR105218_1|               -------------------------------DIKWLHNIPNTQTPGYHHQLYWTNVTLSL
Lgi|807051611|gb|KR105214_1|               -------------------------------DIKWLHNIPNTQTPGYHHQLYWTNVTLSL
Lgi|807051591|gb|KR105212_1|               -------------------------------DIKWLHNIPNTQTPGYHHQLYWTNVTLSL
Lgi|807051571|gb|KR105210_1|               -------------------------------DIKWLHNIPNTQTPGYHHQLYWTNVTLSL
Lgi|807051561|gb|KR105209_1|               -------------------------------DIKWLHNIPNTQTPGYHHQLYWTNVTLSL
Lgi|807051551|gb|KR105208_1|               -------------------------------DIKWLHNIPNTQTPGYHHQLYWTNVTLSL
Lgi|807051541|gb|KR105207_1|               -------------------------------DIKWLHNIPNTQTPGYHHQLYWTNVTLSL
Lgi|807051481|gb|KR105201_1|               -------------------------------DIKWLHNIPNTQTPGYHHQLYWTNVTLSL
Lgi|807051471|gb|KR105200_1|               -------------------------------DIKWLHNIPNTQTPGYHHQLYWTNVTLSL
Lgi|667853353|gb|KM233118_1|               -------------------------------DIKWLHNIPNTQTPGYHHQLYWTNVTLSL
Lgi|667853343|gb|KM233117_1|               -------------------------------DIKWLHNIPNTQTPGYHHQLYWTNVTLSL
Lgi|667853332|gb|KM233116_1|               -------------------------------DIKWLHNIPNTQTPGYHHQLYWTNVTLSL
Lgi|667853280|gb|KM233111_1|               -------------------------------DIKWLHNIPNTQTPGYHHQLYWTNVTLSL
Lgi|667853259|gb|KM233109_1|               -------------------------------DIKWLHNIPNTQTPGYHHQLYWTNVTLSL
Lgi|667853249|gb|KM233108_1|               -------------------------------DIKWLHNIPNTQTPGYHHQLYWTNVTLSL
Lgi|667853239|gb|KM233107_1|               -------------------------------DIKWLHNIPNTQTPGYHHQLYWTNVTLSL
Lgi|667853228|gb|KM233106_1|               -------------------------------DIKWLHNIPNTQTPGYHHQLYWTNVTLSL
Lgi|667853218|gb|KM233105_1|               -------------------------------DIKWLHNIPNTQTPGYHHQLYWTNVTLSL
Lgi|667853176|gb|KM233101_1|               -------------------------------DIKWLHNIPNTQTPGYHHQLYWTNVTLSL
Lgi|667853166|gb|KM233100_1|               -------------------------------DIKWLHNIPNTQTPGYHHQLYWTNVTLSL
Lgi|667853134|gb|KM233097_1|               -------------------------------DIKWLHNIPNTQTPGYHHQLYWTNVTLSL
Lgi|667853124|gb|KM233096_1|               -------------------------------DIKWLHNIPNTQTPGYHHQLYWTNVTLSL
Lgi|667853113|gb|KM233095_1|               -------------------------------DIKWLHNIPNTQTPGYHHQLYWTNVTLSL
Lgi|667853103|gb|KM233094_1|               -------------------------------DIKWLHNIPNTQTPGYHHQLYWTNVTLSL
Lgi|667853082|gb|KM233092_1|               -------------------------------DIKWLHNIPNTQTPGYHHQLYWTNVTLSL
Lgi|667853062|gb|KM233090_1|               -------------------------------DIKWLHNIPNTQTPGYHHQLYWTNVTLSL
Lgi|667853051|gb|KM233089_1|               -------------------------------DIKWLHNIPNTQTPGYHHQLYWTNVTLSL
Lgi|667853041|gb|KM233088_1|               -------------------------------DIKWLHNIPNTQTPGYHHQLYWTNVTLSL
Lgi|667853030|gb|KM233087_1|               -------------------------------DIKWLHNIPNTQTPGYHHQLYWTNVTLSL
Lgi|667853020|gb|KM233086_1|               -------------------------------DIKWLHNIPNTQTPGYHHQLYWTNVTLSL
Lgi|667853009|gb|KM233085_1|               -------------------------------DIKWLHNIPNTQTPGYHHQLYWTNVTLSL
Lgi|667852999|gb|KM233084_1|               -------------------------------DIKWLHNIPNTQTPGYHHQLYWTNVTLSL
Lgi|667852988|gb|KM233083_1|               -------------------------------DIKWLHNIPNTQTPGYHHQLYWTNVTLSL
Lgi|667852978|gb|KM233082_1|               -------------------------------DIKWLHNIPNTQTPGYHHQLYWTNVTLSL
Lgi|667852967|gb|KM233081_1|               -------------------------------DIKWLHNIPNTQTPGYHHQLYWTNVTLSL
Lgi|667852957|gb|KM233080_1|               -------------------------------DIKWLHNIPNTQTPGYHHQLYWTNVTLSL
Lgi|667852945|gb|KM233079_1|               -------------------------------DIKWLHNIPNTQTPGYHHQLYWTNVTLSL
Lgi|667852934|gb|KM233078_1|               -------------------------------DIKWLHNIPNTQTPGYHHQLYWTNVTLSL
Lgi|667852924|gb|KM233077_1|               -------------------------------DIKWLHNIPNTQTPGYHHQLYWTNVTLSL
Lgi|667852914|gb|KM233076_1|               -------------------------------DIKWLHNIPNTQTPGYHHQLYWTNVTLSL
Lgi|667852903|gb|KM233075_1|               -------------------------------DIKWLHNIPNTQTPGYHHQLYWTNVTLSL
Lgi|667852882|gb|KM233073_1|               -------------------------------DIKWLHNIPNTQTPGYHHQLYWTNVTLSL
Lgi|667852872|gb|KM233072_1|               -------------------------------DIKWLHNIPNTQTPGYHHQLYWTNVTLSL
Lgi|667852861|gb|KM233071_1|               -------------------------------DIKWLHNIPNTQTPGYHHQLYWTNVTLSL
LEBOV|EM_079410_EMLab                      -------------------------------DIKWLHNIPNTQTPGYHHQLYWTNVTLSL
LEBOV|EM_079442_EMLab                      -------------------------------DIKWLHNIPNTQTPGYHHQLYWTNVTLSL
LEBOV|EM_079876_EMLab                      -------------------------------DIKWLHNIPNTQTPGYHHQLYWTNVTLSL
LEBOV|EM_079880_EMLab                      -------------------------------DIKWLHNIPNTQTPGYHHQLYWTNVTLSL
LEBOV|EM_079983_EMLab                      -------------------------------DIKWLHNIPNTQTPGYHHQLYWTNVTLSL
LEBOV|EM_080011_EMLab                      -------------------------------DIKWLHNIPNTQTPGYHHQLYWTNVTLSL
LEBOV|EM_080064_EMLab                      -------------------------------DIKWLHNIPNTQTPGYHHQLYWTNVTLSL
LEBOV|EM_080066_EMLab                      -------------------------------DIKWLHNIPNTQTPGYHHQLYWTNVTLSL
LEBOV|EM_080132_EMLab                      -------------------------------DIKWLHNIPNTQTPGYHHQLYWTNVTLSL
LEBOV|EM_080253_EMLab                      -------------------------------DIKWLHNIPNTQTPGYHHQLYWTNVTLSL
Lgi|807051621|gb|KR105215_1|               -------------------------------DIKWLHNIPNTQTPGYHHQLYWTNVTLSL
Lgi|807052900|gb|KR105343_1|               -------------------------------DIKWLHNIPNTQTPGYHHQLYWTNVTLSL
Lgi|807052890|gb|KR105342_1|               -------------------------------DIKWLHNIPNTQTPGYHHQLYWTNVTLSL
Lgi|667853093|gb|KM233093_1|               -------------------------------DIKWLHNIPNTQTPGYHHQLYWTNVTLSL
Lgi|807051951|gb|KR105248_1|               -------------------------------DIKWLHNIPNTQTPGYHHQLYWTNVTLSL
LGIN_2014_Conakry_653_2014_Aug_15          -------------------------------DIKWLHNIPNTQTPGYHHQLYWTNVTLSL
Lgi|807052400|gb|KR105293_1|               -------------------------------DIKWLHNIPNTQTPGYHHQLYWTNVTLSL
Lgi|807052390|gb|KR105292_1|               -------------------------------DIKWLHNIPNTQTPGYHHQLYWTNVTLSL
Lgi|807051911|gb|KR105244_1|               -------------------------------DIKWLHNIPNTQTPGYHHQLYWTNVTLSL
LEBOV|EM_074720_EMLab                      -------------------------------DIKWLHNIPNTQTPGYHHQLYWTNVTLSL
LEBOV|EM_074462_EMLab                      -------------------------------DIKWLHNIPNTQTPGYHHQLYWTNVTLSL
LEBOV|EM_000921_EMLab                      -------------------------------DIKWLHNIPNTQTPGYHHQLYWTNVTLSL
LEBOV|EM_000968_EMLab                      -------------------------------DIKWLHNIPNTQTPGYHHQLYWTNVTLSL
LEBOV|EM_004192_EMLab                      -------------------------------DIKWLHNIPNTQTPGYHHQLYWTNVTLSL
LEBOV|EM_078555_EMLab                      -------------------------------DIKWLHNIPNTQTPGYHHQLYWTNVTLSL
LEBOV|EM_000015_EMLab                      -------------------------------DIKWLHNIPNTQTPGYHHQLYWTNVTLSL
LEBOV|EM_000027_EMLab                      -------------------------------DIKWLHNIPNTQTPGYHHQLYWTNVTLSL
LEBOV|EM_000127_EMLab                      -------------------------------DIKWLHNIPNTQTPGYHHQLYWTNVTLSL
LEBOV|EM_000218_EMLab                      -------------------------------DIKWLHNIPNTQTPGYHHQLYWTNVTLSL
LEBOV|EM_000501_EMLab                      -------------------------------DIKWLHNIPNTQTPGYHHQLYWTNVTLSL
LEBOV|EM_000502_EMLab                      -------------------------------DIKWLHNIPNTQTPGYHHQLYWTNVTLSL
LEBOV|EM_000925_EMLab                      -------------------------------DIKWLHNIPNTQTPGYHHQLYWTNVTLSL
LEBOV|EM_000982_EMLab                      -------------------------------DIKWLHNIPNTQTPGYHHQLYWTNVTLSL
LEBOV|EM_000983_EMLab                      -------------------------------DIKWLHNIPNTQTPGYHHQLYWTNVTLSL
LEBOV|EM_074785_EMLab                      -------------------------------DIKWLHNIPNTQTPGYHHQLYWTNVTLSL
LEBOV|EM_076193_EMLab                      -------------------------------DIKWLHNIPNTQTPGYHHQLYWTNVTLSL
Lgi|667852840|gb|KM233069_1|               -------------------------------DIKWLHNIPNTQTPGYHHQLYWTNVTLSL
Lgi|667852851|gb|KM233070_1|               -------------------------------DIKWLHNIPNTQTPGYHHQLYWTNVTLSL
Lgi|667853072|gb|KM233091_1|               -------------------------------DIKWLHNIPNTQTPGYHHQLYWTNVTLSL
Lgi|807051631|gb|KR105216_1|               -------------------------------DIKWLHNIPNTQTPGYHHQLYWTNVTLSL
Lgi|807051661|gb|KR105219_1|               -------------------------------DIKWLHNIPNTQTPGYHHQLYWTNVTLSL
Lgi|807051671|gb|KR105220_1|               -------------------------------DIKWLHNIPNTQTPGYHHQLYWTNVTLSL
LGIN_2014_Forecariah_989_2014_Sep_15       -------------------------------DIKWLHNIPNTQTPGYHHQLYWTNVTLSL
Lgi|807052570|gb|KR105310_1|               -------------------------------DIKWLHNIPNTQTPGYHHQLYWTNVTLSL
Lgi|807052530|gb|KR105306_1|               -------------------------------DIKWLHNIPNTQTPGYHHQLYWTNVTLSL
Lgi|807052520|gb|KR105305_1|               -------------------------------DIKWLHNIPNTQTPGYHHQLYWTNVTLSL
Lgi|807052310|gb|KR105284_1|               -------------------------------DIKWLHNIPNTQTPGYHHQLYWTNVTLSL
Lgi|807052300|gb|KR105283_1|               -------------------------------DIKWLHNIPNTQTPGYHHQLYWTNVTLSL
Lgi|807052270|gb|KR105280_1|               -------------------------------DIKWLHNIPNTQTPGYHHQLYWTNVTLSL
Lgi|807052260|gb|KR105279_1|               -------------------------------DIKWLHNIPNTQTPGYHHQLYWTNVTLSL
Lgi|807052250|gb|KR105278_1|               -------------------------------DIKWLHNIPNTQTPGYHHQLYWTNVTLSL
Lgi|807052240|gb|KR105277_1|               -------------------------------DIKWLHNIPNTQTPGYHHQLYWTNVTLSL
Lgi|807052230|gb|KR105276_1|               -------------------------------DIKWLHNIPNTQTPGYHHQLYWTNVTLSL
Lgi|807052200|gb|KR105273_1|               -------------------------------DIKWLHNIPNTQTPGYHHQLYWTNVTLSL
Lgi|807052011|gb|KR105254_1|               ------------------------------------------------------------
Lgi|807051931|gb|KR105246_1|               -------------------------------DIKWLHNIPNTQTPGYHHQLYWTNVTLSL
Lgi|807051921|gb|KR105245_1|               -------------------------------DIKWLHNIPNTQTPGYHHQLYWTNVTLSL
Lgi|807051901|gb|KR105243_1|               -------------------------------DIKWLHNIPNTQTPGYHHQLYWTNVTLSL
Lgi|807051861|gb|KR105239_1|               -------------------------------DIKWLHNIPNTQTPGYHHQLYWTNVTLSL
Lgi|807051771|gb|KR105230_1|               -------------------------------DIKWLHNIPNTQTPGYHHQLYWTNVTLSL
Lgi|667853311|gb|KM233114_1|               -------------------------------DIKWLHNIPNTQTPGYHHQLYWTNVTLSL
Lgi|667853301|gb|KM233113_1|               -------------------------------DIKWLHNIPNTQTPGYHHQLYWTNVTLSL
Lgi|807052420|gb|KR105295_1|               -------------------------------DIKWLHNIPNTQTPGYHHQLYWTNVTLSL
Lgi|807052350|gb|KR105288_1|               -------------------------------DIKWLHNIPNTQTPGYHHQLYWTNVTLSL
Lgi|807052340|gb|KR105287_1|               -------------------------------DIKWLHNIPNTQTPGYHHQLYWTNVTLSL
Lgi|807052101|gb|KR105263_1|               -------------------------------DIKWLHNIPNTQTPGYHHQLYWTNVTLSL
Lgi|807051991|gb|KR105252_1|               -------------------------------DIKWLHNIPNTQTPGYHHQLYWTNVTLSL
Lgi|807051821|gb|KR105235_1|               -------------------------------DIKWLHNIPNTQTPGYHHQLYWTNVTLSL
Lgi|807051791|gb|KR105232_1|               -------------------------------DIKWLHNIPNTQTPGYHHQLYWTNVTLSL
Lgi|807052500|gb|KR105303_1|               -------------------------------DIKWLHNIPNTQTPGYHHQLYWTNVTLSL
Lgi|807052490|gb|KR105302_1|               -------------------------------DIKWLHNIPNTQTPGYHHQLYWTNVTLSL
Lgi|807051731|gb|KR105226_1|               -------------------------------DIKWLHNIPNTQTPGYHHQLYWTNVTLSL
Lgi|807051741|gb|KR105227_1|               -------------------------------DIKWLHNIPNTQTPGYHHQLYWTNVTLSL
Lgi|807051841|gb|KR105237_1|               -------------------------------DIKWLHNIPNTQTPGYHHQLYWTNVTLSL
Lgi|807052220|gb|KR105275_1|               -------------------------------DIKWLHNIPNTQTPGYHHQLYWTNVTLSL
Lgi|807052370|gb|KR105290_1|               -------------------------------DIKWLHNIPNTQTPGYHHQLYWTNVTLSL
Lgi|807052410|gb|KR105294_1|               -------------------------------DIKWLHNIPNTQTPGYHHQLYWTNVTLSL
Lgi|807052510|gb|KR105304_1|               -------------------------------DIKWLHNIPNTQTPGYHHQLYWTNVTLSL
Lgi|807052700|gb|KR105323_1|               -------------------------------DIKWLHNIPNTQTPGYHHQLYWTNVTLSL
Lgi|807052800|gb|KR105333_1|               -------------------------------DIKWLHNIPNTQTPGYHHQLYWTNVTLSL
LGIN_2014_Conakry_507_2014_Jul_24          -------------------------------DIKWLHNIPNTQTPGYHHQLYWTNVTLSL
LGIN_2014_Dalaba_1116_2014_Sep_24          -------------------------------DIKWLHNIPNTQTPGYHHQLYWTNVTLSL
LEBOV|EM_080265_EMLab                      -------------------------------DIKWLHNIPNTQTPGYHHQLYWTNVTLSL
Lgi|667853186|gb|KM233102_1|               -------------------------------DIKWLHNIPNTQTPGYHHQLYWTNVTLSL
LGIN_2014_Conakry_1651_2014_Oct_24         -------------------------------DIKWLHNIPNTQTPGYHHQLYWTNVTLSL
LGIN_2014_Conakry_1027_2014_Sep_18         -------------------------------DIKWLHNIPNTQTPGYHHQLYWTNVTLSL
LGIN_2014_Conakry_1250_2014_Oct_04         -------------------------------DIKWLHNIPNTQTPGYHHQLYWTNVTLSL
Lgi|807052790|gb|KR105332_1|               -------------------------------DIKWLHNIPNTQTPGYHHQLYWTNVTLSL
LGIN_2014_Conakry_505_2014_Jul_24          -------------------------------DIKWLHNIPNTQTPGYHHQLYWTNVTLSL
LGIN_2014_Conakry_509_2014_Jul_24          -------------------------------DIKWLHNIPNTQTPGYHHQLYWTNVTLSL
LGIN_2014_Conakry_573_2014_Aug_2           -------------------------------DIKWLHNIPNTQTPGYHHQLYWTNVTLSL
LGIN_2014_Conakry_657_2014_Aug_16          -------------------------------DIKWLHNIPNTQTPGYHHQLYWTNVTLSL
LGIN_2014_Conakry_678_2014_Aug_19          -------------------------------DIKWLHNIPNTQTPGYHHQLYWTNVTLSL
LGIN_2014_Conakry_701_2014_Aug_22          -------------------------------DIKWLHNIPNTQTPGYHHQLYWTNVTLSL
LGIN_2014_Conakry_740_2014_Aug_26          -------------------------------DIKWLHNIPNTQTPGYHHQLYWTNVTLSL
LGIN_2014_Conakry_786_2014_Aug_28          -------------------------------DIKWLHNIPNTQTPGYHHQLYWTNVTLSL
LGIN_2014_Conakry_787_2014_Aug_28          -------------------------------DIKWLHNIPNTQTPGYHHQLYWTNVTLSL
LGIN_2014_Conakry_976_2014_Sep_14          -------------------------------DIKWLHNIPNTQTPGYHHQLYWTNVTLSL
LGIN_2014_Conakry_1043_2014_Sep_19         -------------------------------DIKWLHNIPNTQTPGYHHQLYWTNVTLSL
LGIN_2014_Conakry_1059_2014_Sep_21         -------------------------------DIKWLHNIPNTQTPGYHHQLYWTNVTLSL
LGIN_2014_Conakry_1081_2014_Sep_22         -------------------------------DIKWLHNIPNTQTPGYHHQLYWTNVTLSL
LGIN_2014_Conakry_1105_2014_Sep_24         -------------------------------DIKWLHNIPNTQTPGYHHQLYWTNVTLSL
LGIN_2014_Conakry_1149_2014_Sep_27         -------------------------------DIKWLHNIPNTQTPGYHHQLYWTNVTLSL
LGIN_2014_Conakry_1215_2014_Oct_02         -------------------------------DIKWLHNIPNTQTPGYHHQLYWTNVTLSL
LGIN_2014_Conakry_742_2014_Aug_26          -------------------------------DIKWLHNIPNTQTPGYHHQLYWTNVTLSL
Lgi|807052930|gb|KR105346_1|               -------------------------------DIKWLHNIPNTQTPGYHHQLYWTNVTLSL
Lgi|807052920|gb|KR105345_1|               -------------------------------DIKWLHNIPNTQTPGYHHQLYWTNVTLSL
Lgi|807052820|gb|KR105335_1|               -------------------------------DIKWLHNIPNTQTPGYHHQLYWTNVTLSL
Lgi|807052780|gb|KR105331_1|               -------------------------------DIKWLHNIPNTQTPGYHHQLYWTNVTLSL
Lgi|807052640|gb|KR105317_1|               -------------------------------DIKWLHNIPNTQTPGYHHQLYWTNVTLSL
Lgi|807052630|gb|KR105316_1|               -------------------------------DIKWLHNIPNTQTPGYHHQLYWTNVTLSL
Lgi|807052560|gb|KR105309_1|               -------------------------------DIKWLHNIPNTQTPGYHHQLYWTNVTLSL
Lgi|807052470|gb|KR105300_1|               -------------------------------DIKWLHNIPNTQTPGYHHQLYWTNVTLSL
Lgi|807052460|gb|KR105299_1|               -------------------------------DIKWLHNIPNTQTPGYHHQLYWTNVTLSL
Lgi|807052450|gb|KR105298_1|               -------------------------------DIKWLHNIPNTQTPGYHHQLYWTNVTLSL
Lgi|807052320|gb|KR105285_1|               -------------------------------DIKWLHNIPNTQTPGYHHQLYWTNVTLSL
Lgi|807052290|gb|KR105282_1|               -------------------------------DIKWLHNIPNTQTPGYHHQLYWTNVTLSL
Lgi|807052210|gb|KR105274_1|               -------------------------------DIKWLHNIPNTQTPGYHHQLYWTNVTLSL
Lgi|807052171|gb|KR105270_1|               -------------------------------DIKWLHNIPNTQTPGYHHQLYWTNVTLSL
Lgi|807052161|gb|KR105269_1|               -------------------------------DIKWLHNIPNTQTPGYHHQLYWTNVTLSL
Lgi|807052151|gb|KR105268_1|               -------------------------------DIKWLHNIPNTQTPGYHHQLYWTNVTLSL
Lgi|807052131|gb|KR105266_1|               -------------------------------DIKWLHNIPNTQTPGYHHQLYWTNVTLSL
Lgi|807052091|gb|KR105262_1|               -------------------------------DIKWLHNIPNTQTPGYHHQLYWTNVTLSL
Lgi|807052061|gb|KR105259_1|               ------------------------------------------------------------
Lgi|807052051|gb|KR105258_1|               -------------------------------DIKWLHNIPNTQTPGYHHQLYWTNVTLSL
Lgi|807051981|gb|KR105251_1|               -------------------------------DIKWLHNIPNTQTPGYHHQLYWTNVTLSL
Lgi|807051871|gb|KR105240_1|               -------------------------------DIKWLHNIPNTQTPGYHHQLYWTNVTLSL
Lgi|807051751|gb|KR105228_1|               -------------------------------DIKWLHNIPNTQTPGYHHQLYWTNVTLSL
Lgi|807051601|gb|KR105213_1|               -------------------------------DIKWLHNIPNTQTPGYHHQLYWTNVTLSL
Lgi|807051531|gb|KR105206_1|               -------------------------------DIKWLHNIPNTQTPGYHHQLYWTNVTLSL
Lgi|807051521|gb|KR105205_1|               -------------------------------DIKWLHNIPNTQTPGYHHQLYWTNVTLSL
Lgi|807051511|gb|KR105204_1|               -------------------------------DIKWLHNIPNTQTPGYHHQLYWTNVTLSL
Lgi|807051491|gb|KR105202_1|               -------------------------------DIKWLHNIPNTQTPGYHHQLYWTNVTLSL
Lgi|667853322|gb|KM233115_1|               -------------------------------DIKWLHNIPNTQTPGYHHQLYWTNVTLSL
Lgi|667853291|gb|KM233112_1|               -------------------------------DIKWLHNIPNTQTPGYHHQLYWTNVTLSL
Lgi|667853270|gb|KM233110_1|               -------------------------------DIKWLHNIPNTQTPGYHHQLYWTNVTLSL
Lgi|667853207|gb|KM233104_1|               -------------------------------DIKWLHNIPNTQTPGYHHQLYWTNVTLSL
Lgi|667853155|gb|KM233099_1|               -------------------------------DIKWLHNIPNTQTPGYHHQLYWTNVTLSL
Lgi|667853145|gb|KM233098_1|               -------------------------------DIKWLHNIPNTQTPGYHHQLYWTNVTLSL
                                                                                                       

Lgi|807052830|gb|KR105336_1|               ------------------------------------------------------------
Lgi|807052940|gb|KR105347_1|               ------TLH------------------------------IRVXWVXNHXVSRT-----IV
Lgi|807052071|gb|KR105260_1|               ------------------------------------------------------------
LNGA_DHB_015_09_14                         ------TLH------------------------------IRVXWVXNHXVSRT-----IV
LNGA_Mainland_13                           ------------------------------------------------------------
LEBOV|EM_076138_EMLab                      ------------------------------------------------------------
Lgi|807052590|gb|KR105312_1|               PLNTQGIPH------------------------------AAMDWYQTSVFKE------AV
LGIN_2014_Dalaba_1104_2014_Sep_24          ------------------------------------------------------------
Lgi|807052810|gb|KR105334_1|               ------------------------------------------------------------
Lgi|807052760|gb|KR105329_1|               PLNTQGIPH------------------------------AAMDWYQTSVFKE------AV
Lgi|807052690|gb|KR105322_1|               PLNTQGIPH------------------------------AAMDWYQTSVFKE------AV
Lgi|807052650|gb|KR105318_1|               PLNTQGIPH------------------------------AAMDWYQTSVFKE------AV
Lgi|807052550|gb|KR105308_1|               PLNTQGIPH------------------------------AAMDWYQTSVFKE------AV
Lgi|807052540|gb|KR105307_1|               PLNTQGIPH------------------------------AAMDWYQTSVFKE------AV
Lgi|807052440|gb|KR105297_1|               PLNTQGIPH------------------------------AAMDWYQTSVFKE------AV
Lgi|807052380|gb|KR105291_1|               PLNTQGIPH------------------------------AAMDWYQTSVFKE------AV
Lgi|807052360|gb|KR105289_1|               PLNTQGIPH------------------------------AAMDWYQTSVFKE------AV
Lgi|807052280|gb|KR105281_1|               PLNTQGIPH------------------------------AAMDWYQTSVFKE------AV
Lgi|807052191|gb|KR105272_1|               ------------------------------------------------------------
Lgi|807052141|gb|KR105267_1|               PLNTQGIPH------------------------------AAMDWYQTSVFKE------AV
Lgi|807052081|gb|KR105261_1|               ------------------------------------------------------------
Lgi|807052041|gb|KR105257_1|               ------------------------------------------------------------
Lgi|807052001|gb|KR105253_1|               PLNTQGIPH------------------------------AAMDWYQTSVFKE------AV
Lgi|807051641|gb|KR105217_1|               ------------------------------------------------------------
EBOV_1976_KC242801                         PLNTQGIPH------------------------------AAMDWYQASVFKE------AV
EBOV_1976_NC002549                         PLNTQGIPH------------------------------AAMDWYQASVFKE------AV
EBOV_1977_KC242791                         PLNTQGIPH------------------------------AAMDWYQASVFKE------AV
EBOV_1995_AY354458                         PLNTQGIPH------------------------------AAMDWYQASVFKE------AV
EBOV_1995_JQ352763                         PLNTQGIPH------------------------------AAMDWYQASVFKE------AV
EBOV_1995_KC242796                         PLNTQGIPH------------------------------AAMDWYQASVFKE------AV
EBOV_1995_KC242799                         PLNTQGIPH------------------------------AAMDWYQASVFKE------AV
EBOV_1996_KC242794                         PLNTQGIPH------------------------------AAMDWYQASVFKE------AV
EBOV_1994_KC242792                         PLNTQGIPH------------------------------AAMDWYQASVFKE------AV
EBOV_1996_KC242793                         PLNTQGIPH------------------------------AAMDWYQASVFKE------AV
EBOV_2002_KC242800                         PLNTQGIPH------------------------------AAMDWYQASVFKE------AV
EBOV_2007_HQ613403                         PLNSQGIPH------------------------------AAMDWYQASVFKE------AV
EBOV_2007_KC242784                         PLNSQGIPH------------------------------AAMDWYQASVFKE------AV
EBOV_2008_HQ613402                         PLNSQGIPH------------------------------AAMDWYQASVFKE------AV
EBOV_2007_KC242785                         PLNSQGIPH------------------------------AAMDWYQASVFKE------AV
EBOV_2007_KC242786                         PLNSQGIPH------------------------------AAMDWYQASVFKE------AV
EBOV_2007_KC242789                         PLNSQGIPH------------------------------AAMDWYQASVFKE------AV
EBOV_2007_KC242787                         PLNSQGIPH------------------------------AAMDWYQASVFKE------AV
EBOV_2007_KC242790                         PLNSQGIPH------------------------------AAMDWYQASVFKE------AV
EBOV_2007_KC242788                         PLNSQGIPH------------------------------AAMDWYQASVFKE------AV
TAFV_1994_FJ217162                         PVDTQGLPH------------------------------AAKDWYHESVFKE------AI
BDBV_2007_FJ217161                         SLNTEGIPH------------------------------AAKDWYHASIFKE------AV
BDBV_2012_KC545393                         SLNTEGIPH------------------------------AAKDWYHASIFKE------AV
BDBV_2012_KC545395                         SLNTEGIPH------------------------------AAKDWYHASIFKE------AV
BDBV_2012_KC545394                         SLNTEGIPH------------------------------AAKDWYHASIFKE------AV
BDBV_2012_KC545396                         SLNTEGIPH------------------------------AAKDWYHASIFKE------AV
SUDV_1976_FJ968794                         PMNTANVPH------------------------------ASTDWYQPNIFKE------AI
SUDV_1979_KC242783                         PMNTANVPH------------------------------ASTDWYQPNIFKE------AI
SUDV_2004_EU338380                         PMNTANVPH------------------------------ASTDWYQPNIFKE------AI
SUDV_2012_KC545389                         PMNTANVPH------------------------------ASTDWYQPNIFKE------AI
SUDV_2012_KC545390                         PMNTANVPH------------------------------ASTDWYQPNIFKE------AI
SUDV_2012_KC545391                         PMNTANVPH------------------------------ASTDWYQPNIFKE------AI
SUDV_2012_KC545392                         PMNTANVPH------------------------------ASTDWYQPNIFKE------AI
SUDV_2000_AY729654                         PMNTANVPH------------------------------ASTDWYQPNIFKE------AI
SUDV_2011_JN638998                         PMNTANVPH------------------------------ASTDWYQPNIFKE------AI
SUDV_2012_KC589025                         PMNTANVPH------------------------------ASTDWYQPNIFKE------AI
RESTV_2008_FJ621583                        PVTIDGVPH------------------------------AATDWYQPTLFKE------SI
RESTV_2009_JX477165                        PVTIDGVPH------------------------------AATDWYQPTLFKE------SI
RESTV_2008_FJ621584                        PVTIDGVPH------------------------------AATDWYQPTLFKE------SI
RESTV_1990_AF522874                        PVTIDGVPH------------------------------AATDWYQPTLFKE------SI
RESTV_1996_AB050936                        PVTIDGVPH------------------------------AATDWYQPTLFKE------SI
RESTV_1996_JX477166                        PVTIDGVPH------------------------------AATDWYQPTLFKE------SI
RESTV_2008_FJ621585                        PVTIDGVPH------------------------------AATDWYQPTLFKE------SI
LNGA_Mainland_10                           ------------------------------------------------------------
LEBOV|EM_076615_EMLab                      --ELAGCIHHTPLIRNYATVNSRNIYTVXNMMXLLPSSXVMYQWRHCPXISXSQFFSRHY
Lgi|807051831|gb|KR105236_1|               ------------------------------------------------------------
Lgi|807051581|gb|KR105211_1|               ------------------------------------------------------------
LEBOV|EM_079388_EMLab                      --ELAGCIHHTPLIRNYATVNSRNIYTVXNMMXLLPSSXVMYQWRHCPXISXSQFFSRHY
LEBOV|EM_078608_EMLab                      --ELAGCIHHTPLIRNYATVNSRNIYTVXNMMXLLPSSXVMYQWRHCPXISXSQFFSRHY
LEBOV|EM_078654_EMLab                      --ELAGCIHHTPLIRNYATVNSRNIYTVXNMMXLLPSSXVMYQWRHCPXISXSQFFSRHY
LGIN_2014_Kindia_1648_2014_Oct_23          --ELAGCIHHTPLIRNYATVNSRNIYTVXNMMXLLPSSXVMYQWRHCPXISXSQFFSRHY
LGIN_2014_Coyah_1436_2014_Oct_13           --ELAGCIHHTPLIRNYATVNSRNIYTVXNMMXLLPSSXVMYQWRHCPXISXSQFFSRHY
LGIN_2014_Coyah_1320_2014_Oct_07           --ELAGCIHHTPLIRNYATVNSRNIYTVXNMMXLLPSSXVMYQWRHCPXISXSQFFSRHY
LGIN_2014_Coyah_1690_2014_Oct_25           --ELAGCIHHTPLIRNYATVNSRNIYTVXNMMXLLPSSXVMYQWRHCPXISXSQFFSRHY
LGIN_2014_Coyah_1316_2014_Oct_7            --ELAGCIHHTPLIRNYATVNSRNIYTVXNMMXLLPSSXVMYQWRHCPXISXSQFFSRHY
LGIN_2014_Coyah_1277_2014_Oct_4            --ELAGCIHHTPLIRNYATVNSRNIYTVXNMMXLLPSSXVMYQWRHCPXISXSQFFSRHY
LGIN_2014_Coyah_1333_2014_Oct_7            --ELAGCIHHTPLIRNYATVNSRNIYTVXNMMXLLPSSXVMYQWRHCPXISXSQFFSRHY
LGIN_2014_Conakry_1129_2014_Sep_25         --ELAGCIHHTPLIRNYATVNSRNIYTVXNMMXLLPSSXVMYQWRHCPXISXSQFFSRHY
LGIN_2014_Kindia_1047_2014_Sep_20          --ELAGCIHHTPLIRNYATVNSRNIYTVXNMMXLLPSSXVMYQWRHCPXISXSQFFSRHY
LGIN_2014_Conakry_1193_2014_Sep_28         --ELAGCIHHTPLIRNYATVNSRNIYTVXNMMXLLPSSXVMYQWRHCPXISXSQFFSRHY
LGIN_2014_Conakry_1213_2014_Oct_02         --ELAGCIHHTPLIRNYATVNSRNIYTVXNMMXLLPSSXVMYQWRHCPXISXSQFFSRHY
LGIN_2014_Conakry_1249_2014_Oct_4          --ELAGCIHHTPLIRNYATVNSRNIYTVXNMMXLLPSSXVMYQWRHCPXISXSQFFSRHY
LGIN_2014_Coyah_1278_2014_Oct_4            --ELAGCIHHTPLIRNYATVNSRNIYTVXNMMXLLPSSXVMYQWRHCPXISXSQFFSRHY
LGIN_2014_Conakry_1298_2014_Oct_6          --ELAGCIHHTPLIRNYATVNSRNIYTVXNMMXLLPSSXVMYQWRHCPXISXSQFFSRHY
LGIN_2014_Kerouane_1331_2014_Oct_7         --ELAGCIHHTPLIRNYATVNSRNIYTVXNMMXLLPSSXVMYQWRHCPXISXSQFFSRHY
LGIN_2014_Coyah_1374_2014_Oct_10           --ELAGCIHHTPLIRNYATVNSRNIYTVXNMMXLLPSSXVMYQWRHCPXISXSQFFSRHY
LGIN_2014_Conakry_1551_2014_Oct_18         --ELAGCIHHTPLIRNYATVNSRNIYTVXNMMXLLPSSXVMYQWRHCPXISXSQFFSRHY
LGIN_2014_Coyah_1652_2014_Oct_24           --ELAGCIHHTPLIRNYATVNSRNIYTVXNMMXLLPSSXVMYQWRHCPXISXSQFFSRHY
LGIN_2014_Coyah_1686_2014_Oct_24           --ELAGCIHHTPLIRNYATVNSRNIYTVXNMMXLLPSSXVMYQWRHCPXISXSQFFSRHY
LGIN_2014_Coyah_1689_2014_Oct_25           --ELAGCIHHTPLIRNYATVNSRNIYTVXNMMXLLPSSXVMYQWRHCPXISXSQFFSRHY
LGIN_2014_Coyah_1327_2014_Oct_07           --ELAGCIHHTPLIRNYATVNSRNIYTVXNMMXLLPSSXVMYQWRHCPXISXSQFFSRHY
LEBOV|EM_080193|EMLab                      --ELAGCIHHTPLIRNYATVNSRNIYTVXNMMXLLPSSXVMYQWRHCPXISXSQFFSRHY
LEBOV|EM_080213_EMLab                      --ELAGCIHHTPLIRNYATVNSRNIYTVXNMMXLLPSSXVMYQWRHCPXISXFQFFSRHY
LEBOV|EM_074461_EMLab                      --ELAGCIHHTPLIRNYATVNSRNIYTVXNMMXLLPSSXVMYQWRHCPXISXSQFFSRHY
LEBOV|EM_074531_EMLab                      --ELAGCIHHTPLIRNYATVNSRNIYTVXNMMXLLPSSXVMYQWRHCPXISXSQFFSRHY
LEBOV|EM_080076_EMLab                      --ELAGCIHHTPLIRNYATVNSRNIYTVXNMMXLLPSSXVMYQWRHCPXISXSQFFSRHY
LEBOV|EM_079622_EMLab                      --ELAGCIHHTPLIRNYATVNSRNIYTVXNMMXLLPSSXVMYQWRHCPXISXSQFFSRHY
LEBOV|EM_079630_EMLab                      --ELAGCIHHTPLIRNYATVNSRNIYTVXNMMXLLPSSXVMYQWRHCPXISXSQFFSRHY
LEBOV|EM_079657_EMLab                      --ELAGCIHHTPLIRNYATVNSRNIYTVXNMMXLLPSSXVMYQWRHCPXISXSQFFSRHY
LEBOV|EM_079659_EMLab                      --ELAGCIHHTPLIRNYATVNSRNIYTVXNMMXLLPSSXVMYQWRHCPXISXSQFFSRHY
LEBOV|EM_079578_EMLab                      --ELAGCIHHTPLIRNYATVNSRNIYTVXNMMXLLPSSXVMYQWRHCPXISXSQFFSRHY
LEBOV|EM_079542_EMLab                      --ELAGCIHHTPLIRNYATVNSRNIYTVXNMMXLLPSSXVMYQWRHCPXISXSQFFSRHY
LEBOV|EM_079514_EMLab                      --ELAGCIHHTPLIRNYATVNSRNIYTVXNMMXLLPSSXVMYQWRHCPXISXSQFFSRHY
LEBOV|EM_079429_EMLab                      --ELAGCIHHTPLIRNYATVNSRNIYTVXNMMXLLPSSXVMYQWRHCPXISXSQFFSRHY
LEBOV|EM_079404_EMLab                      --ELAGCIHHTPLIRNYATVNSRNIYTVXNMMXLLPSSXVMYQWRHCPXISXSQFFSRHY
LEBOV|EM_079405_EMLab                      --ELAGCIHHTPLIRNYATVNSRNIYTVXNMMXLLPSSXVMYQWRHCPXISXSQFFSRHY
LEBOV|EM_079408_EMLab                      --ELAGCIHHTPLIRNYATVNSRNIYTVXNMMXLLPSSXVMYQWRHCPXISXSQFFSRHY
LEBOV|EM_079421_EMLab                      --ELAGCIHHTPLIRNYATVNSRNIYTVXNMMXLLPSSXVMYQWRHCPXISXSQFFSRHY
LEBOV|EM_079422_EMLab                      --ELAGCIHHTPLIRNYATVNSRNIYTVXNMMXLLPSSXVMYQWRHCPXISXSQFFSRHY
LEBOV|EM_079423_EMLab                      --ELAGCIHHTPLIRNYATVNSRNIYTVXNMMXLLPSSXVMYQWRHCPXISXSQFFSRHY
LEBOV|EM_079424_EMLab                      --ELAGCIHHTPLIRNYATVNSRNIYTVXNMMXLLPSSXVMYQWRHCPXISXSQFFSRHY
LEBOV|EM_079434_EMLab                      --ELAGCIHHTPLIRNYATVNSRNIYTVXNMMXLLPSSXVMYQWRHCPXISXSQFFSRHY
LEBOV|EM_079444_EMLab                      --ELAGCIHHTPLIRNYATVNSRNIYTVXNMMXLLPSSXVMYQWRHCPXISXSQFFSRHY
LEBOV|EM_079450_EMLab                      --ELAGCIHHTPLIRNYATVNSRNIYTVXNMMXLLPSSXVMYQWRHCPXISXSQFFSRHY
LEBOV|EM_079464_EMLab                      --ELAGCIHHTPLIRNYATVNSRNIYTVXNMMXLLPSSXVMYQWRHCPXISXSQFFSRHY
LEBOV|EM_079517_EMLab                      --ELAGCIHHTPLIRNYATVNSRNIYTVXNMMXLLPSSXVMYQWRHCPXISXSQFFSRHY
LEBOV|EM_079549_EMLab                      --ELAGCIHHTPLIRNYATVNSRNIYTVXNMMXLLPSSXVMYQWRHCPXISXSQFFSRHY
LEBOV|EM_079587_EMLab                      --ELAGCIHHTPLIRNYATVNSRNIYTVXNMMXLLPSSXVMYQWRHCPXISXSQFFSRHY
LEBOV|EM_079412_EMLab                      --ELAGCIHHTPLIRNYATVNSRNIYTVXNMMXLLPSSXVMYQWRHCPXISXSQFFSRHY
LEBOV|EM_079772_EMLab                      --ELAGCIHHTPLIRNYATVNSRNIYTVXNMMXLLPSSXVMYQWRHCPXISXSQFFSRHY
LEBOV|EM_079702_EMLab                      --ELAGCIHHTPLIRNYATVNSRNIYTVXNMMXLLPSSXVMYQWRHCPXISXSQFFSRHY
LEBOV|EM_079681_EMLab                      --ELAGCIHHTPLIRNYATVNSRNIYTVXNMMXLLPSSXVMYQWRHCPXISXSQFFSRHY
LEBOV|EM_079749_EMLab                      --ELAGCIHHTPLIRNYATVNSRNIYTVXNMMXLLPSSXVMYQWRHCPXISXSQFFSRHY
LEBOV|EM_079753_EMLab                      --ELAGCIHHTPLIRNYATVNSRNIYTVXNMMXLLPSSXVMYQWRHCPXISXSQFFSRHY
LEBOV|EM_079677_EMLab                      --ELAGCIHHTPLIRNYATVNSRNIYTVXNMMXLLPSSXVMYQWRHCPXISXSQFFSRHY
LEBOV|EM_079685_EMLab                      --ELAGCIHHTPLIRNYATVNSRNIYTVXNMMXLLPSSXVMYQWRHCPXISXSQFFSRHY
LEBOV|EM_079731_EMLab                      --ELAGCIHHTPLIRNYATVNSRNIYTVXNMMXLLPSSXVMYQWRHCPXISXSQFFSRHY
LEBOV|EM_079915_EMLab                      --ELAGCIHHTPLIRNYATVNSRNIYTVXNMMXLLPSSXVMYQWRHCPXISXSQFFSRHY
LEBOV|EM_074354_EMLab                      --ELAGCIHHTPLIRNYATVNSRNIYTVXNMMXLLPSSXVMYQWRHCPXISXSQFFSRHY
LEBOV|EM_074335_EMLab                      --ELAGCIHHTPLIRNYATVNSRNIYTVXNMMXLLPSSXVMYQWRHCPXISXSQFFSRHY
LEBOV|EM_079859_EMLab                      --ELAGCIHHTPLIRNYATVNSRNIYTVXNMMXLLPSSXVMYQWRHCPXISXSQFFSRHY
LEBOV|EM_079815_EMLab                      --ELAGCIHHTPLIRNYATVNSRNIYTVXNMMXLLPSSXVMYQWRHCPXISXSQFFSRHY
LEBOV|EM_079413_EMLab                      --ELAGCIHHTPLIRNYATVNSRNIYTVXNMMXLLPSSXVMYQWRHCPXISXSQFFSRHY
LEBOV|EM_079414_EMLab                      --ELAGCIHHTPLIRNYATVNSRNIYTVXNMMXLLPSSXVMYQWRHCPXISXSQFFSRHY
LEBOV|EM_079497_EMLab                      --ELAGCIHHTPLIRNYATVNSRNIYTVXNMMXLLPSSXVMYQWRHCPXISXSQFFSRHY
LEBOV|EM_079750_EMLab                      --ELAGCIHHTPLIRNYATVNSRNIYTVXNMMXLLPSSXVMYQWRHCPXISXSQFFSRHY
LEBOV|EM_079775_EMLab                      --ELAGCIHHTPLIRNYATVNSRNIYTVXNMMXLLPSSXVMYQWRHCPXISXSQFFSRHY
LEBOV|EM_079910_EMLab                      --ELAGCIHHTPLIRNYATVNSRNIYTVXNMMXLLPSSXVMYQWRHCPXISXSQFFSRHY
LEBOV|EM_079911_EMLab                      --ELAGCIHHTPLIRNYATVNSRNIYTVXNMMXLLPSSXVMYQWRHCPXISXSQFFSRHY
LEBOV|EM_079912_EMLab                      --ELAGCIHHTPLIRNYATVNSRNIYTVXNMMXLLPSSXVMYQWRHCPXISXSQFFSRHY
LEBOV|EM_079913_EMLab                      --ELAGCIHHTPLIRNYATVNSRNIYTVXNMMXLLPSSXVMYQWRHCPXISXSQFFSRHY
LEBOV|EM_079914_EMLab                      --ELAGCIHHTPLIRNYATVNSRNIYTVXNMMXLLPSSXVMYQWRHCPXISXSQFFSRHY
LEBOV|EM_080063_EMLab                      --ELAGCIHHTPLIRNYATVNSRNIYTVXNMMXLLPSSXVMYQWRHCPXISXSQFFSRHY
LEBOV|EM_080141_EMLab                      --ELAGCIHHTPLIRNYATVNSRNIYTVXNMMXLLPSSXVMYQWRHCPXISXSQFFSRHY
LGIN_2014_Siguiri_517_2014_Jul_24          --ELAGCIHHTPLIRNYATVNSRNIYTVXNMMXLLPSSXVMYQWRHCPXISXSQFFSRHY
LGIN_2014_Kouroussa_531_2014_Jul_27        --ELAGCIHHTPLIRNYATVNSRNIYTVXNMMXLLPSSXVMYQWRHCPXISXSQFFSRHY
LGIN_2014_Conakry_1128_2014_Sep_25         --ELAGCIHHTPLIRNYATVNSRNIYTVXNMMXLLPSSXVMYQWRHCPXISXSQFFSRHY
LGIN_2014_Coyah_955_2014_Sep_11            --ELAGCIHHTPLIRNYATVNSRNIYTVXNMMXLLPSSXVMYQWRHCPXISXSQFFSRHY
LGIN_2014_Forecariah_1069_2014_Sep_21      --ELAGCIHHTPLIRNYATVNSRNIYTVXNMMXLLPSSXVMYQWRHCPXISXSQFFSRHY
LGIN_2014_Forecariah_1567_2014_Oct_18      --ELAGCIHHTPLIRNYATVNSRNIYTVXNMMXLLPSSXVMYQWRHCPXISXSQFFSRHY
LGIN_2014_Forecariah_1571_2014_Oct_20      --ELAGCIHHTPLIRNYATVNSRNIYTVXNMMXLLPSSXVMYQWRHCPXISXSQFFSRHY
LGIN_2014_Conakry_1039_2014_Sep_19         --ELAGCIHHTPLIRNYATVNSRNIYTVXNMMXLLPSSXVMYQWRHCPXISXSQFFSRHY
LNGA_061304                                ------------------------------------------------------------
Lgi|807051501|gb|KR105203_1|               ------------------------------------------------------------
LGIN_2014_Conakry_1445_2014_Oct_14         --ELAGCIHHTPLIRNYATVNSRNIYTVXNMMXLLPSSXVMYQWRHCPXISXSQFFSRHY
LEBOV|EM_00032Z_EMLab                      --ELAGCIHHTPLIRNYATVNSRNIYTVXNMMXLLPSSXVMYQWRHCPXISXSQFFSRHY
Lgi|807052950|gb|KR105348_1|               ------------------------------------------------------------
LEBOV|EM_078415_EMLab                      --ELAGCIHHTPLIRNYATVNSRNIYTVXNMMXLLPSSXVMYQWRHCPXISXSQFFSRHY
LGIN_2014_Nzeerekore_1622_2014_Oct_22      --ELAGCIHHTPLIRNYATVNSRNIYTVXNMMXLLPSSXVMYQWRHCPXISXSQFFSRHY
LGIN_2014_Coyah_1321_2014_Oct_7            --ELAGCIHHTPLIRNYATVNSRNIYTVXNMMXLLPSSXVMYQWRHCPXISXSQFFSRHY
LEBOV|EM_004259_EMLab                      --ELAGCIHHTPLIRNYATVNSRNIYTVXNMMXLLPSSXVMYQWRHCPXISXSQFFSRHY
LEBOV|EM_004438_EMLab                      --ELAGCIHHTPLIRNYATVNSRNIYTVXNMMXLLPSSXVMYQWRHCPXISXSQFFSRHY
LEBOV|EM_075076_EMLab                      --ELAGCIHHTPLIRNYATVNSRNIYTVXNMMXLLPSSXVMYQWRHCPXISXSQFFSRHY
LEBOV|EM_004494_EMLab                      --ELAGCIHHTPLIRNYATVNSRNIYTVXNMMXLLPSSXVMYQWRHCPXISXSQFFSRHY
LEBOV|EM_078639_EMLab                      --ELAGCIHHTPLIRNYATVNSRNIYTVXNMMXLLPSSXVMYQWRHCPXISXSQFFSRHY
LEBOV|EM_078670_EMLab                      --ELAGCIHHTPLIRNYATVNSRNIYTVXNMMXLLPSSXVMYQWRHCPXISXSQFFSRHY
LNGA_061232                                --ELAGCIHHTPLIRNYATVNSRNIYTVXNMMXLLPSSXVMYQWRHCPXISXSQFFSRHY
LEBOV|EM_075435_EMLab                      --ELAGCIHHTPLIRNYATVNSRNIYTVXNMMXLLPSSXVMYQWRHCPXISXSQFFSRHY
LEBOV|EM_004059_EMLab                      --ELAGCIHHTPLIRNYATVNSRNIYTVXNMMXLLPSSXVMYQWRHCPXISXSQFFSRHY
LEBOV|EM_004085_EMLab                      --ELAGCIHHTPLIRNYATVNSRNIYTVXNMMXLLPSSXVMYQWRHCPXISXSQFFSRHY
LEBOV|EM_004201_EMLab                      --ELAGCIHHTPLIRNYATVNSRNIYTVXNMMXLLPSSXVMYQWRHCPXISXSQFFSRHY
LEBOV|EM_004290_EMLab                      --ELAGCIHHTPLIRNYATVNSRNIYTVXNMMXLLPSSXVMYQWRHCPXISXSQFFSRHY
LEBOV|EM_004414_EMLab                      --ELAGCIHHTPLIRNYATVNSRNIYTVXNMMXLLPSSXVMYQWRHCPXISXSQFFSRHY
LEBOV|EM_004422_EMLab                      --ELAGCIHHTPLIRNYATVNSRNIYTVXNMMXLLPSSXVMYQWRHCPXISXSQFFSRHY
LEBOV|EM_004437_EMLab                      --ELAGCIHHTPLIRNYATVNSRNIYTVXNMMXLLPSSXVMYQWRHCPXISXSQFFSRHY
LEBOV|EM_074821_EMLab                      --ELAGCIHHTPLIRNYATVNSRNIYTVXNMMXLLPSSXVMYQWRHCPXISXSQFFSRHY
LEBOV|EM_074822_EMLab                      --ELAGCIHHTPLIRNYATVNSRNIYTVXNMMXLLPSSXVMYQWRHCPXISXSQFFSRHY
LEBOV|EM_075932_EMLab                      --ELAGCIHHTPLIRNYATVNSRNIYTVXNMMXLLPSSXVMYQWRHCPXISXSQFFSRHY
LEBOV|EM_076217_EMLab                      --ELAGCIHHTPLIRNYATVNSRNIYTVXNMMXLLPSSXVMYQWRHCPXISXSQFFSRHY
LEBOV|EM_076403_EMLab                      --ELAGCIHHTPLIRNYATVNSRNIYTVXNMMXLLPSSXVMYQWRHCPXISXSQFFSRHY
LEBOV|EM_076472_EMLab                      --ELAGCIHHTPLIRNYATVNSRNIYTVXNMMXLLPSSXVMYQWRHCPXISXSQFFSRHY
LEBOV|EM_078683_EMLab                      --ELAGCIHHTPLIRNYATVNSRNIYTVXNMMXLLPSSXVMYQWRHCPXISXSQFFSRHY
LEBOV|EM_078694_EMLab                      --ELAGCIHHTPLIRNYATVNSRNIYTVXNMMXLLPSSXVMYQWRHCPXISXSQFFSRHY
LEBOV|EM_078706_EMLab                      --ELAGCIHHTPLIRNYATVNSRNIYTVXNMMXLLPSSXVMYQWRHCPXISXSQFFSRHY
LEBOV|EM_078722_EMLab|GUI                  --ELAGCIHHTPLIRNYATVNSRNIYTVXNMMXLLPSSXVMYQWRHCPXISXSQFFSRHY
LEBOV|EM_078763_EMLab                      --ELAGCIHHTPLIRNYATVNSRNIYTVXNMMXLLPSSXVMYQWRHCPXISXSQFFSRHY
LEBOV|EM_078779_EMLab                      --ELAGCIHHTPLIRNYATVNSRNIYTVXNMMXLLPSSXVMYQWRHCPXISXSQFFSRHY
LGIN_2014_Conakry_1491_2014_Oct_16         --ELAGCIHHTPLIRNYATVNSRNIYTVXNMMXLLPSSXVMYQWRHCPXISXSQFFSRHY
LGIN_2014_Conakry_1561_2014_Oct_19         --ELAGCIHHTPLIRNYATVNSRNIYTVXNMMXLLPSSXVMYQWRHCPXISXSQFFSRHY
LGIN_2014_Conakry_1210_2014_Oct_2          --ELAGCIHHTPLIRNYATVNSRNIYTVXNMMXLLPSSXVMYQWRHCPXISXSQFFSRHY
LGIN_2014_Conakry_1205_2014_Oct_2          --ELAGCIHHTPLIRNYATVNSRNIYTVXNMMXLLPSSXVMYQWRHCPXISXSQFFSRHY
LGIN_2014_Gueckedou_633_2014_Aug_12        --ELAGCIHHTPLIRNYATVNSRNIYTVXNMMXLLPSSXVMYQWRHCPXISXSQFFSRHY
LGIN_2014_Conakry_691_2014_Aug_21          --ELAGCIHHTPLIRNYATVNSRNIYTVXNMMXLLPSSXVMYQWRHCPXISXSQFFSRHY
LGIN_2014_Conakry_1120_2014_Sep_25         --ELAGCIHHTPLIRNYATVNSRNIYTVXNMMXLLPSSXVMYQWRHCPXISXSQFFSRHY
LGIN_2014_Conakry_1121_2014_Sep_25         --ELAGCIHHTPLIRNYATVNSRNIYTVXNMMXLLPSSXVMYQWRHCPXISXSQFFSRHY
LGIN_2014_Coyah_1274_2014_Oct_4            --ELAGCIHHTPLIRNYATVNSRNIYTVXNMMXLLPSSXVMYQWRHCPXISXSQFFSRHY
LGIN_2014_Coyah_1339_2014_Oct_8            --ELAGCIHHTPLIRNYATVNSRNIYTVXNMMXLLPSSXVMYQWRHCPXISXSQFFSRHY
LGIN_2014_Conakry_1340_2014_Oct_8          --ELAGCIHHTPLIRNYATVNSRNIYTVXNMMXLLPSSXVMYQWRHCPXISXSQFFSRHY
LGIN_2014_Conakry_1342_2014_Oct_8          --ELAGCIHHTPLIRNYATVNSRNIYTVXNMMXLLPSSXVMYQWRHCPXISXSQFFSRHY
LGIN_2014_Coyah_1355_2014_Oct_9            --ELAGCIHHTPLIRNYATVNSRNIYTVXNMMXLLPSSXVMYQWRHCPXISXSQFFSRHY
LGIN_2014_Conakry_1480_2014_Oct_15         --ELAGCIHHTPLIRNYATVNSRNIYTVXNMMXLLPSSXVMYQWRHCPXISXSQFFSRHY
LGIN_2014_Forecariah_1568_2014_Oct_18      --ELAGCIHHTPLIRNYATVNSRNIYTVXNMMXLLPSSXVMYQWRHCPXISXSQFFSRHY
LGIN_2014_Forecariah_1623_2014_Oct_24      --ELAGCIHHTPLIRNYATVNSRNIYTVXNMMXLLPSSXVMYQWRHCPXISXSQFFSRHY
LEBOV|EM_078656_EMLab                      --ELAGCIHHTPLIRNYATVNSRNIYTVXNMMXLLPSSXVMYQWRHCPXISXSQFFSRHY
LEBOV|EM_078556_EMLab                      --ELAGCIHHTPLIRNYATVNSRNIYTVXNMMXLLPSSXVMYQWRHCPXISXSQFFSRHY
LEBOV|EM_076334_EMLab                      --ELAGCIHHTPLIRNYATVNSRNIYTVXNMMXLLPSSXVMYQWRHCPXISXSQFFSRHY
LEBOV|EM_076335_EMLab                      --ELAGCIHHTPLIRNYATVNSRNIYTVXNMMXLLPSSXVMYQWRHCPXISXSQFFSRHY
LEBOV|EM_075929_EMLab                      --ELAGCIHHTPLIRNYATVNSRNIYTVXNMMXLLPSSXVMYQWRHCPXISXSQFFSRHY
LEBOV|EM_075930_EMLab                      --ELAGCIHHTPLIRNYATVNSRNIYTVXNMMXLLPSSXVMYQWRHCPXISXSQFFSRHY
LEBOV|EM_000457_EMLab                      --ELAGCIHHTPLIRNYATVNSRNIYTVXNMMXLLPSSXVMYQWRHCPXISXSQFFSRHY
LEBOV|EM_074548_EMLab                      --ELAGCIHHTPLIRNYATVNSRNIYTVXNMMXLLPSSXVMYQWRHCPXISXSQFFSRHY
LEBOV|EM_075373_EMLab                      --ELAGCIHHTPLIRNYATVNSRNIYTVXNMMXLLPSSXVMYQWRHCPXISXSQFFSRHY
LEBOV|EM_075447_EMLab                      --ELAGCIHHTPLIRNYATVNSRNIYTVXNMMXLLPSSXVMYQWRHCPXISXSQFFSRHY
LEBOV|EM_075928_EMLab                      --ELAGCIHHTPLIRNYATVNSRNIYTVXNMMXLLPSSXVMYQWRHCPXISXSQFFSRHY
LEBOV|EM_075931_EMLab                      --ELAGCIHHTPLIRNYATVNSRNIYTVXNMMXLLPSSXVMYQWRHCPXISXSQFFSRHY
LEBOV|EM_076191_EMLab                      --ELAGCIHHTPLIRNYATVNSRNIYTVXNMMXLLPSSXVMYQWRHCPXISXSQFFSRHY
LEBOV|EM_076192_EMLab                      --ELAGCIHHTPLIRNYATVNSRNIYTVXNMMXLLPSSXVMYQWRHCPXISXSQFFSRHY
LEBOV|EM_076383_EMLab                      --ELAGCIHHTPLIRNYATVNSRNIYTVXNMMXLLPSSXVMYQWRHCPXISXSQFFSRHY
LGIN_2014_Macenta_645_2014_Aug_14          --ELAGCIHHTPLIRNYATVNSRNIYTVXNMMXLLPSSXVMYQWRHCPXISXSQFFSRHY
LGIN_2014_Coyah_1063_2014_Sep_21           --ELAGCIHHTPLIRNYATVNSRNIYTVXNMMXLLPSSXVMYQWRHCPXISXSQFFSRHY
LGIN_2014_Conakry_1454_2014_Oct_14         --ELAGCIHHTPLIRNYATVNSRNIYTVXNMMXLLPSSXVMYQWRHCPXISXSQFFSRHY
LGIN_2014_Conakry_1481_2014_Oct_15         --ELAGCIHHTPLIRNYATVNSRNIYTVXNMMXLLPSSXVMYQWRHCPXISXSQFFSRHY
LGIN_2014_Conakry_768_2014_Aug_27          --ELAGCIHHTPLIRNYATVNSRNIYTVXNMMXLLPSSXVMYQWRHCPXISXSQFFSRHY
LEBOV|EM_004481_EMLab                      --ELAGCIHHTPLIRNYATVNSRNIYTVXNMMXLLPSSXVMYQWRHCPXISXSQFFSRHY
LEBOV|EM_078416_EMLab                      --ELAGCIHHTPLIRNYATVNSRNIYTVXNMMXLLPSSXVMYQWRHCPXISXSQFFSRHY
LEBOV|EM_078638_EMLab                      --ELAGCIHHTPLIRNYATVNSRNIYTVXNMMXLLPSSXVMYQWRHCPXISXSQFFSRHY
LGIN_2014_Coyah_1394_2014_Oct_11           --ELAGCIHHTPLIRNYATVNSRNIYTVXNMMXLLPSSXVMYQWRHCPXISXSQFFSRHY
Lgi|807052660|gb|KR105319_1|               --ELAGCIHHTPLIRNYATVNSRNIYTVXNMMXLLPSSXVMYQWRHCPXISXSQFFSRHY
Lgi|807052960|gb|KR105349_1|               --ELAGCIHHTPLIRNYATVNSRNIYTVXNMMXLLPSSXVMYQWRHCPXISXSQFFSRHY
Lgi|807052910|gb|KR105344_1|               --ELAGCIHHTPLIRNYATVNSRNIYTVXNMMXLLPSSXVMYQWRHCPXISXSQFFSRHY
Lgi|807052880|gb|KR105341_1|               --ELAGCIHHTPLIRNYATVNSRNIYTVXNMMXLLPSSXVMYQWRHCPXISXSQFFSRHY
Lgi|807052480|gb|KR105301_1|               --ELAGCIHHTPLIRNYATVNSRNIYTVXNMMXLLPSSXVMYQWRHCPXISXSQFFSRHY
LEBOV|EM_080223_EMLab                      --ELAGCIHHTPLIRNYATVNSRNIYTVXNMMXLLPSSXVMYQWRHCPXISXSQFFSRHY
LEBOV|EM_004589_EMLab                      --ELAGCIHHTPLIRNYATVNSRNIYTVXNMMXLLPSSXVMYQWRHCPXISXSQFFSRHY
LEBOV|EM_000706_EMLab                      --ELAGCIHHTPLIRNYATVNSRNIYTVXNMMXLLPSSXVMYQWRHCPXISXSQFFSRHY
LEBOV|EM_000128_EMLab                      --ELAGCIHHTPLIRNYATVNSRNIYTVXNMMXLLPSSXVMYQWRHCPXISXSQFFSRHY
LEBOV|EM_000219_EMLab                      --ELAGCIHHTPLIRNYATVNSRNIYTVXNMMXLLPSSXVMYQWRHCPXISXSQFFSRHY
LEBOV|EM_074436_EMLab                      --ELAGCIHHTPLIRNYATVNSRNIYTVXNMMXLLPSSXVMYQWRHCPXISXSQFFSRHY
LEBOV|EM_074437_EMLab                      --ELAGCIHHTPLIRNYATVNSRNIYTVXNMMXLLPSSXVMYQWRHCPXISXSQFFSRHY
LEBOV|EM_074438_EMLab                      --ELAGCIHHTPLIRNYATVNSRNIYTVXNMMXLLPSSXVMYQWRHCPXISXSQFFSRHY
LEBOV|EM_074439_EMLab                      --ELAGCIHHTPLIRNYATVNSRNIYTVXNMMXLLPSSXVMYQWRHCPXISXSQFFSRHY
LEBOV|EM_074684_EMLab                      --ELAGCIHHTPLIRNYATVNSRNIYTVXNMMXLLPSSXVMYQWRHCPXISXSQFFSRHY
LEBOV|EM_076769_EMLab                      --ELAGCIHHTPLIRNYATVNSRNIYTVXNMMXLLPSSXVMYQWRHCPXISXSQFFSRHY
LEBOV|EM_076948_EMLab                      --ELAGCIHHTPLIRNYATVNSRNIYTVXNMMXLLPSSXVMYQWRHCPXISXSQFFSRHY
LEBOV|EM_076949_EMLab                      --ELAGCIHHTPLIRNYATVNSRNIYTVXNMMXLLPSSXVMYQWRHCPXISXSQFFSRHY
LEBOV|EM_078697_EMLab                      --ELAGCIHHTPLIRNYATVNSRNIYTVXNMMXLLPSSXVMYQWRHCPXISXSQFFSRHY
LEBOV|EM_078709_EMLab                      --ELAGCIHHTPLIRNYATVNSRNIYTVXNMMXLLPSSXVMYQWRHCPXISXSQFFSRHY
LEBOV|EM_076770_EMLab                      --ELAGCIHHTPLIRNYATVNSRNIYTVXNMMXLLPSSXVMYQWRHCPXISXSQFFSRHY
LEBOV|EM_080165_EMLab                      --ELAGCIHHTPLIRNYATVNSRNIYTVXNMMXLLPSSXVMYQWRHCPXISXSQFFSRHY
Lgi|667853197|gb|KM233103_1|               --ELAGCIHHTPLIRNYATVNSRNIYTVXNMMXLLPSSXVMYQWRHCPXISXSQFFSRHY
Lgi|667852893|gb|KM233074_1|               --ELAGCIHHTPLIRNYATVNSRNIYTVXNMMXLLPSSXVMYQWRHCPXISXSQFFSRHY
Lgi|807052620|gb|KR105315_1|               --ELAGCIHHTPLIRNYATVNSRNIYTVXNMMXLLPSSXVMYQWRHCPXISXSQFFSRHY
Lgi|807052610|gb|KR105314_1|               --ELAGCIHHTPLIRNYATVNSRNIYTVXNMMXLLPSSXVMYQWRHCPXISXSQFFSRHY
Lgi|807052600|gb|KR105313_1|               --ELAGCIHHTPLIRNYATVNSRNIYTVXNMMXLLPSSXVMYQWRHCPXISXSQFFSRHY
LEBOV|EM_004503_EMLab                      --ELAGCIHHTPLIRNYATVNSRNIYTVXNMMXLLPSSXVMYQWRHCPXISXSQFFSRHY
LEBOV|EM_004580_EMLab                      --ELAGCIHHTPLIRNYATVNSRNIYTVXNMMXLLPSSXVMYQWRHCPXISXSQFFSRHY
LEBOV|EM_004555_EMLab                      --ELAGCIHHTPLIRNYATVNSRNIYTVXNMMXLLPSSXVMYQWRHCPXISXSQFFSRHY
LEBOV|EM_004563_EMLab                      --ELAGCIHHTPLIRNYATVNSRNIYTVXNMMXLLPSSXVMYQWRHCPXISXSQFFSRHY
LEBOV|EM_000958_EMLab                      --ELAGCIHHTPLIRNYATVNSRNIYTVXNMMXLLPSSXVMYQWRHCPXISXSQFFSRHY
Lgi|807051781|gb|KR105231_1|               --ELAGCIHHTPLIRNYATVNSRNIYTVXNMMXLLPSSXVMYQWRHCPXISXSQFFSRHY
Lgi|807051941|gb|KR105247_1|               --ELAGCIHHTPLIRNYATVNSRNIYTVXNMMXLLPSSXVMYQWRHCPXISXSQFFSRHY
Lgi|807052121|gb|KR105265_1|               --ELAGCIHHTPLIRNYATVNSRNIYTVXNMMXLLPSSXVMYQWRHCPXISXSQFFSRHY
Lgi|807052111|gb|KR105264_1|               --ELAGCIHHTPLIRNYATVNSRNIYTVXNMMXLLPSSXVMYQWRHCPXISXSQFFSRHY
Lgi|807051811|gb|KR105234_1|               --ELAGCIHHTPLIRNYATVNSRNIYTVXNMMXLLPSSXVMYQWRHCPXISXSQFFSRHY
Lgi|807051801|gb|KR105233_1|               --ELAGCIHHTPLIRNYATVNSRNIYTVXNMMXLLPSSXVMYQWRHCPXISXSQFFSRHY
Lgi|807051971|gb|KR105250_1|               --ELAGCIHHTPLIRNYATVNSRNIYTVXNMMXLLPSSXVMYQWRHCPXISXSQFFSRHY
Lgi|807051891|gb|KR105242_1|               --ELAGCIHHTPLIRNYATVNSRNIYTVXNMMXLLPSSXVMYQWRHCPXISXSQFFSRHY
Lgi|807052330|gb|KR105286_1|               --ELAGCIHHTPLIRNYATVNSRNIYTVXNMMXLLPSSXVMYQWRHCPXISXSQFFSRHY
Lgi|807052031|gb|KR105256_1|               --ELAGCIHHTPLIRNYATVNSRNIYTVXNMMXLLPSSXVMYQWRHCPXISXSQFFSRHY
Lgi|807052021|gb|KR105255_1|               ------------------------------------------------------------
LEBOV|EM_000707_EMLab                      --ELAGCIHHTPLIRNYATVNSRNIYTVXNMMXLLPSSXVMYQWRHCPXISXSQFFSRHY
LEBOV|EM_000934_EMLab                      --ELAGCIHHTPLIRNYATVNSRNIYTVXNMMXLLPSSXVMYQWRHCPXISXSQFFSRHY
Lgi|807051851|gb|KR105238_1|               --ELAGCIHHTPLIRNYATVNSRNIYTVXNMMXLLPSSXVMYQWRHCPXISXSQFFSRHY
Lgi|807052770|gb|KR105330_1|               --ELAGCIHHTPLIRNYATVNSRNIYTVXNMMXLLPSSXVMYQWRHCPXISXSQFFSRHY
LNGA_DHB_001_07_14                         --ELAGCIHHTPLIRNYATVNSRNIYTVXNMMXLLPSSXVMYQWRHCPXISXSQFFSRHY
LNGA_DHB_009_08_14                         --ELAGCIHHTPLIRNYATVNSRNIYTVXNMMXLLPSSXVMYQWRHCPXISXSQFFSRHY
LNGA_DHB_010_08_14                         --ELAGCIHHTPLIRNYATVNSRNIYTVXNMMXLLPSSXVMYQWRHCPXISXSQFFSRHY
LNGA_DHB_012_08_14                         --ELAGCIHHTPLIRNYATVNSRNIYTVXNMMXLLPSSXVMYQWRHCPXISXSQFFSRHY
LNGA_DHB_013_08_14                         --ELAGCIHHTPLIRNYATVNSRNIYTVXNMMXLLPSSXVMYQWRHCPXISXSQFFSRHY
LNGA_DHB_016_08_14                         --ELAGCIHHTPLIRNYATVNSRNIYTVXNMMXLLPSSXVMYQWRHCPXISXSQFFSRHY
LNGA_DHB_018_08_14                         --ELAGCIHHTPLIRNYATVNSRNIYTVXNMMXLLPSSXVMYQWRHCPXISXSQFFSRHY
LNGA_DHB_019_08_14                         --ELAGCIHHTPLIRNYATVNSRNIYTVXNMMXLLPSSXVMYQWRHCPXISXSQFFSRHY
LGIN_2014_Dubreka_789_2014_Aug_29          --ELAGCIHHTPLIRNYATVNSRNIYTVXNMMXLLPSSXVMYQWRHCPXISXSQFFSRHY
LEBOV|EM_074350_EMLab                      --ELAGCIHHTPLIRNYATVNSRNIYTVXNMMXLLPSSXVMYQWRHCPXISXSQFFSRHY
LEBOV|EM_000500_EMLab                      --ELAGCIHHTPLIRNYATVNSRNIYTVXNMMXLLPSSXVMYQWRHCPXISXSQFFSRHY
LEBOV|EM_000028_EMLab                      --ELAGCIHHTPLIRNYATVNSRNIYTVXNMMXLLPSSXVMYQWRHCPXISXSQFFSRHY
LEBOV|EM_001101_EMLab                      --ELAGCIHHTPLIRNYATVNSRNIYTVXNMMXLLPSSXVMYQWRHCPXISXSQFFSRHY
LEBOV|EM_001102_EMLab                      --ELAGCIHHTPLIRNYATVNSRNIYTVXNMMXLLPSSXVMYQWRHCPXISXSQFFSRHY
LEBOV|EM_075368_EMLab                      --ELAGCIHHTPLIRNYATVNSRNIYTVXNMMXLLPSSXVMYQWRHCPXISXSQFFSRHY
LEBOV|EM_076322_EMLab                      --ELAGCIHHTPLIRNYATVNSRNIYTVXNMMXLLPSSXVMYQWRHCPXISXSQFFSRHY
LEBOV|EM_076533_EMLab                      --ELAGCIHHTPLIRNYATVNSRNIYTVXNMMXLLPSSXVMYQWRHCPXISXSQFFSRHY
LEBOV|EM_076534_EMLab                      --ELAGCIHHTPLIRNYATVNSRNIYTVXNMMXLLPSSXVMYQWRHCPXISXSQFFSRHY
LEBOV|EM_076610_EMLab                      --ELAGCIHHTPLIRNYATVNSRNIYTVXNMMXLLPSSXVMYQWRHCPXISXSQFFSRHY
LEBOV|EM_076951_EMLab                      --ELAGCIHHTPLIRNYATVNSRNIYTVXNMMXLLPSSXVMYQWRHCPXISXSQFFSRHY
LGIN_2014_Conakry_1371_2014_Oct_10         --ELAGCIHHTPLIRNYATVNSRNIYTVXNMMXLLPSSXVMYQWRHCPXISXSQFFSRHY
LGIN_2014_Conakry_684_2014_Aug_20          --ELAGCIHHTPLIRNYATVNSRNIYTVXNMMXLLPSSXVMYQWRHCPXISXSQFFSRHY
LGIN_2014_Forecariah_1365_2014_Oct_9       --ELAGCIHHTPLIRNYATVNSRNIYTVXNMMXLLPSSXVMYQWRHCPXISXSQFFSRHY
Lgi|807052860|gb|KR105339_1|               --ELAGCIHHTPLIRNYATVNSRNIYTVXNMMXLLPSSXVMYQWRHCPXISXSQFFSRHY
Lgi|807052850|gb|KR105338_1|               --ELAGCIHHTPLIRNYATVNSRNIYTVXNMMXLLPSSXVMYQWRHCPXISXSQFFSRHY
Lgi|807052840|gb|KR105337_1|               --ELAGCIHHTPLIRNYATVNSRNIYTVXNMMXLLPSSXVMYQWRHCPXISXSQFFSRHY
LEBOV|EM_074349_EMLab                      --ELAGCIHHTPLIRNYATVNSRNIYTVXNMMXLLPSSXVMYQWRHCPXISXSQFFSRHY
LEBOV|EM_074351_EMLab                      --ELAGCIHHTPLIRNYATVNSRNIYTVXNMMXLLPSSXVMYQWRHCPXISXSQFFSRHY
LEBOV|EM_074352_EMLab                      --ELAGCIHHTPLIRNYATVNSRNIYTVXNMMXLLPSSXVMYQWRHCPXISXSQFFSRHY
LEBOV|EM_074353_EMLab                      --ELAGCIHHTPLIRNYATVNSRNIYTVXNMMXLLPSSXVMYQWRHCPXISXSQFFSRHY
LEBOV|EM_074391_EMLab                      --ELAGCIHHTPLIRNYATVNSRNIYTVXNMMXLLPSSXVMYQWRHCPXISXSQFFSRHY
LEBOV|EM_074392_EMLab                      --ELAGCIHHTPLIRNYATVNSRNIYTVXNMMXLLPSSXVMYQWRHCPXISXSQFFSRHY
LEBOV|EM_075043_EMLab                      --ELAGCIHHTPLIRNYATVNSRNIYTVXNMMXLLPSSXVMYQWRHCPXISXSQFFSRHY
LEBOV|EM_080003_EMLab                      --ELAGCIHHTPLIRNYATVNSRNIYTVXNMMXLLPSSXVMYQWRHCPXISXSQFFSRHY
LEBOV|EM_080065_EMLab                      --ELAGCIHHTPLIRNYATVNSRNIYTVXNMMXLLPSSXVMYQWRHCPXISXSQFFSRHY
LEBOV|EM_080067_EMLab                      --ELAGCIHHTPLIRNYATVNSRNIYTVXNMMXLLPSSXVMYQWRHCPXISXSQFFSRHY
LEBOV|EM_080261_EMLab                      --ELAGCIHHTPLIRNYATVNSRNIYTVXNMMXLLPSSXVMYQWRHCPXISXSQFFSRHY
LEBOV|EM_080269_EMLab                      --ELAGCIHHTPLIRNYATVNSRNIYTVXNMMXLLPSSXVMYQWRHCPXISXSQFFSRHY
LGIN_2014_Dalaba_1211_2014_Oct_2           --ELAGCIHHTPLIRNYATVNSRNIYTVXNMMXLLPSSXVMYQWRHCPXISXSQFFSRHY
LGIN_2014_Coyah_1279_2014_Oct_04           --ELAGCIHHTPLIRNYATVNSRNIYTVXNMMXLLPSSXVMYQWRHCPXISXSQFFSRHY
Lgi|807052870|gb|KR105340_1|               --ELAGCIHHTPLIRNYATVNSRNIYTVXNMMXLLPSSXVMYQWRHCPXISXSQFFSRHY
Lgi|807052750|gb|KR105328_1|               --ELAGCIHHTPLIRNYATVNSRNIYTVXNMMXLLPSSXVMYQWRHCPXISXSQFFSRHY
Lgi|807052740|gb|KR105327_1|               --ELAGCIHHTPLIRNYATVNSRNIYTVXNMMXLLPSSXVMYQWRHCPXISXSQFFSRHY
Lgi|807052730|gb|KR105326_1|               --ELAGCIHHTPLIRNYATVNSRNIYTVXNMMXLLPSSXVMYQWRHCPXISXSQFFSRHY
Lgi|807052720|gb|KR105325_1|               --ELAGCIHHTPLIRNYATVNSRNIYTVXNMMXLLPSSXVMYQWRHCPXISXSQFFSRHY
Lgi|807052710|gb|KR105324_1|               --ELAGCIHHTPLIRNYATVNSRNIYTVXNMMXLLPSSXVMYQWRHCPXISXSQFFSRHY
Lgi|807052680|gb|KR105321_1|               --ELAGCIHHTPLIRNYATVNSRNIYTVXNMMXLLPSSXVMYQWRHCPXISXSQFFSRHY
Lgi|807052670|gb|KR105320_1|               --ELAGCIHHTPLIRNYATVNSRNIYTVXNMMXLLPSSXVMYQWRHCPXISXSQFFSRHY
Lgi|807052580|gb|KR105311_1|               --ELAGCIHHTPLIRNYATVNSRNIYTVXNMMXLLPSSXVMYQWRHCPXISXSQFFSRHY
Lgi|807052430|gb|KR105296_1|               --ELAGCIHHTPLIRNYATVNSRNIYTVXNMMXLLPSSXVMYQWRHCPXISXSQFFSRHY
Lgi|807052181|gb|KR105271_1|               --ELAGCIHHTPLIRNYATVNSRNIYTVXNMMXLLPSSXVMYQWRHCPXISXSQFFSRHY
Lgi|807051961|gb|KR105249_1|               --ELAGCIHHTPLIRNYATVNSRNIYTVXNMMXLLPSSXVMYQWRHCPXISXSQFFSRHY
Lgi|807051881|gb|KR105241_1|               --ELAGCIHHTPLIRNYATVNSRNIYTVXNMMXLLPSSXVMYQWRHCPXISXSQFFSRHY
Lgi|807051761|gb|KR105229_1|               --ELAGCIHHTPLIRNYATVNSRNIYTVXNMMXLLPSSXVMYQWRHCPXISXSQFFSRHY
Lgi|807051721|gb|KR105225_1|               --ELAGCIHHTPLIRNYATVNSRNIYTVXNMMXLLPSSXVMYQWRHCPXISXSQFFSRHY
Lgi|807051711|gb|KR105224_1|               --ELAGCIHHTPLIRNYATVNSRNIYTVXNMMXLLPSSXVMYQWRHCPXISXSQFFSRHY
Lgi|807051701|gb|KR105223_1|               --ELAGCIHHTPLIRNYATVNSRNIYTVXNMMXLLPSSXVMYQWRHCPXISXSQFFSRHY
Lgi|807051691|gb|KR105222_1|               --ELAGCIHHTPLIRNYATVNSRNIYTVXNMMXLLPSSXVMYQWRHCPXISXSQFFSRHY
Lgi|807051681|gb|KR105221_1|               --ELAGCIHHTPLIRNYATVNSRNIYTVXNMMXLLPSSXVMYQWRHCPXISXSQFFSRHY
Lgi|807051651|gb|KR105218_1|               --ELAGCIHHTPLIRNYATVNSRNIYTVXNMMXLLPSSXVMYQWRHCPXISXSQFFSRHY
Lgi|807051611|gb|KR105214_1|               --ELAGCIHHTPLIRNYATVNSRNIYTVXNMMXLLPSSXVMYQWRHCPXISXSQFFSRHY
Lgi|807051591|gb|KR105212_1|               --ELAGCIHHTPLIRNYATVNSRNIYTVXNMMXLLPSSXVMYQWRHCPXISXSQFFSRHY
Lgi|807051571|gb|KR105210_1|               --ELAGCIHHTPLIRNYATVNSRNIYTVXNMMXLLPSSXVMYQWRHCPXISXSQFFSRHY
Lgi|807051561|gb|KR105209_1|               --ELAGCIHHTPLIRNYATVNSRNIYTVXNMMXLLPSSXVMYQWRHCPXISXSQFFSRHY
Lgi|807051551|gb|KR105208_1|               --ELAGCIHHTPLIRNYATVNSRNIYTVXNMMXLLPSSXVMYQWRHCPXISXSQFFSRHY
Lgi|807051541|gb|KR105207_1|               --ELAGCIHHTPLIRNYATVNSRNIYTVXNMMXLLPSSXVMYQWRHCPXISXSQFFSRHY
Lgi|807051481|gb|KR105201_1|               --ELAGCIHHTPLIRNYATVNSRNIYTVXNMMXLLPSSXVMYQWRHCPXISXSQFFSRHY
Lgi|807051471|gb|KR105200_1|               --ELAGCIHHTPLIRNYATVNSRNIYTVXNMMXLLPSSXVMYQWRHCPXISXSQFFSRHY
Lgi|667853353|gb|KM233118_1|               --ELAGCIHHTPLIRNYATVNSRNIYTVXNMMXLLPSSXVMYQWRHCPXISXSQFFSRHY
Lgi|667853343|gb|KM233117_1|               --ELAGCIHHTPLIRNYATVNSRNIYTVXNMMXLLPSSXVMYQWRHCPXISXSQFFSRHY
Lgi|667853332|gb|KM233116_1|               --ELAGCIHHTPLIRNYATVNSRNIYTVXNMMXLLPSSXVMYQWRHCPXISXSQFFSRHY
Lgi|667853280|gb|KM233111_1|               --ELAGCIHHTPLIRNYATVNSRNIYTVXNMMXLLPSSXVMYQWRHCPXISXSQFFSRHY
Lgi|667853259|gb|KM233109_1|               --ELAGCIHHTPLIRNYATVNSRNIYTVXNMMXLLPSSXVMYQWRHCPXISXSQFFSRHY
Lgi|667853249|gb|KM233108_1|               --ELAGCIHHTPLIRNYATVNSRNIYTVXNMMXLLPSSXVMYQWRHCPXISXSQFFSRHY
Lgi|667853239|gb|KM233107_1|               --ELAGCIHHTPLIRNYATVNSRNIYTVXNMMXLLPSSXVMYQWRHCPXISXSQFFSRHY
Lgi|667853228|gb|KM233106_1|               --ELAGCIHHTPLIRNYATVNSRNIYTVXNMMXLLPSSXVMYQWRHCPXISXSQFFSRHY
Lgi|667853218|gb|KM233105_1|               --ELAGCIHHTPLIRNYATVNSRNIYTVXNMMXLLPSSXVMYQWRHCPXISXSQFFSRHY
Lgi|667853176|gb|KM233101_1|               --ELAGCIHHTPLIRNYATVNSRNIYTVXNMMXLLPSSXVMYQWRHCPXISXSQFFSRHY
Lgi|667853166|gb|KM233100_1|               --ELAGCIHHTPLIRNYATVNSRNIYTVXNMMXLLPSSXVMYQWRHCPXISXSQFFSRHY
Lgi|667853134|gb|KM233097_1|               --ELAGCIHHTPLIRNYATVNSRNIYTVXNMMXLLPSSXVMYQWRHCPXISXSQFFSRHY
Lgi|667853124|gb|KM233096_1|               --ELAGCIHHTPLIRNYATVNSRNIYTVXNMMXLLPSSXVMYQWRHCPXISXSQFFSRHY
Lgi|667853113|gb|KM233095_1|               --ELAGCIHHTPLIRNYATVNSRNIYTVXNMMXLLPSSXVMYQWRHCPXISXSQFFSRHY
Lgi|667853103|gb|KM233094_1|               --ELAGCIHHTPLIRNYATVNSRNIYTVXNMMXLLPSSXVMYQWRHCPXISXSQFFSRHY
Lgi|667853082|gb|KM233092_1|               --ELAGCIHHTPLIRNYATVNSRNIYTVXNMMXLLPSSXVMYQWRHCPXISXSQFFSRHY
Lgi|667853062|gb|KM233090_1|               --ELAGCIHHTPLIRNYATVNSRNIYTVXNMMXLLPSSXVMYQWRHCPXISXSQFFSRHY
Lgi|667853051|gb|KM233089_1|               --ELAGCIHHTPLIRNYATVNSRNIYTVXNMMXLLPSSXVMYQWRHCPXISXSQFFSRHY
Lgi|667853041|gb|KM233088_1|               --ELAGCIHHTPLIRNYATVNSRNIYTVXNMMXLLPSSXVMYQWRHCPXISXSQFFSRHY
Lgi|667853030|gb|KM233087_1|               --ELAGCIHHTPLIRNYATVNSRNIYTVXNMMXLLPSSXVMYQWRHCPXISXSQFFSRHY
Lgi|667853020|gb|KM233086_1|               --ELAGCIHHTPLIRNYATVNSRNIYTVXNMMXLLPSSXVMYQWRHCPXISXSQFFSRHY
Lgi|667853009|gb|KM233085_1|               --ELAGCIHHTPLIRNYATVNSRNIYTVXNMMXLLPSSXVMYQWRHCPXISXSQFFSRHY
Lgi|667852999|gb|KM233084_1|               --ELAGCIHHTPLIRNYATVNSRNIYTVXNMMXLLPSSXVMYQWRHCPXISXSQFFSRHY
Lgi|667852988|gb|KM233083_1|               --ELAGCIHHTPLIRNYATVNSRNIYTVXNMMXLLPSSXVMYQWRHCPXISXSQFFSRHY
Lgi|667852978|gb|KM233082_1|               --ELAGCIHHTPLIRNYATVNSRNIYTVXNMMXLLPSSXVMYQWRHCPXISXSQFFSRHY
Lgi|667852967|gb|KM233081_1|               --ELAGCIHHTPLIRNYATVNSRNIYTVXNMMXLLPSSXVMYQWRHCPXISXSQFFSRHY
Lgi|667852957|gb|KM233080_1|               --ELAGCIHHTPLIRNYATVNSRNIYTVXNMMXLLPSSXVMYQWRHCPXISXSQFFSRHY
Lgi|667852945|gb|KM233079_1|               --ELAGCIHHTPLIRNYATVNSRNIYTVXNMMXLLPSSXVMYQWRHCPXISXSQFFSRHY
Lgi|667852934|gb|KM233078_1|               --ELAGCIHHTPLIRNYATVNSRNIYTVXNMMXLLPSSXVMYQWRHCPXISXSQFFSRHY
Lgi|667852924|gb|KM233077_1|               --ELAGCIHHTPLIRNYATVNSRNIYTVXNMMXLLPSSXVMYQWRHCPXISXSQFFSRHY
Lgi|667852914|gb|KM233076_1|               --ELAGCIHHTPLIRNYATVNSRNIYTVXNMMXLLPSSXVMYQWRHCPXISXSQFFSRHY
Lgi|667852903|gb|KM233075_1|               --ELAGCIHHTPLIRNYATVNSRNIYTVXNMMXLLPSSXVMYQWRHCPXISXSQFFSRHY
Lgi|667852882|gb|KM233073_1|               --ELAGCIHHTPLIRNYATVNSRNIYTVXNMMXLLPSSXVMYQWRHCPXISXSQFFSRHY
Lgi|667852872|gb|KM233072_1|               --ELAGCIHHTPLIRNYATVNSRNIYTVXNMMXLLPSSXVMYQWRHCPXISXSQFFSRHY
Lgi|667852861|gb|KM233071_1|               --ELAGCIHHTPLIRNYATVNSRNIYTVXNMMXLLPSSXVMYQWRHCPXISXSQFFSRHY
LEBOV|EM_079410_EMLab                      --ELAGCIHHTPLIRNYATVNSRNIYTVXNMMXLLPSSXVMYQWRHCPXISXSQFFSRHY
LEBOV|EM_079442_EMLab                      --ELAGCIHHTPLIRNYATVNSRNIYTVXNMMXLLPSSXVMYQWRHCPXISXSQFFSRHY
LEBOV|EM_079876_EMLab                      --ELAGCIHHTPLIRNYATVNSRNIYTVXNMMXLLPSSXVMYQWRHCPXISXSQFFSRHY
LEBOV|EM_079880_EMLab                      --ELAGCIHHTPLIRNYATVNSRNIYTVXNMMXLLPSSXVMYQWRHCPXISXSQFFSRHY
LEBOV|EM_079983_EMLab                      --ELAGCIHHTPLIRNYATVNSRNIYTVXNMMXLLPSSXVMYQWRHCPXISXSQFFSRHY
LEBOV|EM_080011_EMLab                      --ELAGCIHHTPLIRNYATVNSRNIYTVXNMMXLLPSSXVMYQWRHCPXISXSQFFSRHY
LEBOV|EM_080064_EMLab                      --ELAGCIHHTPLIRNYATVNSRNIYTVXNMMXLLPSSXVMYQWRHCPXISXSQFFSRHY
LEBOV|EM_080066_EMLab                      --ELAGCIHHTPLIRNYATVNSRNIYTVXNMMXLLPSSXVMYQWRHCPXISXSQFFSRHY
LEBOV|EM_080132_EMLab                      --ELAGCIHHTPLIRNYATVNSRNIYTVXNMMXLLPSSXVMYQWRHCPXISXSQFFSRHY
LEBOV|EM_080253_EMLab                      --ELAGCIHHTPLIRNYATVNSRNIYTVXNMMXLLPSSXVMYQWRHCPXISXSQFFSRHY
Lgi|807051621|gb|KR105215_1|               --ELAGCIHHTPLIRNYATVNSRNIYTVXNMMXLLPSSXVMYQWRHCPXISXSQFFSRHY
Lgi|807052900|gb|KR105343_1|               --ELAGCIHHTPLIRNYATVNSRNIYTVXNMMXLLPSSXVMYQWRHCPXISXSQFFSRHY
Lgi|807052890|gb|KR105342_1|               --ELAGCIHHTPLIRNYATVNSRNIYTVXNMMXLLPSSXVMYQWRHCPXISXSQFFSRHY
Lgi|667853093|gb|KM233093_1|               --ELAGCIHHTPLIRNYATVNSRNIYTVXNMMXLLPSSXVMYQWRHCPXISXSQFFSRHY
Lgi|807051951|gb|KR105248_1|               --ELAGCIHHTPLIRNYATVNSRNIYTVXNMMXLLPSSXVMYQWRHCPXISXSQFFSRHY
LGIN_2014_Conakry_653_2014_Aug_15          --ELAGCIHHTPLIRNYATVNSRNIYTVXNMMXLLPSSXVMYQWRHCPXISXSQFFSRHY
Lgi|807052400|gb|KR105293_1|               --ELAGCIHHTPLIRNYATVNSRNIYTVXNMMXLLPSSXVMYQWRHCPXISXSQFFSRHY
Lgi|807052390|gb|KR105292_1|               --ELAGCIHHTPLIRNYATVNSRNIYTVXNMMXLLPSSXVMYQWRHCPXISXSQFFSRHY
Lgi|807051911|gb|KR105244_1|               --ELAGCIHHTPLIRNYATVNSRNIYTVXNMMXLLPSSXVMYQWRHCPXISXSQFFSRHY
LEBOV|EM_074720_EMLab                      --ELAGCIHHTPLIRNYATVNSRNIYTVXNMMXLLPSSXVMYQWRHCPXISXSQFFSRHY
LEBOV|EM_074462_EMLab                      --ELAGCIHHTPLIRNYATVNSRNIYTVXNMMXLLPSSXVMYQWRHCPXISXSQFFSRHY
LEBOV|EM_000921_EMLab                      --ELAGCIHHTPLIRNYATVNSRNIYTVXNMMXLLPSSXVMYQWRHCPXISXSQFFSRHY
LEBOV|EM_000968_EMLab                      --ELAGCIHHTPLIRNYATVNSRNIYTVXNMMXLLPSSXVMYQWRHCPXISXSQFFSRHY
LEBOV|EM_004192_EMLab                      --ELAGCIHHTPLIRNYATVNSRNIYTVXNMMXLLPSSXVMYQWRHCPXISXSQFFSRHY
LEBOV|EM_078555_EMLab                      --ELAGCIHHTPLIRNYATVNSRNIYTVXNMMXLLPSSXVMYQWRHCPXISXSQFFSRHY
LEBOV|EM_000015_EMLab                      --ELAGCIHHTPLIRNYATVNSRNIYTVXNMMXLLPSSXVMYQWRHCPXISXSQFFSRHY
LEBOV|EM_000027_EMLab                      --ELAGCIHHTPLIRNYATVNSRNIYTVXNMMXLLPSSXVMYQWRHCPXISXSQFFSRHY
LEBOV|EM_000127_EMLab                      --ELAGCIHHTPLIRNYATVNSRNIYTVXNMMXLLPSSXVMYQWRHCPXISXSQFFSRHY
LEBOV|EM_000218_EMLab                      --ELAGCIHHTPLIRNYATVNSRNIYTVXNMMXLLPSSXVMYQWRHCPXISXSQFFSRHY
LEBOV|EM_000501_EMLab                      --ELAGCIHHTPLIRNYATVNSRNIYTVXNMMXLLPSSXVMYQWRHCPXISXSQFFSRHY
LEBOV|EM_000502_EMLab                      --ELAGCIHHTPLIRNYATVNSRNIYTVXNMMXLLPSSXVMYQWRHCPXISXSQFFSRHY
LEBOV|EM_000925_EMLab                      --ELAGCIHHTPLIRNYATVNSRNIYTVXNMMXLLPSSXVMYQWRHCPXISXSQFFSRHY
LEBOV|EM_000982_EMLab                      --ELAGCIHHTPLIRNYATVNSRNIYTVXNMMXLLPSSXVMYQWRHCPXISXSQFFSRHY
LEBOV|EM_000983_EMLab                      --ELAGCIHHTPLIRNYATVNSRNIYTVXNMMXLLPSSXVMYQWRHCPXISXSQFFSRHY
LEBOV|EM_074785_EMLab                      --ELAGCIHHTPLIRNYATVNSRNIYTVXNMMXLLPSSXVMYQWRHCPXISXSQFFSRHY
LEBOV|EM_076193_EMLab                      --ELAGCIHHTPLIRNYATVNSRNIYTVXNMMXLLPSSXVMYQWRHCPXISXSQFFSRHY
Lgi|667852840|gb|KM233069_1|               --ELAGCIHHTPLIRNYATVNSRNIYTVXNMMXLLPSSXVMYQWRHCPXISXSQFFSRHY
Lgi|667852851|gb|KM233070_1|               --ELAGCIHHTPLIRNYATVNSRNIYTVXNMMXLLPSSXVMYQWRHCPXISXSQFFSRHY
Lgi|667853072|gb|KM233091_1|               --ELAGCIHHTPLIRNYATVNSRNIYTVXNMMXLLPSSXVMYQWRHCPXISXSQFFSRHY
Lgi|807051631|gb|KR105216_1|               --ELAGCIHHTPLIRNYATVNSRNIYTVXNMMXLLPSSXVMYQWRHCPXISXSQFFSRHY
Lgi|807051661|gb|KR105219_1|               --ELAGCIHHTPLIRNYATVNSRNIYTVXNMMXLLPSSXVMYQWRHCPXISXSQFFSRHY
Lgi|807051671|gb|KR105220_1|               --ELAGCIHHTPLIRNYATVNSRNIYTVXNMMXLLPSSXVMYQWRHCPXISXSQFFSRHY
LGIN_2014_Forecariah_989_2014_Sep_15       --ELAGCIHHTPLIRNYATVNSRNIYTVXNMMXLLPSSXVMYQWRHCPXISXSQFFSRHY
Lgi|807052570|gb|KR105310_1|               --ELAGCIHHTPLIRNYATVNSRNIYTVXNMMXLLPSSXVMYQWRHCPXISXSQFFSRHY
Lgi|807052530|gb|KR105306_1|               --ELAGCIHHTPLIRNYATVNSRNIYTVXNMMXLLPSSXVMYQWRHCPXISXSQFFSRHY
Lgi|807052520|gb|KR105305_1|               --ELAGCIHHTPLIRNYATVNSRNIYTVXNMMXLLPSSXVMYQWRHCPXISXSQFFSRHY
Lgi|807052310|gb|KR105284_1|               --ELAGCIHHTPLIRNYATVNSRNIYTVXNMMXLLPSSXVMYQWRHCPXISXSQFFSRHY
Lgi|807052300|gb|KR105283_1|               --ELAGCIHHTPLIRNYATVNSRNIYTVXNMMXLLPSSXVMYQWRHCPXISXSQFFSRHY
Lgi|807052270|gb|KR105280_1|               --ELAGCIHHTPLIRNYATVNSRNIYTVXNMMXLLPSSXVMYQWRHCPXISXSQFFSRHY
Lgi|807052260|gb|KR105279_1|               --ELAGCIHHTPLIRNYATVNSRNIYTVXNMMXLLPSSXVMYQWRHCPXISXSQFFSRHY
Lgi|807052250|gb|KR105278_1|               --ELAGCIHHTPLIRNYATVNSRNIYTVXNMMXLLPSSXVMYQWRHCPXISXSQFFSRHY
Lgi|807052240|gb|KR105277_1|               --ELAGCIHHTPLIRNYATVNSRNIYTVXNMMXLLPSSXVMYQWRHCPXISXSQFFSRHY
Lgi|807052230|gb|KR105276_1|               --ELAGCIHHTPLIRNYATVNSRNIYTVXNMMXLLPSSXVMYQWRHCPXISXSQFFSRHY
Lgi|807052200|gb|KR105273_1|               --ELAGCIHHTPLIRNYATVNSRNIYTVXNMMXLLPSSXVMYQWRHCPXISXSQFFSRHY
Lgi|807052011|gb|KR105254_1|               ------------------------------------------------------------
Lgi|807051931|gb|KR105246_1|               --ELAGCIHHTPLIRNYATVNSRNIYTVXNMMXLLPSSXVMYQWRHCPXISXSQFFSRHY
Lgi|807051921|gb|KR105245_1|               --ELAGCIHHTPLIRNYATVNSRNIYTVXNMMXLLPSSXVMYQWRHCPXISXSQFFSRHY
Lgi|807051901|gb|KR105243_1|               --ELAGCIHHTPLIRNYATVNSRNIYTVXNMMXLLPSSXVMYQWRHCPXISXSQFFSRHY
Lgi|807051861|gb|KR105239_1|               --ELAGCIHHTPLIRNYATVNSRNIYTVXNMMXLLPSSXVMYQWRHCPXISXSQFFSRHY
Lgi|807051771|gb|KR105230_1|               --ELAGCIHHTPLIRNYATVNSRNIYTVXNMMXLLPSSXVMYQWRHCPXISXSQFFSRHY
Lgi|667853311|gb|KM233114_1|               --ELAGCIHHTPLIRNYATVNSRNIYTVXNMMXLLPSSXVMYQWRHCPXISXSQFFSRHY
Lgi|667853301|gb|KM233113_1|               --ELAGCIHHTPLIRNYATVNSRNIYTVXNMMXLLPSSXVMYQWRHCPXISXSQFFSRHY
Lgi|807052420|gb|KR105295_1|               --ELAGCIHHTPLIRNYATVNSRNIYTVXNMMXLLPSSXVMYQWRHCPXISXSQFFSRHY
Lgi|807052350|gb|KR105288_1|               --ELAGCIHHTPLIRNYATVNSRNIYTVXNMMXLLPSSXVMYQWRHCPXISXSQFFSRHY
Lgi|807052340|gb|KR105287_1|               --ELAGCIHHTPLIRNYATVNSRNIYTVXNMMXLLPSSXVMYQWRHCPXISXSQFFSRHY
Lgi|807052101|gb|KR105263_1|               --ELAGCIHHTPLIRNYATVNSRNIYTVXNMMXLLPSSXVMYQWRHCPXISXSQFFSRHY
Lgi|807051991|gb|KR105252_1|               --ELAGCIHHTPLIRNYATVNSRNIYTVXNMMXLLPSSXVMYQWRHCPXISXSQFFSRHY
Lgi|807051821|gb|KR105235_1|               --ELAGCIHHTPLIRNYATVNSRNIYTVXNMMXLLPSSXVMYQWRHCPXISXSQFFSRHY
Lgi|807051791|gb|KR105232_1|               --ELAGCIHHTPLIRNYATVNSRNIYTVXNMMXLLPSSXVMYQWRHCPXISXSQFFSRHY
Lgi|807052500|gb|KR105303_1|               --ELAGCIHHTPLIRNYATVNSRNIYTVXNMMXLLPSSXVMYQWRHCPXISXSQFFSRHY
Lgi|807052490|gb|KR105302_1|               --ELAGCIHHTPLIRNYATVNSRNIYTVXNMMXLLPSSXVMYQWRHCPXISXSQFFSRHY
Lgi|807051731|gb|KR105226_1|               --ELAGCIHHTPLIRNYATVNSRNIYTVXNMMXLLPSSXVMYQWRHCPXISXSQFFSRHY
Lgi|807051741|gb|KR105227_1|               --ELAGCIHHTPLIRNYATVNSRNIYTVXNMMXLLPSSXVMYQWRHCPXISXSQFFSRHY
Lgi|807051841|gb|KR105237_1|               --ELAGCIHHTPLIRNYATVNSRNIYTVXNMMXLLPSSXVMYQWRHCPXISXSQFFSRHY
Lgi|807052220|gb|KR105275_1|               --ELAGCIHHTPLIRNYATVNSRNIYTVXNMMXLLPSSXVMYQWRHCPXISXSQFFSRHY
Lgi|807052370|gb|KR105290_1|               --ELAGCIHHTPLIRNYATVNSRNIYTVXNMMXLLPSSXVMYQWRHCPXISXSQFFSRHY
Lgi|807052410|gb|KR105294_1|               --ELAGCIHHTPLIRNYATVNSRNIYTVXNMMXLLPSSXVMYQWRHCPXISXSQFFSRHY
Lgi|807052510|gb|KR105304_1|               --ELAGCIHHTPLIRNYATVNSRNIYTVXNMMXLLPSSXVMYQWRHCPXISXSQFFSRHY
Lgi|807052700|gb|KR105323_1|               --ELAGCIHHTPLIRNYATVNSRNIYTVXNMMXLLPSSXVMYQWRHCPXISXSQFFSRHY
Lgi|807052800|gb|KR105333_1|               --ELAGCIHHTPLIRNYATVNSRNIYTVXNMMXLLPSSXVMYQWRHCPXISXSQFFSRHY
LGIN_2014_Conakry_507_2014_Jul_24          --ELAGCIHHTPLIRNYATVNSRNIYTVXNMMXLLPSSXVMYQWRHCPXISXSQFFSRHY
LGIN_2014_Dalaba_1116_2014_Sep_24          --ELAGCIHHTPLIRNYATVNSRNIYTVXNMMXLLPSSXVMYQWRHCPXISXSQFFSRHY
LEBOV|EM_080265_EMLab                      --ELAGCIHHTPLIRNYATVNSRNIYTVXNMMXLLPSSXVMYQWRHCPXISXSQFFSRHY
Lgi|667853186|gb|KM233102_1|               --ELAGCIHHTPLIRNYATVNSRNIYTVXNMMXLLPSSXVMYQWRHCPXISXSQFFSRHY
LGIN_2014_Conakry_1651_2014_Oct_24         --ELAGCIHHTPLIRNYATVNSRNIYTVXNMMXLLPSSXVMYQWRHCPXISXSQFFSRHY
LGIN_2014_Conakry_1027_2014_Sep_18         --ELAGCIHHTPLIRNYATVNSRNIYTVXNMMXLLPSSXVMYQWRHCPXISXSQFFSRHY
LGIN_2014_Conakry_1250_2014_Oct_04         --ELAGCIHHTPLIRNYATVNSRNIYTVXNMMXLLPSSXVMYQWRHCPXISXSQFFSRHY
Lgi|807052790|gb|KR105332_1|               --ELAGCIHHTPLIRNYATVNSRNIYTVXNMMXLLPSSXVMYQWRHCPXISXSQFFSRHY
LGIN_2014_Conakry_505_2014_Jul_24          --ELAGCIHHTPLIRNYATVNSRNIYTVXNMMXLLPSSXVMYQWRHCPXISXSQFFSRHY
LGIN_2014_Conakry_509_2014_Jul_24          --ELAGCIHHTPLIRNYATVNSRNIYTVXNMMXLLPSSXVMYQWRHCPXISXSQFFSRHY
LGIN_2014_Conakry_573_2014_Aug_2           --ELAGCIHHTPLIRNYATVNSRNIYTVXNMMXLLPSSXVMYQWRHCPXISXSQFFSRHY
LGIN_2014_Conakry_657_2014_Aug_16          --ELAGCIHHTPLIRNYATVNSRNIYTVXNMMXLLPSSXVMYQWRHCPXISXSQFFSRHY
LGIN_2014_Conakry_678_2014_Aug_19          --ELAGCIHHTPLIRNYATVNSRNIYTVXNMMXLLPSSXVMYQWRHCPXISXSQFFSRHY
LGIN_2014_Conakry_701_2014_Aug_22          --ELAGCIHHTPLIRNYATVNSRNIYTVXNMMXLLPSSXVMYQWRHCPXISXSQFFSRHY
LGIN_2014_Conakry_740_2014_Aug_26          --ELAGCIHHTPLIRNYATVNSRNIYTVXNMMXLLPSSXVMYQWRHCPXISXSQFFSRHY
LGIN_2014_Conakry_786_2014_Aug_28          --ELAGCIHHTPLIRNYATVNSRNIYTVXNMMXLLPSSXVMYQWRHCPXISXSQFFSRHY
LGIN_2014_Conakry_787_2014_Aug_28          --ELAGCIHHTPLIRNYATVNSRNIYTVXNMMXLLPSSXVMYQWRHCPXISXSQFFSRHY
LGIN_2014_Conakry_976_2014_Sep_14          --ELAGCIHHTPLIRNYATVNSRNIYTVXNMMXLLPSSXVMYQWRHCPXISXSQFFSRHY
LGIN_2014_Conakry_1043_2014_Sep_19         --ELAGCIHHTPLIRNYATVNSRNIYTVXNMMXLLPSSXVMYQWRHCPXISXSQFFSRHY
LGIN_2014_Conakry_1059_2014_Sep_21         --ELAGCIHHTPLIRNYATVNSRNIYTVXNMMXLLPSSXVMYQWRHCPXISXSQFFSRHY
LGIN_2014_Conakry_1081_2014_Sep_22         --ELAGCIHHTPLIRNYATVNSRNIYTVXNMMXLLPSSXVMYQWRHCPXISXSQFFSRHY
LGIN_2014_Conakry_1105_2014_Sep_24         --ELAGCIHHTPLIRNYATVNSRNIYTVXNMMXLLPSSXVMYQWRHCPXISXSQFFSRHY
LGIN_2014_Conakry_1149_2014_Sep_27         --ELAGCIHHTPLIRNYATVNSRNIYTVXNMMXLLPSSXVMYQWRHCPXISXSQFFSRHY
LGIN_2014_Conakry_1215_2014_Oct_02         --ELAGCIHHTPLIRNYATVNSRNIYTVXNMMXLLPSSXVMYQWRHCPXISXSQFFSRHY
LGIN_2014_Conakry_742_2014_Aug_26          --ELAGCIHHTPLIRNYATVNSRNIYTVXNMMXLLPSSXVMYQWRHCPXISXSQFFSRHY
Lgi|807052930|gb|KR105346_1|               --ELAGCIHHTPLIRNYATVNSRNIYTVXNMMXLLPSSXVMYQWRHCPXISXSQFFSRHY
Lgi|807052920|gb|KR105345_1|               --ELAGCIHHTPLIRNYATVNSRNIYTVXNMMXLLPSSXVMYQWRHCPXISXSQFFSRHY
Lgi|807052820|gb|KR105335_1|               --ELAGCIHHTPLIRNYATVNSRNIYTVXNMMXLLPSSXVMYQWRHCPXISXSQFFSRHY
Lgi|807052780|gb|KR105331_1|               --ELAGCIHHTPLIRNYATVNSRNIYTVXNMMXLLPSSXVMYQWRHCPXISXSQFFSRHY
Lgi|807052640|gb|KR105317_1|               --ELAGCIHHTPLIRNYATVNSRNIYTVXNMMXLLPSSXVMYQWRHCPXISXSQFFSRHY
Lgi|807052630|gb|KR105316_1|               --ELAGCIHHTPLIRNYATVNSRNIYTVXNMMXLLPSSXVMYQWRHCPXISXSQFFSRHY
Lgi|807052560|gb|KR105309_1|               --ELAGCIHHTPLIRNYATVNSRNIYTVXNMMXLLPSSXVMYQWRHCPXISXSQFFSRHY
Lgi|807052470|gb|KR105300_1|               --ELAGCIHHTPLIRNYATVNSRNIYTVXNMMXLLPSSXVMYQWRHCPXISXSQFFSRHY
Lgi|807052460|gb|KR105299_1|               --ELAGCIHHTPLIRNYATVNSRNIYTVXNMMXLLPSSXVMYQWRHCPXISXSQFFSRHY
Lgi|807052450|gb|KR105298_1|               --ELAGCIHHTPLIRNYATVNSRNIYTVXNMMXLLPSSXVMYQWRHCPXISXSQFFSRHY
Lgi|807052320|gb|KR105285_1|               --ELAGCIHHTPLIRNYATVNSRNIYTVXNMMXLLPSSXVMYQWRHCPXISXSQFFSRHY
Lgi|807052290|gb|KR105282_1|               --ELAGCIHHTPLIRNYATVNSRNIYTVXNMMXLLPSSXVMYQWRHCPXISXSQFFSRHY
Lgi|807052210|gb|KR105274_1|               --ELAGCIHHTPLIRNYATVNSRNIYTVXNMMXLLPSSXVMYQWRHCPXISXSQFFSRHY
Lgi|807052171|gb|KR105270_1|               --ELAGCIHHTPLIRNYATVNSRNIYTVXNMMXLLPSSXVMYQWRHCPXISXSQFFSRHY
Lgi|807052161|gb|KR105269_1|               --ELAGCIHHTPLIRNYATVNSRNIYTVXNMMXLLPSSXVMYQWRHCPXISXSQFFSRHY
Lgi|807052151|gb|KR105268_1|               --ELAGCIHHTPLIRNYATVNSRNIYTVXNMMXLLPSSXVMYQWRHCPXISXSQFFSRHY
Lgi|807052131|gb|KR105266_1|               --ELAGCIHHTPLIRNYATVNSRNIYTVXNMMXLLPSSXVMYQWRHCPXISXSQFFSRHY
Lgi|807052091|gb|KR105262_1|               --ELAGCIHHTPLIRNYATVNSRNIYTVXNMMXLLPSSXVMYQWRHCPXISXSQFFSRHY
Lgi|807052061|gb|KR105259_1|               ------------------------------------------------------------
Lgi|807052051|gb|KR105258_1|               --ELAGCIHHTPLIRNYATVNSRNIYTVXNMMXLLPSSXVMYQWRHCPXISXSQFFSRHY
Lgi|807051981|gb|KR105251_1|               --ELAGCIHHTPLIRNYATVNSRNIYTVXNMMXLLPSSXVMYQWRHCPXISXSQFFSRHY
Lgi|807051871|gb|KR105240_1|               --ELAGCIHHTPLIRNYATVNSRNIYTVXNMMXLLPSSXVMYQWRHCPXISXSQFFSRHY
Lgi|807051751|gb|KR105228_1|               --ELAGCIHHTPLIRNYATVNSRNIYTVXNMMXLLPSSXVMYQWRHCPXISXSQFFSRHY
Lgi|807051601|gb|KR105213_1|               --ELAGCIHHTPLIRNYATVNSRNIYTVXNMMXLLPSSXVMYQWRHCPXISXSQFFSRHY
Lgi|807051531|gb|KR105206_1|               --ELAGCIHHTPLIRNYATVNSRNIYTVXNMMXLLPSSXVMYQWRHCPXISXSQFFSRHY
Lgi|807051521|gb|KR105205_1|               --ELAGCIHHTPLIRNYATVNSRNIYTVXNMMXLLPSSXVMYQWRHCPXISXSQFFSRHY
Lgi|807051511|gb|KR105204_1|               --ELAGCIHHTPLIRNYATVNSRNIYTVXNMMXLLPSSXVMYQWRHCPXISXSQFFSRHY
Lgi|807051491|gb|KR105202_1|               --ELAGCIHHTPLIRNYATVNSRNIYTVXNMMXLLPSSXVMYQWRHCPXISXSQFFSRHY
Lgi|667853322|gb|KM233115_1|               --ELAGCIHHTPLIRNYATVNSRNIYTVXNMMXLLPSSXVMYQWRHCPXISXSQFFSRHY
Lgi|667853291|gb|KM233112_1|               --ELAGCIHHTPLIRNYATVNSRNIYTVXNMMXLLPSSXVMYQWRHCPXISXSQFFSRHY
Lgi|667853270|gb|KM233110_1|               --ELAGCIHHTPLIRNYATVNSRNIYTVXNMMXLLPSSXVMYQWRHCPXISXSQFFSRHY
Lgi|667853207|gb|KM233104_1|               --ELAGCIHHTPLIRNYATVNSRNIYTVXNMMXLLPSSXVMYQWRHCPXISXSQFFSRHY
Lgi|667853155|gb|KM233099_1|               --ELAGCIHHTPLIRNYATVNSRNIYTVXNMMXLLPSSXVMYQWRHCPXISXSQFFSRHY
Lgi|667853145|gb|KM233098_1|               --ELAGCIHHTPLIRNYATVNSRNIYTVXNMMXLLPSSXVMYQWRHCPXISXSQFFSRHY
                                                                                                       

Lgi|807052830|gb|KR105336_1|               ------------------------------------------------------------
Lgi|807052940|gb|KR105347_1|               LGXNSIVLKVHREEGPILNTNAFSCKSHP-----------------------------GR
Lgi|807052071|gb|KR105260_1|               ------------------------------------------------------------
LNGA_DHB_015_09_14                         LGXNSIVLKVHREEGPILNTNAFSCKSHP-----------------------------GR
LNGA_Mainland_13                           ------------------------------------------------------------
LEBOV|EM_076138_EMLab                      ------------------------------------------------------------
Lgi|807052590|gb|KR105312_1|               QGHTHIV-SVSTADVLIMCKDLITCR----------------------------------
LGIN_2014_Dalaba_1104_2014_Sep_24          ------------------------------------------------------------
Lgi|807052810|gb|KR105334_1|               ------------------------------------------------------------
Lgi|807052760|gb|KR105329_1|               QGHTHIV-SVSTADVLIMCKDLITCR----------------------------------
Lgi|807052690|gb|KR105322_1|               QGHTHIV-SVSTADVLIMCKDLITCR----------------------------------
Lgi|807052650|gb|KR105318_1|               QGHTHIV-SVSTADVLIMCKDLITCR----------------------------------
Lgi|807052550|gb|KR105308_1|               QGHTHIV-SVSTADVLIMCKDLITCR----------------------------------
Lgi|807052540|gb|KR105307_1|               QGHTHIV-SVSTADVLIMCKDLITCR----------------------------------
Lgi|807052440|gb|KR105297_1|               QGHTHIV-SVSTADVLIMCKDLITCR----------------------------------
Lgi|807052380|gb|KR105291_1|               QGHTHIV-SVSTADVLIMCKDLITCR----------------------------------
Lgi|807052360|gb|KR105289_1|               QGHTHIV-SVSTADVLIMCKDLITCR----------------------------------
Lgi|807052280|gb|KR105281_1|               QGHTHIV-SVSTADVLIMCKDLITCR----------------------------------
Lgi|807052191|gb|KR105272_1|               ------------------------------------------------------------
Lgi|807052141|gb|KR105267_1|               QGHTHIV-SVSTADVLIMCKDLITCR----------------------------------
Lgi|807052081|gb|KR105261_1|               ------------------------------------------------------------
Lgi|807052041|gb|KR105257_1|               ------------------------------------------------------------
Lgi|807052001|gb|KR105253_1|               QGHTHIV-SVSTADVLIMCKDLITCR----------------------------------
Lgi|807051641|gb|KR105217_1|               ------------------------------------------------------------
EBOV_1976_KC242801                         QGHTHIV-SVSTADVLIMCKDLITCR----------------------------------
EBOV_1976_NC002549                         QGHTHIV-SVSTADVLIMCKDLITCR----------------------------------
EBOV_1977_KC242791                         QGHTHIV-SVSTADVLIMCKDLITCR----------------------------------
EBOV_1995_AY354458                         QGHTHIV-SVSTADVLIMCKDLITCR----------------------------------
EBOV_1995_JQ352763                         QGHTHIV-SVSTADVLIMCKDLITCR----------------------------------
EBOV_1995_KC242796                         QGHTHIV-SVSTADVLIMCKDLITCR----------------------------------
EBOV_1995_KC242799                         QGHTHIV-SVSTADVLIMCKDLITCR----------------------------------
EBOV_1996_KC242794                         QGHTHIV-SVSTADVLIMCKDLITCR----------------------------------
EBOV_1994_KC242792                         QGHTHIV-SVSTADVLIMCKDLITCR----------------------------------
EBOV_1996_KC242793                         QGHTHIV-SVSTADVLIMCKDLITCR----------------------------------
EBOV_2002_KC242800                         QGHTHIV-SVSTADVLIMCKDLITCR----------------------------------
EBOV_2007_HQ613403                         QGHTHIV-SVSTADVLIMCKDLITCR----------------------------------
EBOV_2007_KC242784                         QGHTHIV-SVSTADVLIMCKDLITCR----------------------------------
EBOV_2008_HQ613402                         QGHTHIV-SVSTADVLIMCKDLITCR----------------------------------
EBOV_2007_KC242785                         QGHAHIV-SVSTADVLIMCKDLITCR----------------------------------
EBOV_2007_KC242786                         QGHTHIV-SVSTADVLIMCKDLITCR----------------------------------
EBOV_2007_KC242789                         QGHTHIV-SVSTADVLIMCKDLITCR----------------------------------
EBOV_2007_KC242787                         QGHTHIV-SVSTADVLIMCKDLITCR----------------------------------
EBOV_2007_KC242790                         QGHTHIV-SVSTADVLIMCKDLITCR----------------------------------
EBOV_2007_KC242788                         QGHTHIV-SVSTADVLIMCKDLITCR----------------------------------
TAFV_1994_FJ217162                         QGHTHIV-SISTADVLIMCKDIITCR----------------------------------
BDBV_2007_FJ217161                         QGHTHIV-SVSTADVLIMCKDIITCR----------------------------------
BDBV_2012_KC545393                         QGHTHIV-SVSTADVLIMCKDIITCR----------------------------------
BDBV_2012_KC545395                         QGHTHIV-SVSTADVLIMCKDIITCR----------------------------------
BDBV_2012_KC545394                         QGHTHIV-SVSTADVLIMCKDIITCR----------------------------------
BDBV_2012_KC545396                         QGHTHIV-SVSTADVLIMCKDIITCR----------------------------------
SUDV_1976_FJ968794                         QGHTHII-SVSTAEVLIMCKDLVTSR----------------------------------
SUDV_1979_KC242783                         QGHTHII-SVSTAEVLIMCKDLVTSR----------------------------------
SUDV_2004_EU338380                         QGHTHII-SVSTAEVLIMCKDLVTSR----------------------------------
SUDV_2012_KC545389                         QGHTHII-SVSTAEVLIMCKDLVTSR----------------------------------
SUDV_2012_KC545390                         QGHTHII-SVSTAEVLIMCKDLVTSR----------------------------------
SUDV_2012_KC545391                         QGHTHII-SVSTAEVLIMCKDLVTSR----------------------------------
SUDV_2012_KC545392                         QGHTHII-SVSTAEVLIMCKDLVTSR----------------------------------
SUDV_2000_AY729654                         QGHTHII-SVSTAEVLIMCKDLVTSR----------------------------------
SUDV_2011_JN638998                         QGHTHII-SVSTAEVLIMCKDLVTSR----------------------------------
SUDV_2012_KC589025                         QGHTHII-SVSTAEVLIMCKDLVTSR----------------------------------
RESTV_2008_FJ621583                        LGHSQIL-SVSTAEILIMCKDIITCR----------------------------------
RESTV_2009_JX477165                        LGHSQIL-SVSTAEILIMCKDIITCR----------------------------------
RESTV_2008_FJ621584                        LGHSQIL-SVSTAEILIMCKDIITCR----------------------------------
RESTV_1990_AF522874                        LGHSQIL-SVSTAEILIMCKDIITCR----------------------------------
RESTV_1996_AB050936                        LGHSQIL-SVSTAEILIMCKDIITCR----------------------------------
RESTV_1996_JX477166                        LGHSQIL-SVSTAEILIMCKDIITCR----------------------------------
RESTV_2008_FJ621585                        LGHSQIL-SVSTAEILIMCKDIITCR----------------------------------
LNGA_Mainland_10                           ------------------------------------------------------------
LEBOV|EM_076615_EMLab                      QAMGSVLLSRG-ANSSXMKLLSTQCKMLSSXNIISKMWVLKKTVLMTTFKKKSYLQFRAM
Lgi|807051831|gb|KR105236_1|               ------------------------------------------------------------
Lgi|807051581|gb|KR105211_1|               ------------------------------------------------------------
LEBOV|EM_079388_EMLab                      QAMGSVLLSRG-ANSSXMKLLSTQCKMLSSXNIISKMWVLKKTVLMTTFKKKSYLQFRAM
LEBOV|EM_078608_EMLab                      QAMGSVLLSRG-ANSSXMKLLSTQCKMLSSXNIISKMWVLKKTVLMTTFKKKSYLQFRAM
LEBOV|EM_078654_EMLab                      QAMGSVLLSRG-ANSSXMKLLSTQCKMLSSXNIISKMWVLKKTVLMTTFKKKSYLQFRAM
LGIN_2014_Kindia_1648_2014_Oct_23          QAMGSVLLSRG-ANSSXMKLLSTQCKMLSSXNIISKMWVLKKTVLMTTFKKKSYLQFRAM
LGIN_2014_Coyah_1436_2014_Oct_13           QAMGSVLLSRG-ANSSXMKLLSTQCKMLSSXNIISKMWVLKKTVLMTTFKKKSYLQFRAM
LGIN_2014_Coyah_1320_2014_Oct_07           QAMGSVLLSRG-ANSSXMKLLSTQCKMLSSXNIISKMWVLKKTVLMTTFKKKSYLQFRAM
LGIN_2014_Coyah_1690_2014_Oct_25           QAMGSVLLSRG-ANSSXMKLLSTQCKMLSSXNIISKMWVLKKTVLMTTFKKKSYLQFRAM
LGIN_2014_Coyah_1316_2014_Oct_7            QAMGSVLLSRG-ANSSXMKLLSTQCKMLSSXNIISKMWVLKKTVLMTTFKKKSYLQFRAM
LGIN_2014_Coyah_1277_2014_Oct_4            QAMGSVLLSRG-ANSSXMKLLSTQCKMLSSXNIISKMWVLKKTVLMTTFKKKSYLQFRAM
LGIN_2014_Coyah_1333_2014_Oct_7            QAMGSVLLSRG-ANSSXMKLLSTQCKMLSSXNIISKMWVLKKTVLMTTFKKKSYLQFRAM
LGIN_2014_Conakry_1129_2014_Sep_25         QAMGSVLLSRG-ANSSXMKLLSTQCKMLSSXNIISKMWVLKKTVLMTTFKKKSYLQFRAM
LGIN_2014_Kindia_1047_2014_Sep_20          QAMGSVLLSRG-ANSSXMKLLSTQCKMLSSXNIISKMWVLKKTVLMTTFKKKSYLQFRAM
LGIN_2014_Conakry_1193_2014_Sep_28         QAMGSVLLSRG-ANSSXMKLLSTQCKMLSSXNIISKMWVLKKTVLMTTFKKKSYLQFRAM
LGIN_2014_Conakry_1213_2014_Oct_02         QAMGSVLLSRG-ANSSXMKLLSTQCKMLSSXNIISKMWVLKKTVLMTTFKKKSYLQFRAM
LGIN_2014_Conakry_1249_2014_Oct_4          QAMGSVLLSRG-ANSSXMKLLSTQCKMLSSXNIISKMWVLKKTVLMTTFKKKSYLQFRAM
LGIN_2014_Coyah_1278_2014_Oct_4            QAMGSVLLSRG-ANSSXMKLLSTQCKMLSSXNIISKMWVLKKTVLMTTFKKKSYLQFRAM
LGIN_2014_Conakry_1298_2014_Oct_6          QAMGSVLLSRG-ANSSXMKLLSTQCKMLSSXNIISKMWVLKKTVLMTTFKKKSYLQFRAM
LGIN_2014_Kerouane_1331_2014_Oct_7         QAMGSVLLSRG-ANSSXMKLLSTQCKMLSSXNIISKMWVLKKTVLMTTFKKKSYLQFRAM
LGIN_2014_Coyah_1374_2014_Oct_10           QAMGSVLLSRG-ANSSXMKLLSTQCKMLSSXNIISKMWVLKKTVLMTTFKKKSYLQFRAM
LGIN_2014_Conakry_1551_2014_Oct_18         QAMGSVLLSRG-ANSSXMKLLSTQCKMLSSXNIISKMWVLKKTVLMTTFKKKSYLQFRAM
LGIN_2014_Coyah_1652_2014_Oct_24           QAMGSVLLSRG-ANSSXMKLLSTQCKMLSSXNIISKMWVLKKTVLMTTFKKKSYLQFRAM
LGIN_2014_Coyah_1686_2014_Oct_24           QAMGSVLLSRG-ANSSXMKLLSTQCKMLSSXNIISKMWVLKKTVLMTTFKKKSYLQFRAM
LGIN_2014_Coyah_1689_2014_Oct_25           QAMGSVLLSRG-ANSSXMKLLSTQCKMLSSXNIISKMWVLKKTVLMTTFKKKSYLQFRAM
LGIN_2014_Coyah_1327_2014_Oct_07           QAMGSVLLSRG-ANSSXMKLLSTQCKMLSSXNIISKMWVLKKTVLMTTFKKKSYLQFRAM
LEBOV|EM_080193|EMLab                      QAMGSVLLSRG-ANSSXMKLLSTQCKMLSSXNIISKMWVLKKTVLMTTFKKKSYLQFRAM
LEBOV|EM_080213_EMLab                      QAMGSVLLSRG-ANSSXMKLLSTQCKMLSSXNIISKMWVLKKTVLMTTFKKKSYLQFRAM
LEBOV|EM_074461_EMLab                      QAMGSVLLSRG-ANSSXMKLLSTQCKMLSSXNIISKMWVLKKTVLMTTFKKKSYLQFRAM
LEBOV|EM_074531_EMLab                      QAMGSVLLSRG-ANSSXMKLLSTQCKMLSSXNIISKMWVLKKTVLMTTFKKKSYLQFRAM
LEBOV|EM_080076_EMLab                      QAMGSVLLSRG-ANSSXMKLLSTQCKMLSSXNIISKMWVLKKTVLMTTFKKKSYLQFRAM
LEBOV|EM_079622_EMLab                      QAMGSVLLSRG-ANSSXMKLLSTQCKMLSSXNIISKMWVLKKTVLMTTFKKKSYLQFRAM
LEBOV|EM_079630_EMLab                      QAMGSVLLSRG-ANSSXMKLLSTQCKMLSSXNIISKMWVLKKTVLMTTFKKKSYLQFRAM
LEBOV|EM_079657_EMLab                      QAMGSVLLSRG-ANSSXMKLLSTQCKMLSSXNIISKMWVLKKTVLMTTFKKKSYLQFRAM
LEBOV|EM_079659_EMLab                      QAMGSVLLSRG-ANSSXMKLLSTQCKMLSSXNIISKMWVLKKTVLMTTFKKKSYLQFRAM
LEBOV|EM_079578_EMLab                      QAMGSVLLSRG-ANSSXMKLLSTQCKMLSSXNIISKMWVLKKTVLMTTFKKKSYLQFRAM
LEBOV|EM_079542_EMLab                      QAMGSVLLSRG-ANSSXMKLLSTQCKMLSSXNIISKMWVLKKTVLMTTFKKKSYLQFRAM
LEBOV|EM_079514_EMLab                      QAMGSVLLSRG-ANSSXMKLLSTQCKMLSSXNIISKMWVLKKTVLMTTFKKKSYLQFRAM
LEBOV|EM_079429_EMLab                      QAMGSVLLSRG-ANSSXMKLLSTQCKMLSSXNIISKMWVLKKTVLMTTFKKKSYLQFRAM
LEBOV|EM_079404_EMLab                      QAMGSVLLSRG-ANSSXMKLLSTQCKMLSSXNIISKMWVLKKTVLMTTFKKKSYLQFRAM
LEBOV|EM_079405_EMLab                      QAMGSVLLSRG-ANSSXMKLLSTQCKMLSSXNIISKMWVLKKTVLMTTFKKKSYLQFRAM
LEBOV|EM_079408_EMLab                      QAMGSVLLSRG-ANSSXMKLLSTQCKMLSSXNIISKMWVLKKTVLMTTFKKKSYLQFRAM
LEBOV|EM_079421_EMLab                      QAMGSVLLSRG-ANSSXMKLLSTQCKMLSSXNIISKMWVLKKTVLMTTFKKKSYLQFRAM
LEBOV|EM_079422_EMLab                      QAMGSVLLSRG-ANSSXMKLLSTQCKMLSSXNIISKMWVLKKTVLMTTFKKKSYLQFRAM
LEBOV|EM_079423_EMLab                      QAMGSVLLSRG-ANSSXMKLLSTQCKMLSSXNIISKMWVLKKTVLMTTFKKKSYLQFRAM
LEBOV|EM_079424_EMLab                      QAMGSVLLSRG-ANSSXMKLLSTQCKMLSSXNIISKMWVLKKTVLMTTFKKKSYLQFRAM
LEBOV|EM_079434_EMLab                      QAMGSVLLSRG-ANSSXMKLLSTQCKMLSSXNIISKMWVLKKTVLMTTFKKKSYLQFRAM
LEBOV|EM_079444_EMLab                      QAMGSVLLSRG-ANSSXMKLLSTQCKMLSSXNIISKMWVLKKTVLMTTFKKKSYLQFRAM
LEBOV|EM_079450_EMLab                      QAMGSVLLSRG-ANSSXMKLLSTQCKMLSSXNIISKMWVLKKTVLMTTFKKKSYLQFRAM
LEBOV|EM_079464_EMLab                      QAMGSVLLSRG-ANSSXMKLLSTQCKMLSSXNIISKMWVLKKTVLMTTFKKKSYLQFRAM
LEBOV|EM_079517_EMLab                      QAMGSVLLSRG-ANSSXMKLLSTQCKMLSSXNIISKMWVLKKTVLMTTFKKKSYLQFRAM
LEBOV|EM_079549_EMLab                      QAMGSVLLSRG-ANSSXMKLLSTQCKMLSSXNIISKMWVLKKTVLMTTFKKKSYLQFRAM
LEBOV|EM_079587_EMLab                      QAMGSVLLSRG-ANSSXMKLLSTQCKMLSSXNIISKMWVLKKTVLMTTFKKKSYLQFRAM
LEBOV|EM_079412_EMLab                      QAMGSVLLSRG-ANSSXMKLLSTQCKMLSSXNIISKMWVLKKTVLMTTFKKKSYLQFRAM
LEBOV|EM_079772_EMLab                      QAMGSVLLSRG-ANSSXMKLLSTQCKMLSSXNIISKMWVLKKTVLMTTFKKKSYLQFRAM
LEBOV|EM_079702_EMLab                      QAMGSVLLSRG-ANSSXMKLLSTQCKMLSSXNIISKMWVLKKTVLMTTFKKKSYLQFRAM
LEBOV|EM_079681_EMLab                      QAMGSVLLSRG-ANSSXMKLLSTQCKMLSSXNIISKMWVLKKTVLMTTFKKKSYLQFRAM
LEBOV|EM_079749_EMLab                      QAMGSVLLSRG-ANSSXMKLLSTQCKMLSSXNIISKMWVLKKTVLMTTFKKKSYLQFRAM
LEBOV|EM_079753_EMLab                      QAMGSVLLSRG-ANSSXMKLLSTQCKMLSSXNIISKMWVLKKTVLMTTFKKKSYLQFRAM
LEBOV|EM_079677_EMLab                      QAMGSVLLSRG-ANSSXMKLLSTQCKMLSSXNIISKMWVLKKTVLMTTFKKKSYLQFRAM
LEBOV|EM_079685_EMLab                      QAMGSVLLSRG-ANSSXMKLLSTQCKMLSSXNIISKMWVLKKTVLMTTFKKKSYLQFRAM
LEBOV|EM_079731_EMLab                      QAMGSVLLSRG-ANSSXMKLLSTQCKMLSSXNIISKMWVLKKTVLMTTFKKKSYLQFRAM
LEBOV|EM_079915_EMLab                      QAMGSVLLSRG-ANSSXMKLLSTQCKMLSSXNIISKMWVLKKTVLMTTFKKKSYLQFRAM
LEBOV|EM_074354_EMLab                      QAMGSVLLSRG-ANSSXMKLLSTQCKMLSSXNIISKMWVLKKTVLMTTFKKKSYLQFRAM
LEBOV|EM_074335_EMLab                      QAMGSVLLSRG-ANSSXMKLLSTQCKMLSSXNIISKMWVLKKTVLMTTFKKKSYLQFRAM
LEBOV|EM_079859_EMLab                      QAMGSVLLSRG-ANSSXMKLLSTQCKMLSSXNIISKMWVLKKTVLMTTFKKKSYLQFRAM
LEBOV|EM_079815_EMLab                      QAMGSVLLSRG-ANSSXMKLLSTQCKMLSSXNIISKMWVLKKTVLMTTFKKKSYLQFRAM
LEBOV|EM_079413_EMLab                      QAMGSVLLSRG-ANSSXMKLLSTQCKMLSSXNIISKMWVLKKTVLMTTFKKKSYLQFRAM
LEBOV|EM_079414_EMLab                      QAMGSVLLSRG-ANSSXMKLLSTQCKMLSSXNIISKMWVLKKTVLMTTFKKKSYLQFRAM
LEBOV|EM_079497_EMLab                      QAMGSVLLSRG-ANSSXMKLLSTQCKMLSSXNIISKMWVLKKTVLMTTFKKKSYLQFRAM
LEBOV|EM_079750_EMLab                      QAMGSVLLSRG-ANSSXMKLLSTQCKMLSSXNIISKMWVLKKTVLMTTFKKKSYLQFRAM
LEBOV|EM_079775_EMLab                      QAMGSVLLSRG-ANSSXMKLLSTQCKMLSSXNIISKMWVLKKTVLMTTFKKKSYLQFRAM
LEBOV|EM_079910_EMLab                      QAMGSVLLSRG-ANSSXMKLLSTQCKMLSSXNIISKMWVLKKTVLMTTFKKKSYLQFRAM
LEBOV|EM_079911_EMLab                      QAMGSVLLSRG-ANSSXMKLLSTQCKMLSSXNIISKMWVLKKTVLMTTFKKKSYLQFRAM
LEBOV|EM_079912_EMLab                      QAMGSVLLSRG-ANSSXMKLLSTQCKMLSSXNIISKMWVLKKTVLMTTFKKKSYLQFRAM
LEBOV|EM_079913_EMLab                      QAMGSVLLSRG-ANSSXMKLLSTQCKMLSSXNIISKMWVLKKTVLMTTFKKKSYLQFRAM
LEBOV|EM_079914_EMLab                      QAMGSVLLSRG-ANSSXMKLLSTQCKMLSSXNIISKMWVLKKTVLMTTFKKKSYLQFRAM
LEBOV|EM_080063_EMLab                      QAMGSVLLSRG-ANSSXMKLLSTQCKMLSSXNIISKMWVLKKTVLMTTFKKKSYLQFRAM
LEBOV|EM_080141_EMLab                      QAMGSVLLSRG-ANSSXMKLLSTQCKMLSSXNIISKMWVLKKTVLMTTFKKKSYLQFRAM
LGIN_2014_Siguiri_517_2014_Jul_24          QAMGSVLLSRG-ANSSXMKLLSTQCKMLSSXNIISKMWVLKKTVLMTTFKKKSYLQFRAM
LGIN_2014_Kouroussa_531_2014_Jul_27        QAMGSVLLSRG-ANSSXMKLLSTQCKMLSSXNIISKMWVLKKTVLMTTFKKKSYLQFRAM
LGIN_2014_Conakry_1128_2014_Sep_25         QAMGSVLLSRG-ANSSXMKLLSTQCKMLSSXNXXSKMWVLKKTVLMTTFKKKSYLQFRAM
LGIN_2014_Coyah_955_2014_Sep_11            QAMGSVLLSRG-ANSSXMKLLSTQCKMLSSXNIISKMWVLKKTVLMTTFKKKSYLQFRAM
LGIN_2014_Forecariah_1069_2014_Sep_21      QAMGSVLLSRG-ANSSXMKLLSTQCKMLSSXNIISKMWVLKKTVLMTTFKKKSYLQFRAM
LGIN_2014_Forecariah_1567_2014_Oct_18      QAMGSVLLSRG-ANSSXMKLLSTQCKMLSSXNIISKMWVLKKTVLMTTFKKKSYLQFRAM
LGIN_2014_Forecariah_1571_2014_Oct_20      QAMGSVLLSRG-ANSSXMKLLSTQCKMLSSXNIISKMWVLKKTVLMTTFKKKSYLQFRAM
LGIN_2014_Conakry_1039_2014_Sep_19         QAMGSVLLSRG-ANSSXMKLLSTQCKMLSSXNIISKMWVLKKTVLMTTFKKKSYLQFRAM
LNGA_061304                                ------------------------------------------------------------
Lgi|807051501|gb|KR105203_1|               ------------------------------------------------------------
LGIN_2014_Conakry_1445_2014_Oct_14         QAMGSVLLSRG-ANSSXMKLLSTQCKMLSSXNIISKMWVLKKTVLMTTFKKKSYLQFRAM
LEBOV|EM_00032Z_EMLab                      QAMGSVLLSRG-ANSSXMKLLSTQCKMLSSXNIISKMWVLKKTVLMTTFKKKSYLQFRAM
Lgi|807052950|gb|KR105348_1|               ------------------------------------------------------------
LEBOV|EM_078415_EMLab                      QAMGSVLLSRG-ANSSXMKLLSTQCKMLSSXNIISKMWVLKKTVLMTTFKKKSYLQFRAM
LGIN_2014_Nzeerekore_1622_2014_Oct_22      QAMGSVLLSRG-ANSSXMKLLSTQCKMLSSXNIISKMWVLKKTVLMTTFKKKSYLQFRAM
LGIN_2014_Coyah_1321_2014_Oct_7            QAMGSVLLSRG-ANSSXMKLLSTQCKMLSSXNIISKMWVLKKTVLMTTFKKKSYLQFRAM
LEBOV|EM_004259_EMLab                      QAMGSVLLSRG-ANSSXMKLLSTQCKMLSSXNIISKMWVLKKTVLMTTFKKKSYLQFRAM
LEBOV|EM_004438_EMLab                      QAMGSVLLSRG-ANSSXMKLLSTQCKMLSSXNIISKMWVLKKTVLMTTFKKKSYLQFRAM
LEBOV|EM_075076_EMLab                      QAMGSVLLSRG-ANSSXMKLLSTQCKMLSSXNIISKMWVLKKTVLMTTFKKKSYLQFRAM
LEBOV|EM_004494_EMLab                      QAMGSVLLSRG-ANSSXMKLLSTQCKMLSSXNIISKMWVLKKTVLMTTFKKKSYLQFRAM
LEBOV|EM_078639_EMLab                      QAMGSVLLSRG-ANSSXMKLLSTQCKMLSSXNIISKMWVLKKTVLMTTFKKKSYLQFRAM
LEBOV|EM_078670_EMLab                      QAMGSVLLSRG-ANSSXMKLLSTQCKMLSSXNIISKMWVLKKTVLMTTFKKKSYLQFRAM
LNGA_061232                                QAMGSVLLSRG-ANSSXMKLLSTQCKMLSSXNIISKMWVLKKTVLMTTFKKKSYLQFRAM
LEBOV|EM_075435_EMLab                      QAMGSVLLSRG-ANSSXMKLLSTQCKMLSSXNIISKMWVLKKTVLMTTFKKKSYLQFRAM
LEBOV|EM_004059_EMLab                      QAMGSVLLSRG-ANSSXMKLLSTQCKMLSSXNIISKMWVLKKTVLMTTFKKKSYLQFRAM
LEBOV|EM_004085_EMLab                      QAMGSVLLSRG-ANSSXMKLLSTQCKMLSSXNIISKMWVLKKTVLMTTFKKKSYLQFRAM
LEBOV|EM_004201_EMLab                      QAMGSVLLSRG-ANSSXMKLLSTQCKMLSSXNIISKMWVLKKTVLMTTFKKKSYLQFRAM
LEBOV|EM_004290_EMLab                      QAMGSVLLSRG-ANSSXMKLLSTQCKMLSSXNIISKMWVLKKTVLMTTFKKKSYLQFRAM
LEBOV|EM_004414_EMLab                      QAMGSVLLSRG-ANSSXMKLLSTQCKMLSSXNIISKMWVLKKTVLMTTFKKKSYLQFRAM
LEBOV|EM_004422_EMLab                      QAMGSVLLSRG-ANSSXMKLLSTQCKMLSSXNIISKMWVLKKTVLMTTFKKKSYLQFRAM
LEBOV|EM_004437_EMLab                      QAMGSVLLSRG-ANSSXMKLLSTQCKMLSSXNIISKMWVLKKTVLMTTFKKKSYLQFRAM
LEBOV|EM_074821_EMLab                      QAMGSVLLSRG-ANSSXMKLLSTQCKMLSSXNIISKMWVLKKTVLMTTFKKKSYLQFRAM
LEBOV|EM_074822_EMLab                      QAMGSVLLSRG-ANSSXMKLLSTQCKMLSSXNIISKMWVLKKTVLMTTFKKKSYLQFRAM
LEBOV|EM_075932_EMLab                      QAMGSVLLSRG-ANSSXMKLLSTQCKMLSSXNIISKMWVLKKTVLMTTFKKKSYLQFRAM
LEBOV|EM_076217_EMLab                      QAMGSVLLSRG-ANSSXMKLLSTQCKMLSSXNIISKMWVLKKTVLMTTFKKKSYLQFRAM
LEBOV|EM_076403_EMLab                      QAMGSVLLSRG-ANSSXMKLLSTQCKMLSSXNIISKMWVLKKTVLMTTFKKKSYLQFRAM
LEBOV|EM_076472_EMLab                      QAMGSVLLSRG-ANSSXMKLLSTQCKMLSSXNIISKMWVLKKTVLMTTFKKKSYLQFRAM
LEBOV|EM_078683_EMLab                      QAMGSVLLSRG-ANSSXMKLLSTQCKMLSSXNIISKMWVLKKTVLMTTFKKKSYLQFRAM
LEBOV|EM_078694_EMLab                      QAMGSVLLSRG-ANSSXMKLLSTQCKMLSSXNIISKMWVLKKTVLMTTFKKKSYLQFRAM
LEBOV|EM_078706_EMLab                      QAMGSVLLSRG-ANSSXMKLLSTQCKMLSSXNIISKMWVLKKTVLMTTFKKKSYLQFRAM
LEBOV|EM_078722_EMLab|GUI                  QAMGSVLLSRG-ANSSXMKLLSTQCKMLSSXNIISKMWVLKKTVLMTTFKKKSYLQFRAM
LEBOV|EM_078763_EMLab                      QAMGSVLLSRG-ANSSXMKLLSTQCKMLSSXNIISKMWVLKKTVLMTTFKKKSYLQFRAM
LEBOV|EM_078779_EMLab                      QAMGSVLLSRG-ANSSXMKLLSTQCKMLSSXNIISKMWVLKKTVLMTTFKKKSYLQFRAM
LGIN_2014_Conakry_1491_2014_Oct_16         QAMGSVLLSRG-ANSSXMKLLSTQCKMLSSXNIISKMWVLKKTVLMTTFKKKSYLQFRAM
LGIN_2014_Conakry_1561_2014_Oct_19         QAMGSVLLSRG-ANSSXMKLLSTQCKMLSSXNIISKMWVLKKTVLMTTFKKKSYLQFRAM
LGIN_2014_Conakry_1210_2014_Oct_2          QAMGSVLLSRG-ANSSXMKLLSTQCKMLSSXNIISKMWVLKKTVLMTTFKKKSYLQFRAM
LGIN_2014_Conakry_1205_2014_Oct_2          QAMGSVLLSRG-ANSSXMKLLSTQCKMLSSXNIISKMWVLKKTVLMTTFKKKSYLQFRAM
LGIN_2014_Gueckedou_633_2014_Aug_12        QAMGSVLLSRG-ANSSXMKLLSTQCKMLSSXNIISKMWVLKKTVLMTTFKKKSYLQFRAM
LGIN_2014_Conakry_691_2014_Aug_21          QAMGSVLLSRG-ANSSXMKLLSTQCKMLSSXNIISKMWVLKKTVLMTTFKKKSYLQFRAM
LGIN_2014_Conakry_1120_2014_Sep_25         QAMGSVLLSRG-ANSSXMKLLSTQCKMLSSXNIISKMWVLKKTVLMTTFKKKSYLQFRAM
[truncated: 2,525,582 more chars]
