# Supplementary material for: Evolutionary conservation of Ebola virus proteins predicts important functions at residue level
Source: Bioinformatics. 2016 Sep 21;33(2):151–4. doi: 10.1093/bioinformatics/btw610 (PMC5942362; doi:10.1093/bioinformatics/btw610)
Supplement: Supplementary Data [file btw610_supp.zip › btw610-suppl_data/vp30.clustal]

CLUSTAL O(1.2.1) multiple sequence alignment


VP30gi|807051831|gb|KR105236_1|_VP30gi|807051831|gb|KR105236.1|      ------------------------------------------------------------
VP30GIN_2014_Dalaba_1104_2014_Sep_24                                 ------------------------------------------------------------
VP30NGA_Mainland_13                                                  --------------VIIRS------ANRXNLVVTXHTQSIGKKV----------------
VP30gi|807051501|gb|KR105203_1|_VP30gi|807051501|gb|KR105203.1|      ------------------------------------------------------------
RESTV_2008_FJ621584                                                  -------------------------------------------------------MEHSR
RESTV_2008_FJ621585                                                  -------------------------------------------------------MEHSR
RESTV_2008_FJ621583                                                  -------------------------------------------------------MEHSR
RESTV_2009_JX477165                                                  -------------------------------------------------------MEHSR
RESTV_1990_AF522874                                                  -------------------------------------------------------MEHSR
RESTV_1996_AB050936                                                  -------------------------------------------------------MEHSR
RESTV_1996_JX477166                                                  -------------------------------------------------------MEHSR
SUDV_1976_FJ968794                                                   -------------------------------------------------------MERGR
SUDV_2004_EU338380                                                   -------------------------------------------------------MERGR
SUDV_1979_KC242783                                                   -------------------------------------------------------MERGR
SUDV_2012_KC589025                                                   -------------------------------------------------------MERGR
SUDV_2000_AY729654                                                   -------------------------------------------------------MERGR
SUDV_2011_JN638998                                                   -------------------------------------------------------MERGR
SUDV_2012_KC545389                                                   -------------------------------------------------------MERGR
SUDV_2012_KC545390                                                   -------------------------------------------------------MERGR
SUDV_2012_KC545391                                                   -------------------------------------------------------MERGR
SUDV_2012_KC545392                                                   -------------------------------------------------------MERGR
EBOV_2002_KC242800                                                   -------------------------------------------------------MEAPY
EBOV_1996_KC242794                                                   -------------------------------------------------------MEASY
EBOV_1994_KC242792                                                   -------------------------------------------------------MEASY
EBOV_1996_KC242793                                                   -------------------------------------------------------MEASY
VP30EBOV|EM_076615_EMLab                                             LQSXQLSLMKKEKSLFIKLXXSDLQTGRIXLXPNTHKALVKKSIEIXTVSADNSXMEASY
EBOV_1976_KC242801                                                   -------------------------------------------------------MEASY
EBOV_1976_NC002549                                                   -------------------------------------------------------MEASY
EBOV_1977_KC242791                                                   -------------------------------------------------------MEASY
EBOV_1995_AY354458                                                   -------------------------------------------------------MEASY
EBOV_1995_JQ352763                                                   -------------------------------------------------------MEASY
EBOV_1995_KC242796                                                   -------------------------------------------------------MEASY
EBOV_1995_KC242799                                                   -------------------------------------------------------MEASY
EBOV_2007_HQ613403                                                   -------------------------------------------------------MEASY
EBOV_2007_KC242784                                                   -------------------------------------------------------MEASY
EBOV_2007_KC242786                                                   -------------------------------------------------------MEASY
EBOV_2007_KC242787                                                   -------------------------------------------------------MEASY
EBOV_2007_KC242789                                                   -------------------------------------------------------MEASY
EBOV_2007_KC242785                                                   -------------------------------------------------------MEASY
EBOV_2007_KC242790                                                   -------------------------------------------------------MEASY
EBOV_2007_KC242788                                                   -------------------------------------------------------MEASY
EBOV_2008_HQ613402                                                   -------------------------------------------------------MEASY
VP30gi|807052840|gb|KR105337_1|_VP30gi|807052840|gb|KR105337.1|      -----------------------------------------------TVSADNSXMEASY
BDBV_2007_FJ217161                                                   -------------------------------------------------------MDSFH
BDBV_2012_KC545393                                                   -------------------------------------------------------MDSFH
BDBV_2012_KC545395                                                   -------------------------------------------------------MDSFH
BDBV_2012_KC545394                                                   -------------------------------------------------------MDSFH
BDBV_2012_KC545396                                                   -------------------------------------------------------MDSFH
TAFV_1994_FJ217162                                                   -------------------------------------------------------MEVVH
VP30gi|807052410|gb|KR105294_1|_VP30gi|807052410|gb|KR105294.1|      --------------------DEDXEKGNL-------------------------------
VP30gi|807051581|gb|KR105211_1|_VP30gi|807051581|gb|KR105211.1|      --------------------DEDXEKGNL-------------------------------
VP30EBOV|EM_074354_EMLab                                             --------------------DEDXEKGNL-------------------------------
VP30EBOV|EM_076770_EMLab                                             --------------------DEDXEKGNL-------------------------------
VP30gi|807052830|gb|KR105336_1|_VP30gi|807052830|gb|KR105336.1|      --------------------DEDXEKGNL-------------------------------
VP30NGA_Mainland_10                                                  ------------------------------------------------------------
VP30EBOV|EM_000015_EMLab                                             --------------------DEDXEKGNL-------------------------------
VP30EBOV|EM_000028_EMLab                                             --------------------DEDXEKGNL-------------------------------
VP30EBOV|EM_000127_EMLab                                             --------------------DEDXEKGNL-------------------------------
VP30EBOV|EM_000218_EMLab                                             --------------------DEDXEKGNL-------------------------------
VP30EBOV|EM_00032Z_EMLab                                             --------------------DEDXEKGNL-------------------------------
VP30EBOV|EM_000501_EMLab                                             --------------------DEDXEKGNL-------------------------------
VP30EBOV|EM_000502_EMLab                                             --------------------DEDXEKGNL-------------------------------
VP30EBOV|EM_000921_EMLab                                             --------------------DEDXEKGNL-------------------------------
VP30EBOV|EM_000925_EMLab                                             --------------------DEDXEKGNL-------------------------------
VP30EBOV|EM_000982_EMLab                                             --------------------DEDXEKGNL-------------------------------
VP30EBOV|EM_000983_EMLab                                             --------------------DEDXEKGNL-------------------------------
VP30EBOV|EM_001101_EMLab                                             --------------------DEDXEKGNL-------------------------------
VP30EBOV|EM_001102_EMLab                                             --------------------DEDXEKGNL-------------------------------
VP30EBOV|EM_004192_EMLab                                             --------------------DEDXEKGNL-------------------------------
VP30EBOV|EM_004503_EMLab                                             --------------------DEDXEKGNL-------------------------------
VP30EBOV|EM_004555_EMLab                                             --------------------DEDXEKGNL-------------------------------
VP30EBOV|EM_004563_EMLab                                             --------------------DEDXEKGNL-------------------------------
VP30EBOV|EM_004580_EMLab                                             --------------------DEDXEKGNL-------------------------------
VP30EBOV|EM_074349_EMLab                                             --------------------DEDXEKGNL-------------------------------
VP30EBOV|EM_074350_EMLab                                             --------------------DEDXEKGNL-------------------------------
VP30EBOV|EM_074351_EMLab                                             --------------------DEDXEKGNL-------------------------------
VP30EBOV|EM_074352_EMLab                                             --------------------DEDXEKGNL-------------------------------
VP30EBOV|EM_074353_EMLab                                             --------------------DEDXEKGNL-------------------------------
VP30EBOV|EM_074391_EMLab                                             --------------------DEDXEKGNL-------------------------------
VP30EBOV|EM_074392_EMLab                                             --------------------DEDXEKGNL-------------------------------
VP30EBOV|EM_074462_EMLab                                             --------------------DEDXEKGNL-------------------------------
VP30EBOV|EM_074548_EMLab                                             --------------------DEDXEKGNL-------------------------------
VP30EBOV|EM_074785_EMLab                                             --------------------DEDXEKGNL-------------------------------
VP30EBOV|EM_074821_EMLab                                             --------------------DEDXEKGNL-------------------------------
VP30EBOV|EM_074822_EMLab                                             --------------------DEDXEKGNL-------------------------------
VP30EBOV|EM_075043_EMLab                                             --------------------DEDXEKGNL-------------------------------
VP30EBOV|EM_075076_EMLab                                             --------------------DEDXEKGNL-------------------------------
VP30EBOV|EM_075368_EMLab                                             --------------------DEDXEKGNL-------------------------------
VP30EBOV|EM_075373_EMLab                                             --------------------DEDXEKGNL-------------------------------
VP30EBOV|EM_075435_EMLab                                             --------------------DEDXEKGNL-------------------------------
VP30EBOV|EM_075447_EMLab                                             --------------------DEDXEKGNL-------------------------------
VP30EBOV|EM_075928_EMLab                                             --------------------DEDXEKGNL-------------------------------
VP30EBOV|EM_075929_EMLab                                             --------------------DEDXEKGNL-------------------------------
VP30EBOV|EM_075930_EMLab                                             --------------------DEDXEKGNL-------------------------------
VP30EBOV|EM_075931_EMLab                                             --------------------DEDXEKGNL-------------------------------
VP30EBOV|EM_075932_EMLab                                             --------------------DEDXEKGNL-------------------------------
VP30EBOV|EM_076138_EMLab                                             --------------------DEDXEKGNL-------------------------------
VP30EBOV|EM_076193_EMLab                                             --------------------DEDXEKGNL-------------------------------
VP30EBOV|EM_076217_EMLab                                             --------------------DEDXEKGNL-------------------------------
VP30EBOV|EM_076322_EMLab                                             --------------------DEDXEKGNL-------------------------------
VP30EBOV|EM_076533_EMLab                                             --------------------DEDXEKGNL-------------------------------
VP30EBOV|EM_076534_EMLab                                             --------------------DEDXEKGNL-------------------------------
VP30EBOV|EM_076610_EMLab                                             --------------------DEDXEKGNL-------------------------------
VP30EBOV|EM_076769_EMLab                                             --------------------DEDXEKGNL-------------------------------
VP30EBOV|EM_076948_EMLab                                             --------------------DEDXEKGNL-------------------------------
VP30EBOV|EM_076949_EMLab                                             --------------------DEDXEKGNL-------------------------------
VP30EBOV|EM_076951_EMLab                                             --------------------DEDXEKGNL-------------------------------
VP30EBOV|EM_078555_EMLab                                             --------------------DEDXEKGNL-------------------------------
VP30EBOV|EM_078608_EMLab                                             --------------------DEDXEKGNL-------------------------------
VP30EBOV|EM_078654_EMLab                                             --------------------DEDXEKGNL-------------------------------
VP30EBOV|EM_078683_EMLab                                             --------------------DEDXEKGNL-------------------------------
VP30EBOV|EM_078697_EMLab                                             --------------------DEDXEKGNL-------------------------------
VP30EBOV|EM_078709_EMLab                                             --------------------DEDXEKGNL-------------------------------
VP30EBOV|EM_080003_EMLab                                             --------------------DEDXEKGNL-------------------------------
VP30EBOV|EM_080165_EMLab                                             --------------------DEDXEKGNL-------------------------------
VP30EBOV|EM_080261_EMLab                                             --------------------DEDXEKGNL-------------------------------
VP30EBOV|EM_080265_EMLab                                             --------------------DEDXEKGNL-------------------------------
VP30EBOV|EM_080269_EMLab                                             --------------------DEDXEKGNL-------------------------------
VP30NGA_061232                                                       --------------------DEDXEKGNL-------------------------------
VP30NGA_DHB_001_07_14                                                --------------------DEDXEKGNL-------------------------------
VP30NGA_DHB_009_08_14                                                --------------------DEDXEKGNL-------------------------------
VP30NGA_DHB_010_08_14                                                --------------------DEDXEKGNL-------------------------------
VP30NGA_DHB_012_08_14                                                --------------------DEDXEKGNL-------------------------------
VP30NGA_DHB_013_08_14                                                --------------------DEDXEKGNL-------------------------------
VP30NGA_DHB_015_09_14                                                --------------------DEDXEKGNL-------------------------------
VP30NGA_DHB_016_08_14                                                --------------------DEDXEKGNL-------------------------------
VP30NGA_DHB_018_08_14                                                --------------------DEDXEKGNL-------------------------------
VP30NGA_DHB_019_08_14                                                --------------------DEDXEKGNL-------------------------------
VP30GIN_2014_Conakry_505_2014_Jul_24                                 --------------------DEDXEKGNL-------------------------------
VP30GIN_2014_Conakry_509_2014_Jul_24                                 --------------------DEDXEKGNL-------------------------------
VP30GIN_2014_Conakry_573_2014_Aug_2                                  --------------------DEDXEKGNL-------------------------------
VP30GIN_2014_Gueckedou_633_2014_Aug_12                               --------------------DEDXEKGNL-------------------------------
VP30GIN_2014_Macenta_645_2014_Aug_14                                 --------------------DEDXEKGNL-------------------------------
VP30GIN_2014_Conakry_653_2014_Aug_15                                 --------------------DEDXEKGNL-------------------------------
VP30GIN_2014_Conakry_657_2014_Aug_16                                 --------------------DEDXEKGNL-------------------------------
VP30GIN_2014_Conakry_678_2014_Aug_19                                 --------------------DEDXEKGNL-------------------------------
VP30GIN_2014_Conakry_684_2014_Aug_20                                 --------------------DEDXEKGNL-------------------------------
VP30GIN_2014_Conakry_691_2014_Aug_21                                 --------------------DEDXEKGNL-------------------------------
VP30GIN_2014_Conakry_701_2014_Aug_22                                 --------------------DEDXEKGNL-------------------------------
VP30GIN_2014_Conakry_740_2014_Aug_26                                 --------------------DEDXEKGNL-------------------------------
VP30GIN_2014_Conakry_786_2014_Aug_28                                 --------------------DEDXEKGNL-------------------------------
VP30GIN_2014_Conakry_787_2014_Aug_28                                 --------------------DEDXEKGNL-------------------------------
VP30GIN_2014_Dubreka_789_2014_Aug_29                                 --------------------DEDXEKGNL-------------------------------
VP30GIN_2014_Coyah_955_2014_Sep_11                                   --------------------DEDXEKGNL-------------------------------
VP30GIN_2014_Conakry_976_2014_Sep_14                                 --------------------DEDXEKGNL-------------------------------
VP30GIN_2014_Forecariah_989_2014_Sep_15                              --------------------DEDXEKGNL-------------------------------
VP30GIN_2014_Conakry_1059_2014_Sep_21                                --------------------DEDXEKGNL-------------------------------
VP30GIN_2014_Coyah_1063_2014_Sep_21                                  --------------------DEDXEKGNL-------------------------------
VP30GIN_2014_Forecariah_1069_2014_Sep_21                             --------------------DEDXEKGNL-------------------------------
VP30GIN_2014_Conakry_1081_2014_Sep_22                                --------------------DEDXEKGNL-------------------------------
VP30GIN_2014_Dalaba_1116_2014_Sep_24                                 --------------------DEDXEKGNL-------------------------------
VP30GIN_2014_Conakry_1120_2014_Sep_25                                --------------------DEDXEKGNL-------------------------------
VP30GIN_2014_Conakry_1121_2014_Sep_25                                --------------------DEDXEKGNL-------------------------------
VP30GIN_2014_Conakry_1205_2014_Oct_2                                 --------------------DEDXEKGNL-------------------------------
VP30GIN_2014_Conakry_1210_2014_Oct_2                                 --------------------DEDXEKGNL-------------------------------
VP30GIN_2014_Dalaba_1211_2014_Oct_2                                  --------------------DEDXEKGNL-------------------------------
VP30GIN_2014_Coyah_1274_2014_Oct_4                                   --------------------DEDXEKGNL-------------------------------
VP30GIN_2014_Coyah_1339_2014_Oct_8                                   --------------------DEDXEKGNL-------------------------------
VP30GIN_2014_Conakry_1340_2014_Oct_8                                 --------------------DEDXEKGNL-------------------------------
VP30GIN_2014_Conakry_1342_2014_Oct_8                                 --------------------DEDXEKGNL-------------------------------
VP30GIN_2014_Coyah_1355_2014_Oct_9                                   --------------------DEDXEKGNL-------------------------------
VP30GIN_2014_Forecariah_1365_2014_Oct_9                              --------------------DEDXEKGNL-------------------------------
VP30GIN_2014_Conakry_1371_2014_Oct_10                                --------------------DEDXEKGNL-------------------------------
VP30GIN_2014_Conakry_1445_2014_Oct_14                                --------------------DEDXEKGNL-------------------------------
VP30GIN_2014_Conakry_1480_2014_Oct_15                                --------------------DEDXEKGNL-------------------------------
VP30GIN_2014_Conakry_1561_2014_Oct_19                                --------------------DEDXEKGNL-------------------------------
VP30GIN_2014_Forecariah_1567_2014_Oct_18                             --------------------DEDXEKGNL-------------------------------
VP30GIN_2014_Forecariah_1568_2014_Oct_18                             --------------------DEDXEKGNL-------------------------------
VP30GIN_2014_Forecariah_1571_2014_Oct_20                             --------------------DEDXEKGNL-------------------------------
VP30GIN_2014_Nzeerekore_1622_2014_Oct_22                             --------------------DEDXEKGNL-------------------------------
VP30GIN_2014_Forecariah_1623_2014_Oct_24                             --------------------DEDXEKGNL-------------------------------
VP30GIN_2014_Conakry_1651_2014_Oct_24                                --------------------DEDXEKGNL-------------------------------
VP30GIN_2014_Conakry_1027_2014_Sep_18                                --------------------DEDXEKGNL-------------------------------
VP30GIN_2014_Conakry_1039_2014_Sep_19                                --------------------DEDXEKGNL-------------------------------
VP30GIN_2014_Conakry_1128_2014_Sep_25                                --------------------DEDXEKGNL-------------------------------
VP30GIN_2014_Conakry_1149_2014_Sep_27                                --------------------DEDXEKGNL-------------------------------
VP30GIN_2014_Conakry_1215_2014_Oct_02                                --------------------DEDXEKGNL-------------------------------
VP30GIN_2014_Conakry_1250_2014_Oct_04                                --------------------DEDXEKGNL-------------------------------
VP30GIN_2014_Conakry_742_2014_Aug_26                                 --------------------DEDXEKGNL-------------------------------
VP30GIN_2014_Conakry_768_2014_Aug_27                                 --------------------DEDXEKGNL-------------------------------
VP30GIN_2014_Coyah_1279_2014_Oct_04                                  --------------------DEDXEKGNL-------------------------------
VP30gi|807052960|gb|KR105349_1|_VP30gi|807052960|gb|KR105349.1|      --------------------DEDXEKGNL-------------------------------
VP30gi|807052950|gb|KR105348_1|_VP30gi|807052950|gb|KR105348.1|      --------------------DEDXEKGNL-------------------------------
VP30gi|807052940|gb|KR105347_1|_VP30gi|807052940|gb|KR105347.1|      --------------------DEDXEKGNL-------------------------------
VP30gi|807052930|gb|KR105346_1|_VP30gi|807052930|gb|KR105346.1|      --------------------DEDXEKGNL-------------------------------
VP30gi|807052920|gb|KR105345_1|_VP30gi|807052920|gb|KR105345.1|      --------------------DEDXEKGNL-------------------------------
VP30gi|807052910|gb|KR105344_1|_VP30gi|807052910|gb|KR105344.1|      --------------------DEDXEKGNL-------------------------------
VP30gi|807052880|gb|KR105341_1|_VP30gi|807052880|gb|KR105341.1|      --------------------DEDXEKGNL-------------------------------
VP30gi|807052860|gb|KR105339_1|_VP30gi|807052860|gb|KR105339.1|      --------------------DEDXEKGNL-------------------------------
VP30gi|807052850|gb|KR105338_1|_VP30gi|807052850|gb|KR105338.1|      --------------------DEDXEKGNL-------------------------------
VP30gi|807052810|gb|KR105334_1|_VP30gi|807052810|gb|KR105334.1|      --------------------DEDXEKGNL-------------------------------
VP30gi|807052790|gb|KR105332_1|_VP30gi|807052790|gb|KR105332.1|      --------------------DEDXEKGNL-------------------------------
VP30gi|807052780|gb|KR105331_1|_VP30gi|807052780|gb|KR105331.1|      --------------------DEDXEKGNL-------------------------------
VP30gi|807052760|gb|KR105329_1|_VP30gi|807052760|gb|KR105329.1|      --------------------DEDXEKGNL-------------------------------
VP30gi|807052750|gb|KR105328_1|_VP30gi|807052750|gb|KR105328.1|      --------------------DEDXEKGNL-------------------------------
VP30gi|807052740|gb|KR105327_1|_VP30gi|807052740|gb|KR105327.1|      --------------------DEDXEKGNL-------------------------------
VP30gi|807052730|gb|KR105326_1|_VP30gi|807052730|gb|KR105326.1|      --------------------DEDXEKGNL-------------------------------
VP30gi|807052720|gb|KR105325_1|_VP30gi|807052720|gb|KR105325.1|      --------------------DEDXEKGNL-------------------------------
VP30gi|807052700|gb|KR105323_1|_VP30gi|807052700|gb|KR105323.1|      --------------------DEDXEKGNL-------------------------------
VP30gi|807052690|gb|KR105322_1|_VP30gi|807052690|gb|KR105322.1|      --------------------DEDXEKGNL-------------------------------
VP30gi|807052680|gb|KR105321_1|_VP30gi|807052680|gb|KR105321.1|      --------------------DEDXEKGNL-------------------------------
VP30gi|807052660|gb|KR105319_1|_VP30gi|807052660|gb|KR105319.1|      --------------------DEDXEKGNL-------------------------------
VP30gi|807052650|gb|KR105318_1|_VP30gi|807052650|gb|KR105318.1|      --------------------DEDXEKGNL-------------------------------
VP30gi|807052640|gb|KR105317_1|_VP30gi|807052640|gb|KR105317.1|      --------------------DEDXEKGNL-------------------------------
VP30gi|807052630|gb|KR105316_1|_VP30gi|807052630|gb|KR105316.1|      --------------------DEDXEKGNL-------------------------------
VP30gi|807052620|gb|KR105315_1|_VP30gi|807052620|gb|KR105315.1|      --------------------DEDXEKGNL-------------------------------
VP30gi|807052610|gb|KR105314_1|_VP30gi|807052610|gb|KR105314.1|      --------------------DEDXEKGNL-------------------------------
VP30gi|807052600|gb|KR105313_1|_VP30gi|807052600|gb|KR105313.1|      --------------------DEDXEKGNL-------------------------------
VP30gi|807052580|gb|KR105311_1|_VP30gi|807052580|gb|KR105311.1|      --------------------DEDXEKGNL-------------------------------
VP30gi|807052570|gb|KR105310_1|_VP30gi|807052570|gb|KR105310.1|      --------------------DEDXEKGNL-------------------------------
VP30gi|807052560|gb|KR105309_1|_VP30gi|807052560|gb|KR105309.1|      --------------------DEDXEKGNL-------------------------------
VP30gi|807052540|gb|KR105307_1|_VP30gi|807052540|gb|KR105307.1|      --------------------DEDXEKGNL-------------------------------
VP30gi|807052530|gb|KR105306_1|_VP30gi|807052530|gb|KR105306.1|      --------------------DEDXEKGNL-------------------------------
VP30gi|807052520|gb|KR105305_1|_VP30gi|807052520|gb|KR105305.1|      --------------------DEDXEKGNL-------------------------------
VP30gi|807052510|gb|KR105304_1|_VP30gi|807052510|gb|KR105304.1|      --------------------DEDXEKGNL-------------------------------
VP30gi|807052500|gb|KR105303_1|_VP30gi|807052500|gb|KR105303.1|      --------------------DEDXEKGNL-------------------------------
VP30gi|807052490|gb|KR105302_1|_VP30gi|807052490|gb|KR105302.1|      --------------------DEDXEKGNL-------------------------------
VP30gi|807052480|gb|KR105301_1|_VP30gi|807052480|gb|KR105301.1|      --------------------DEDXEKGNL-------------------------------
VP30gi|807052470|gb|KR105300_1|_VP30gi|807052470|gb|KR105300.1|      --------------------DEDXEKGNL-------------------------------
VP30gi|807052460|gb|KR105299_1|_VP30gi|807052460|gb|KR105299.1|      --------------------DEDXEKGNL-------------------------------
VP30gi|807052450|gb|KR105298_1|_VP30gi|807052450|gb|KR105298.1|      --------------------DEDXEKGNL-------------------------------
VP30gi|807052440|gb|KR105297_1|_VP30gi|807052440|gb|KR105297.1|      --------------------DEDXEKGNL-------------------------------
VP30gi|807052400|gb|KR105293_1|_VP30gi|807052400|gb|KR105293.1|      --------------------DEDXEKGNL-------------------------------
VP30gi|807052390|gb|KR105292_1|_VP30gi|807052390|gb|KR105292.1|      --------------------DEDXEKGNL-------------------------------
VP30gi|807052360|gb|KR105289_1|_VP30gi|807052360|gb|KR105289.1|      --------------------DEDXEKGNL-------------------------------
VP30gi|807052330|gb|KR105286_1|_VP30gi|807052330|gb|KR105286.1|      --------------------DEDXEKGNL-------------------------------
VP30gi|807052320|gb|KR105285_1|_VP30gi|807052320|gb|KR105285.1|      --------------------DEDXEKGNL-------------------------------
VP30gi|807052310|gb|KR105284_1|_VP30gi|807052310|gb|KR105284.1|      --------------------DEDXEKGNL-------------------------------
VP30gi|807052300|gb|KR105283_1|_VP30gi|807052300|gb|KR105283.1|      --------------------DEDXEKGNL-------------------------------
VP30gi|807052290|gb|KR105282_1|_VP30gi|807052290|gb|KR105282.1|      --------------------DEDXEKGNL-------------------------------
VP30gi|807052280|gb|KR105281_1|_VP30gi|807052280|gb|KR105281.1|      --------------------DEDXEKGNL-------------------------------
VP30gi|807052270|gb|KR105280_1|_VP30gi|807052270|gb|KR105280.1|      --------------------DEDXEKGNL-------------------------------
VP30gi|807052260|gb|KR105279_1|_VP30gi|807052260|gb|KR105279.1|      --------------------DEDXEKGNL-------------------------------
VP30gi|807052250|gb|KR105278_1|_VP30gi|807052250|gb|KR105278.1|      --------------------DEDXEKGNL-------------------------------
VP30gi|807052240|gb|KR105277_1|_VP30gi|807052240|gb|KR105277.1|      --------------------DEDXEKGNL-------------------------------
VP30gi|807052230|gb|KR105276_1|_VP30gi|807052230|gb|KR105276.1|      --------------------DEDXEKGNL-------------------------------
VP30gi|807052220|gb|KR105275_1|_VP30gi|807052220|gb|KR105275.1|      --------------------DEDXEKGNL-------------------------------
VP30gi|807052200|gb|KR105273_1|_VP30gi|807052200|gb|KR105273.1|      --------------------DEDXEKGNL-------------------------------
VP30gi|807052191|gb|KR105272_1|_VP30gi|807052191|gb|KR105272.1|      --------------------DEDXEKGNL-------------------------------
VP30gi|807052181|gb|KR105271_1|_VP30gi|807052181|gb|KR105271.1|      --------------------DEDXEKGNL-------------------------------
VP30gi|807052161|gb|KR105269_1|_VP30gi|807052161|gb|KR105269.1|      --------------------DEDXEKGNL-------------------------------
VP30gi|807052151|gb|KR105268_1|_VP30gi|807052151|gb|KR105268.1|      --------------------DEDXEKGNL-------------------------------
VP30gi|807052141|gb|KR105267_1|_VP30gi|807052141|gb|KR105267.1|      --------------------DEDXEKGNL-------------------------------
VP30gi|807052131|gb|KR105266_1|_VP30gi|807052131|gb|KR105266.1|      --------------------DEDXEKGNL-------------------------------
VP30gi|807052121|gb|KR105265_1|_VP30gi|807052121|gb|KR105265.1|      --------------------DEDXEKGNL-------------------------------
VP30gi|807052111|gb|KR105264_1|_VP30gi|807052111|gb|KR105264.1|      --------------------DEDXEKGNL-------------------------------
VP30gi|807052091|gb|KR105262_1|_VP30gi|807052091|gb|KR105262.1|      --------------------DEDXEKGNL-------------------------------
VP30gi|807052081|gb|KR105261_1|_VP30gi|807052081|gb|KR105261.1|      --------------------DEDXEKGNL-------------------------------
VP30gi|807052071|gb|KR105260_1|_VP30gi|807052071|gb|KR105260.1|      --------------------DEDXEKGNL-------------------------------
VP30gi|807052061|gb|KR105259_1|_VP30gi|807052061|gb|KR105259.1|      --------------------DEDXEKGNL-------------------------------
VP30gi|807052051|gb|KR105258_1|_VP30gi|807052051|gb|KR105258.1|      --------------------DEDXEKGNL-------------------------------
VP30gi|807052041|gb|KR105257_1|_VP30gi|807052041|gb|KR105257.1|      --------------------DEDXEKGNL-------------------------------
VP30gi|807052031|gb|KR105256_1|_VP30gi|807052031|gb|KR105256.1|      --------------------DEDXEKGNL-------------------------------
VP30gi|807052021|gb|KR105255_1|_VP30gi|807052021|gb|KR105255.1|      --------------------DEDXEKGNL-------------------------------
VP30gi|807052011|gb|KR105254_1|_VP30gi|807052011|gb|KR105254.1|      --------------------DEDXEKGNL-------------------------------
VP30gi|807052001|gb|KR105253_1|_VP30gi|807052001|gb|KR105253.1|      --------------------DEDXEKGNL-------------------------------
VP30gi|807051991|gb|KR105252_1|_VP30gi|807051991|gb|KR105252.1|      --------------------DEDXEKGNL-------------------------------
VP30gi|807051981|gb|KR105251_1|_VP30gi|807051981|gb|KR105251.1|      --------------------DEDXEKGNL-------------------------------
VP30gi|807051971|gb|KR105250_1|_VP30gi|807051971|gb|KR105250.1|      --------------------DEDXEKGNL-------------------------------
VP30gi|807051961|gb|KR105249_1|_VP30gi|807051961|gb|KR105249.1|      --------------------DEDXEKGNL-------------------------------
VP30gi|807051951|gb|KR105248_1|_VP30gi|807051951|gb|KR105248.1|      --------------------DEDXEKGNL-------------------------------
VP30gi|807051941|gb|KR105247_1|_VP30gi|807051941|gb|KR105247.1|      --------------------DEDXEKGNL-------------------------------
VP30gi|807051931|gb|KR105246_1|_VP30gi|807051931|gb|KR105246.1|      --------------------DEDXEKGNL-------------------------------
VP30gi|807051921|gb|KR105245_1|_VP30gi|807051921|gb|KR105245.1|      --------------------DEDXEKGNL-------------------------------
VP30gi|807051911|gb|KR105244_1|_VP30gi|807051911|gb|KR105244.1|      --------------------DEDXEKGNL-------------------------------
VP30gi|807051901|gb|KR105243_1|_VP30gi|807051901|gb|KR105243.1|      --------------------DEDXEKGNL-------------------------------
VP30gi|807051891|gb|KR105242_1|_VP30gi|807051891|gb|KR105242.1|      --------------------DEDXEKGNL-------------------------------
VP30gi|807051881|gb|KR105241_1|_VP30gi|807051881|gb|KR105241.1|      --------------------DEDXEKGNL-------------------------------
VP30gi|807051871|gb|KR105240_1|_VP30gi|807051871|gb|KR105240.1|      --------------------DEDXEKGNL-------------------------------
VP30gi|807051861|gb|KR105239_1|_VP30gi|807051861|gb|KR105239.1|      --------------------DEDXEKGNL-------------------------------
VP30gi|807051841|gb|KR105237_1|_VP30gi|807051841|gb|KR105237.1|      --------------------DEDXEKGNL-------------------------------
VP30gi|807051821|gb|KR105235_1|_VP30gi|807051821|gb|KR105235.1|      --------------------DEDXEKGNL-------------------------------
VP30gi|807051811|gb|KR105234_1|_VP30gi|807051811|gb|KR105234.1|      --------------------DEDXEKGNL-------------------------------
VP30gi|807051791|gb|KR105232_1|_VP30gi|807051791|gb|KR105232.1|      --------------------DEDXEKGNL-------------------------------
VP30gi|807051781|gb|KR105231_1|_VP30gi|807051781|gb|KR105231.1|      --------------------DEDXEKGNL-------------------------------
VP30gi|807051771|gb|KR105230_1|_VP30gi|807051771|gb|KR105230.1|      --------------------DEDXEKGNL-------------------------------
VP30gi|807051761|gb|KR105229_1|_VP30gi|807051761|gb|KR105229.1|      --------------------DEDXEKGNL-------------------------------
VP30gi|807051751|gb|KR105228_1|_VP30gi|807051751|gb|KR105228.1|      --------------------DEDXEKGNL-------------------------------
VP30gi|807051741|gb|KR105227_1|_VP30gi|807051741|gb|KR105227.1|      --------------------DEDXEKGNL-------------------------------
VP30gi|807051731|gb|KR105226_1|_VP30gi|807051731|gb|KR105226.1|      --------------------DEDXEKGNL-------------------------------
VP30gi|807051721|gb|KR105225_1|_VP30gi|807051721|gb|KR105225.1|      --------------------DEDXEKGNL-------------------------------
VP30gi|807051711|gb|KR105224_1|_VP30gi|807051711|gb|KR105224.1|      --------------------DEDXEKGNL-------------------------------
VP30gi|807051701|gb|KR105223_1|_VP30gi|807051701|gb|KR105223.1|      --------------------DEDXEKGNL-------------------------------
VP30gi|807051691|gb|KR105222_1|_VP30gi|807051691|gb|KR105222.1|      --------------------DEDXEKGNL-------------------------------
VP30gi|807051681|gb|KR105221_1|_VP30gi|807051681|gb|KR105221.1|      --------------------DEDXEKGNL-------------------------------
VP30gi|807051671|gb|KR105220_1|_VP30gi|807051671|gb|KR105220.1|      --------------------DEDXEKGNL-------------------------------
VP30gi|807051661|gb|KR105219_1|_VP30gi|807051661|gb|KR105219.1|      --------------------DEDXEKGNL-------------------------------
VP30gi|807051651|gb|KR105218_1|_VP30gi|807051651|gb|KR105218.1|      --------------------DEDXEKGNL-------------------------------
VP30gi|807051641|gb|KR105217_1|_VP30gi|807051641|gb|KR105217.1|      --------------------DEDXEKGNL-------------------------------
VP30gi|807051631|gb|KR105216_1|_VP30gi|807051631|gb|KR105216.1|      --------------------DEDXEKGNL-------------------------------
VP30gi|807051621|gb|KR105215_1|_VP30gi|807051621|gb|KR105215.1|      --------------------DEDXEKGNL-------------------------------
VP30gi|807051611|gb|KR105214_1|_VP30gi|807051611|gb|KR105214.1|      --------------------DEDXEKGNL-------------------------------
VP30gi|807051601|gb|KR105213_1|_VP30gi|807051601|gb|KR105213.1|      --------------------DEDXEKGNL-------------------------------
VP30gi|807051591|gb|KR105212_1|_VP30gi|807051591|gb|KR105212.1|      --------------------DEDXEKGNL-------------------------------
VP30gi|807051571|gb|KR105210_1|_VP30gi|807051571|gb|KR105210.1|      --------------------DEDXEKGNL-------------------------------
VP30gi|807051561|gb|KR105209_1|_VP30gi|807051561|gb|KR105209.1|      --------------------DEDXEKGNL-------------------------------
VP30gi|807051551|gb|KR105208_1|_VP30gi|807051551|gb|KR105208.1|      --------------------DEDXEKGNL-------------------------------
VP30gi|807051541|gb|KR105207_1|_VP30gi|807051541|gb|KR105207.1|      --------------------DEDXEKGNL-------------------------------
VP30gi|807051531|gb|KR105206_1|_VP30gi|807051531|gb|KR105206.1|      --------------------DEDXEKGNL-------------------------------
VP30gi|807051521|gb|KR105205_1|_VP30gi|807051521|gb|KR105205.1|      --------------------DEDXEKGNL-------------------------------
VP30gi|807051511|gb|KR105204_1|_VP30gi|807051511|gb|KR105204.1|      --------------------DEDXEKGNL-------------------------------
VP30gi|807051491|gb|KR105202_1|_VP30gi|807051491|gb|KR105202.1|      --------------------DEDXEKGNL-------------------------------
VP30gi|807051481|gb|KR105201_1|_VP30gi|807051481|gb|KR105201.1|      --------------------DEDXEKGNL-------------------------------
VP30gi|807051471|gb|KR105200_1|_VP30gi|807051471|gb|KR105200.1|      --------------------DEDXEKGNL-------------------------------
VP30gi|667853353|gb|KM233118_1|_VP30gi|667853353|gb|KM233118.1|      --------------------DEDXEKGNL-------------------------------
VP30gi|667853343|gb|KM233117_1|_VP30gi|667853343|gb|KM233117.1|      --------------------DEDXEKGNL-------------------------------
VP30gi|667853332|gb|KM233116_1|_VP30gi|667853332|gb|KM233116.1|      --------------------DEDXEKGNL-------------------------------
VP30gi|667853322|gb|KM233115_1|_VP30gi|667853322|gb|KM233115.1|      --------------------DEDXEKGNL-------------------------------
VP30gi|667853311|gb|KM233114_1|_VP30gi|667853311|gb|KM233114.1|      --------------------DEDXEKGNL-------------------------------
VP30gi|667853301|gb|KM233113_1|_VP30gi|667853301|gb|KM233113.1|      --------------------DEDXEKGNL-------------------------------
VP30gi|667853291|gb|KM233112_1|_VP30gi|667853291|gb|KM233112.1|      --------------------DEDXEKGNL-------------------------------
VP30gi|667853280|gb|KM233111_1|_VP30gi|667853280|gb|KM233111.1|      --------------------DEDXEKGNL-------------------------------
VP30gi|667853270|gb|KM233110_1|_VP30gi|667853270|gb|KM233110.1|      --------------------DEDXEKGNL-------------------------------
VP30gi|667853259|gb|KM233109_1|_VP30gi|667853259|gb|KM233109.1|      --------------------DEDXEKGNL-------------------------------
VP30gi|667853249|gb|KM233108_1|_VP30gi|667853249|gb|KM233108.1|      --------------------DEDXEKGNL-------------------------------
VP30gi|667853239|gb|KM233107_1|_VP30gi|667853239|gb|KM233107.1|      --------------------DEDXEKGNL-------------------------------
VP30gi|667853228|gb|KM233106_1|_VP30gi|667853228|gb|KM233106.1|      --------------------DEDXEKGNL-------------------------------
VP30gi|667853218|gb|KM233105_1|_VP30gi|667853218|gb|KM233105.1|      --------------------DEDXEKGNL-------------------------------
VP30gi|667853207|gb|KM233104_1|_VP30gi|667853207|gb|KM233104.1|      --------------------DEDXEKGNL-------------------------------
VP30gi|667853197|gb|KM233103_1|_VP30gi|667853197|gb|KM233103.1|      --------------------DEDXEKGNL-------------------------------
VP30gi|667853186|gb|KM233102_1|_VP30gi|667853186|gb|KM233102.1|      --------------------DEDXEKGNL-------------------------------
VP30gi|667853176|gb|KM233101_1|_VP30gi|667853176|gb|KM233101.1|      --------------------DEDXEKGNL-------------------------------
VP30gi|667853166|gb|KM233100_1|_VP30gi|667853166|gb|KM233100.1|      --------------------DEDXEKGNL-------------------------------
VP30gi|667853155|gb|KM233099_1|_VP30gi|667853155|gb|KM233099.1|      --------------------DEDXEKGNL-------------------------------
VP30gi|667853145|gb|KM233098_1|_VP30gi|667853145|gb|KM233098.1|      --------------------DEDXEKGNL-------------------------------
VP30gi|667853134|gb|KM233097_1|_VP30gi|667853134|gb|KM233097.1|      --------------------DEDXEKGNL-------------------------------
VP30gi|667853124|gb|KM233096_1|_VP30gi|667853124|gb|KM233096.1|      --------------------DEDXEKGNL-------------------------------
VP30gi|667853113|gb|KM233095_1|_VP30gi|667853113|gb|KM233095.1|      --------------------DEDXEKGNL-------------------------------
VP30gi|667853103|gb|KM233094_1|_VP30gi|667853103|gb|KM233094.1|      --------------------DEDXEKGNL-------------------------------
VP30gi|667853093|gb|KM233093_1|_VP30gi|667853093|gb|KM233093.1|      --------------------DEDXEKGNL-------------------------------
VP30gi|667853082|gb|KM233092_1|_VP30gi|667853082|gb|KM233092.1|      --------------------DEDXEKGNL-------------------------------
VP30gi|667853072|gb|KM233091_1|_VP30gi|667853072|gb|KM233091.1|      --------------------DEDXEKGNL-------------------------------
VP30gi|667853062|gb|KM233090_1|_VP30gi|667853062|gb|KM233090.1|      --------------------DEDXEKGNL-------------------------------
VP30gi|667853051|gb|KM233089_1|_VP30gi|667853051|gb|KM233089.1|      --------------------DEDXEKGNL-------------------------------
VP30gi|667853041|gb|KM233088_1|_VP30gi|667853041|gb|KM233088.1|      --------------------DEDXEKGNL-------------------------------
VP30gi|667853030|gb|KM233087_1|_VP30gi|667853030|gb|KM233087.1|      --------------------DEDXEKGNL-------------------------------
VP30gi|667853020|gb|KM233086_1|_VP30gi|667853020|gb|KM233086.1|      --------------------DEDXEKGNL-------------------------------
VP30gi|667853009|gb|KM233085_1|_VP30gi|667853009|gb|KM233085.1|      --------------------DEDXEKGNL-------------------------------
VP30gi|667852999|gb|KM233084_1|_VP30gi|667852999|gb|KM233084.1|      --------------------DEDXEKGNL-------------------------------
VP30gi|667852988|gb|KM233083_1|_VP30gi|667852988|gb|KM233083.1|      --------------------DEDXEKGNL-------------------------------
VP30gi|667852978|gb|KM233082_1|_VP30gi|667852978|gb|KM233082.1|      --------------------DEDXEKGNL-------------------------------
VP30gi|667852967|gb|KM233081_1|_VP30gi|667852967|gb|KM233081.1|      --------------------DEDXEKGNL-------------------------------
VP30gi|667852957|gb|KM233080_1|_VP30gi|667852957|gb|KM233080.1|      --------------------DEDXEKGNL-------------------------------
VP30gi|667852945|gb|KM233079_1|_VP30gi|667852945|gb|KM233079.1|      --------------------DEDXEKGNL-------------------------------
VP30gi|667852934|gb|KM233078_1|_VP30gi|667852934|gb|KM233078.1|      --------------------DEDXEKGNL-------------------------------
VP30gi|667852924|gb|KM233077_1|_VP30gi|667852924|gb|KM233077.1|      --------------------DEDXEKGNL-------------------------------
VP30gi|667852914|gb|KM233076_1|_VP30gi|667852914|gb|KM233076.1|      --------------------DEDXEKGNL-------------------------------
VP30gi|667852903|gb|KM233075_1|_VP30gi|667852903|gb|KM233075.1|      --------------------DEDXEKGNL-------------------------------
VP30gi|667852893|gb|KM233074_1|_VP30gi|667852893|gb|KM233074.1|      --------------------DEDXEKGNL-------------------------------
VP30gi|667852882|gb|KM233073_1|_VP30gi|667852882|gb|KM233073.1|      --------------------DEDXEKGNL-------------------------------
VP30gi|667852872|gb|KM233072_1|_VP30gi|667852872|gb|KM233072.1|      --------------------DEDXEKGNL-------------------------------
VP30gi|667852861|gb|KM233071_1|_VP30gi|667852861|gb|KM233071.1|      --------------------DEDXEKGNL-------------------------------
VP30gi|667852851|gb|KM233070_1|_VP30gi|667852851|gb|KM233070.1|      --------------------DEDXEKGNL-------------------------------
VP30gi|667852840|gb|KM233069_1|_VP30gi|667852840|gb|KM233069.1|      --------------------DEDXEKGNL-------------------------------
VP30EBOV|EM_079388_EMLab                                             --------------------DEDXEKGNL-------------------------------
VP30NGA_061304                                                       --------------------DEDXEKGNL-------------------------------
VP30GIN_2014_Coyah_1321_2014_Oct_7                                   --------------------DEDXEKGNL-------------------------------
VP30gi|807052430|gb|KR105296_1|_VP30gi|807052430|gb|KR105296.1|      --------------------DEDXEKGNL-------------------------------
VP30EBOV|EM_078639_EMLab                                             --------------------DEDXEKGNL-------------------------------
VP30EBOV|EM_078670_EMLab                                             --------------------DEDXEKGNL-------------------------------
VP30EBOV|EM_000457_EMLab                                             --------------------DEDXEKGNL-------------------------------
VP30EBOV|EM_004494_EMLab                                             --------------------DEDXEKGNL-------------------------------
VP30EBOV|EM_004481_EMLab                                             --------------------DEDXEKGNL-------------------------------
VP30EBOV|EM_076191_EMLab                                             --------------------DEDXEKGNL-------------------------------
VP30EBOV|EM_076192_EMLab                                             --------------------DEDXEKGNL-------------------------------
VP30EBOV|EM_076334_EMLab                                             --------------------DEDXEKGNL-------------------------------
VP30EBOV|EM_076335_EMLab                                             --------------------DEDXEKGNL-------------------------------
VP30EBOV|EM_076383_EMLab                                             --------------------DEDXEKGNL-------------------------------
VP30EBOV|EM_078416_EMLab                                             --------------------DEDXEKGNL-------------------------------
VP30EBOV|EM_078556_EMLab                                             --------------------DEDXEKGNL-------------------------------
VP30EBOV|EM_078638_EMLab                                             --------------------DEDXEKGNL-------------------------------
VP30EBOV|EM_078656_EMLab                                             --------------------DEDXEKGNL-------------------------------
VP30EBOV|EM_078415_EMLab                                             --------------------DEDXEKGNL-------------------------------
VP30GIN_2014_Coyah_1394_2014_Oct_11                                  --------------------DEDXEKGNL-------------------------------
VP30GIN_2014_Conakry_1454_2014_Oct_14                                --------------------DEDXEKGNL-------------------------------
VP30GIN_2014_Conakry_1481_2014_Oct_15                                --------------------DEDXEKGNL-------------------------------
VP30GIN_2014_Conakry_1491_2014_Oct_16                                --------------------DEDXEKGNL-------------------------------
VP30gi|807052590|gb|KR105312_1|_VP30gi|807052590|gb|KR105312.1|      --------------------DEDXEKGNL-------------------------------
VP30gi|807052550|gb|KR105308_1|_VP30gi|807052550|gb|KR105308.1|      --------------------DEDXEKGNL-------------------------------
VP30EBOV|EM_004059_EMLab                                             --------------------DEDXEKGNL-------------------------------
VP30EBOV|EM_004085_EMLab                                             --------------------DEDXEKGNL-------------------------------
VP30EBOV|EM_004259_EMLab                                             --------------------DEDXEKGNL-------------------------------
VP30EBOV|EM_004290_EMLab                                             --------------------DEDXEKGNL-------------------------------
VP30EBOV|EM_004414_EMLab                                             --------------------DEDXEKGNL-------------------------------
VP30EBOV|EM_004422_EMLab                                             --------------------DEDXEKGNL-------------------------------
VP30EBOV|EM_004437_EMLab                                             --------------------DEDXEKGNL-------------------------------
VP30EBOV|EM_004438_EMLab                                             --------------------DEDXEKGNL-------------------------------
VP30EBOV|EM_076403_EMLab                                             --------------------DEDXEKGNL-------------------------------
VP30EBOV|EM_076472_EMLab                                             --------------------DEDXEKGNL-------------------------------
VP30EBOV|EM_078694_EMLab                                             --------------------DEDXEKGNL-------------------------------
VP30EBOV|EM_078706_EMLab                                             --------------------DEDXEKGNL-------------------------------
VP30EBOV|EM_078722_EMLab|GUI                                         --------------------DEDXEKGNL-------------------------------
VP30EBOV|EM_078763_EMLab                                             --------------------DEDXEKGNL-------------------------------
VP30EBOV|EM_078779_EMLab                                             --------------------DEDXEKGNL-------------------------------
VP30EBOV|EM_004201_EMLab                                             --------------------DEDXEKGNL-------------------------------
VP30gi|807051801|gb|KR105233_1|_VP30gi|807051801|gb|KR105233.1|      --------------------DEDXEKGNL-------------------------------
VP30gi|807051851|gb|KR105238_1|_VP30gi|807051851|gb|KR105238.1|      --------------------DEDXEKGNL-------------------------------
VP30gi|807052171|gb|KR105270_1|_VP30gi|807052171|gb|KR105270.1|      --------------------DEDXEKGNL-------------------------------
VP30gi|807052210|gb|KR105274_1|_VP30gi|807052210|gb|KR105274.1|      --------------------DEDXEKGNL-------------------------------
VP30gi|807052350|gb|KR105288_1|_VP30gi|807052350|gb|KR105288.1|      --------------------DEDXEKGNL-------------------------------
VP30gi|807052340|gb|KR105287_1|_VP30gi|807052340|gb|KR105287.1|      --------------------DEDXEKGNL-------------------------------
VP30gi|807052101|gb|KR105263_1|_VP30gi|807052101|gb|KR105263.1|      --------------------DEDXEKGNL-------------------------------
VP30gi|807052370|gb|KR105290_1|_VP30gi|807052370|gb|KR105290.1|      --------------------DEDXEKGDL-------------------------------
VP30gi|807052380|gb|KR105291_1|_VP30gi|807052380|gb|KR105291.1|      --------------------DEDXEKGNL-------------------------------
VP30gi|807052420|gb|KR105295_1|_VP30gi|807052420|gb|KR105295.1|      --------------------DEDXEKGNL-------------------------------
VP30gi|807052710|gb|KR105324_1|_VP30gi|807052710|gb|KR105324.1|      --------------------DEDXEKGNL-------------------------------
VP30gi|807052670|gb|KR105320_1|_VP30gi|807052670|gb|KR105320.1|      --------------------DEDXEKGNL-------------------------------
VP30gi|807052820|gb|KR105335_1|_VP30gi|807052820|gb|KR105335.1|      --------------------DEDXEKGNL-------------------------------
VP30gi|807052870|gb|KR105340_1|_VP30gi|807052870|gb|KR105340.1|      --------------------DEDXEKGNL-------------------------------
VP30gi|807052900|gb|KR105343_1|_VP30gi|807052900|gb|KR105343.1|      --------------------DEDXEKGNL-------------------------------
VP30gi|807052890|gb|KR105342_1|_VP30gi|807052890|gb|KR105342.1|      --------------------DEDXEKGNL-------------------------------
VP30gi|807052770|gb|KR105330_1|_VP30gi|807052770|gb|KR105330.1|      --------------------DEDXEKGNL-------------------------------
VP30GIN_2014_Conakry_507_2014_Jul_24                                 --------------------DEDXEKGNL-------------------------------
VP30gi|807052800|gb|KR105333_1|_VP30gi|807052800|gb|KR105333.1|      --------------------DEDXEKGNL-------------------------------
VP30GIN_2014_Conakry_1043_2014_Sep_19                                --------------------DEDXEKGNL-------------------------------
VP30GIN_2014_Conakry_1105_2014_Sep_24                                --------------------DEDXEKGNL-------------------------------
VP30EBOV|EM_080223_EMLab                                             --------------------DEDXEKGNL-------------------------------
VP30EBOV|EM_074684_EMLab                                             --------------------DEDXEKGNL-------------------------------
VP30EBOV|EM_000968_EMLab                                             --------------------DEDXEKGNL-------------------------------
VP30EBOV|EM_000958_EMLab                                             --------------------DEDXEKGNL-------------------------------
VP30EBOV|EM_004589_EMLab                                             --------------------DEDXEKGNL-------------------------------
VP30EBOV|EM_000027_EMLab                                             --------------------DEDXEKGNL-------------------------------
VP30EBOV|EM_000128_EMLab                                             --------------------DEDXEKGNL-------------------------------
VP30EBOV|EM_000219_EMLab                                             --------------------DEDXEKGNL-------------------------------
VP30EBOV|EM_000706_EMLab                                             --------------------DEDXEKGNL-------------------------------
VP30EBOV|EM_074436_EMLab                                             --------------------DEDXEKGNL-------------------------------
VP30EBOV|EM_074437_EMLab                                             --------------------DEDXEKGNL-------------------------------
VP30EBOV|EM_074438_EMLab                                             --------------------DEDXEKGNL-------------------------------
VP30EBOV|EM_074439_EMLab                                             --------------------DEDXEKGNL-------------------------------
VP30EBOV|EM_080065_EMLab                                             --------------------DEDXEKGNL-------------------------------
VP30EBOV|EM_080067_EMLab                                             --------------------DEDXEKGNL-------------------------------
VP30EBOV|EM_074720_EMLab                                             --------------------DEDXEKGNL-------------------------------
VP30GIN_2014_Kindia_1047_2014_Sep_20                                 --------------------DEDXEKGNL-------------------------------
VP30EBOV|EM_079880_EMLab                                             --------------------DEDXEKGNL-------------------------------
VP30EBOV|EM_079677_EMLab                                             --------------------DEDXEKGNL-------------------------------
VP30EBOV|EM_079497_EMLab                                             --------------------DEDXEKGNL-------------------------------
VP30EBOV|EM_074335_EMLab                                             --------------------DEDXEKGNL-------------------------------
VP30EBOV|EM_079750_EMLab                                             --------------------DEDXEKGNL-------------------------------
VP30EBOV|EM_079775_EMLab                                             --------------------DEDXEKGNL-------------------------------
VP30EBOV|EM_079815_EMLab                                             --------------------DEDXEKGNL-------------------------------
VP30EBOV|EM_079859_EMLab                                             --------------------DEDXEKGNL-------------------------------
VP30EBOV|EM_079910_EMLab                                             --------------------DEDXEKGNL-------------------------------
VP30EBOV|EM_079911_EMLab                                             --------------------DEDXEKGNL-------------------------------
VP30EBOV|EM_079912_EMLab                                             --------------------DEDXEKGNL-------------------------------
VP30EBOV|EM_079913_EMLab                                             --------------------DEDXEKGNL-------------------------------
VP30EBOV|EM_079914_EMLab                                             --------------------DEDXEKGNL-------------------------------
VP30EBOV|EM_080063_EMLab                                             --------------------DEDXEKGNL-------------------------------
VP30EBOV|EM_080141_EMLab                                             --------------------DEDXEKGNL-------------------------------
VP30GIN_2014_Siguiri_517_2014_Jul_24                                 --------------------DEDXEKGNL-------------------------------
VP30GIN_2014_Kouroussa_531_2014_Jul_27                               --------------------DEDXEKGNL-------------------------------
VP30EBOV|EM_000500_EMLab                                             --------------------DEDXEKGNL-------------------------------
VP30EBOV|EM_000707_EMLab                                             --------------------DEDXEKGNL-------------------------------
VP30EBOV|EM_074461_EMLab                                             --------------------DEDXEKGNL-------------------------------
VP30EBOV|EM_074531_EMLab                                             --------------------DEDXEKGNL-------------------------------
VP30EBOV|EM_079404_EMLab                                             --------------------DEDXEKGNL-------------------------------
VP30EBOV|EM_079405_EMLab                                             --------------------DEDXEKGNL-------------------------------
VP30EBOV|EM_079408_EMLab                                             --------------------DEDXEKGNL-------------------------------
VP30EBOV|EM_079410_EMLab                                             --------------------DEDXEKGNL-------------------------------
VP30EBOV|EM_079412_EMLab                                             --------------------DEDXEKGNL-------------------------------
VP30EBOV|EM_079413_EMLab                                             --------------------DEDXEKGNL-------------------------------
VP30EBOV|EM_079414_EMLab                                             --------------------DEDXEKGNL-------------------------------
VP30EBOV|EM_079421_EMLab                                             --------------------DEDXEKGNL-------------------------------
VP30EBOV|EM_079422_EMLab                                             --------------------DEDXEKGNL-------------------------------
VP30EBOV|EM_079423_EMLab                                             --------------------DEDXEKGNL-------------------------------
VP30EBOV|EM_079424_EMLab                                             --------------------DEDXEKGNL-------------------------------
VP30EBOV|EM_079429_EMLab                                             --------------------DEDXEKGNL-------------------------------
VP30EBOV|EM_079434_EMLab                                             --------------------DEDXEKGNL-------------------------------
VP30EBOV|EM_079442_EMLab                                             --------------------DEDXEKGNL-------------------------------
VP30EBOV|EM_079444_EMLab                                             --------------------DEDXEKGNL-------------------------------
VP30EBOV|EM_079450_EMLab                                             --------------------DEDXEKGNL-------------------------------
VP30EBOV|EM_079464_EMLab                                             --------------------DEDXEKGNL-------------------------------
VP30EBOV|EM_079514_EMLab                                             --------------------DEDXEKGNL-------------------------------
VP30EBOV|EM_079517_EMLab                                             --------------------DEDXEKGNL-------------------------------
VP30EBOV|EM_079542_EMLab                                             --------------------DEDXEKGNL-------------------------------
VP30EBOV|EM_079549_EMLab                                             --------------------DEDXEKGNL-------------------------------
VP30EBOV|EM_079578_EMLab                                             --------------------DEDXEKGNL-------------------------------
VP30EBOV|EM_079587_EMLab                                             --------------------DEDXEKGNL-------------------------------
VP30EBOV|EM_079622_EMLab                                             --------------------DEDXEKGNL-------------------------------
VP30EBOV|EM_079630_EMLab                                             --------------------DEDXEKGNL-------------------------------
VP30EBOV|EM_079657_EMLab                                             --------------------DEDXEKGNL-------------------------------
VP30EBOV|EM_079659_EMLab                                             --------------------DEDXEKGNL-------------------------------
VP30EBOV|EM_079681_EMLab                                             --------------------DEDXEKGNL-------------------------------
VP30EBOV|EM_079685_EMLab                                             --------------------DEDXEKGNL-------------------------------
VP30EBOV|EM_079702_EMLab                                             --------------------DEDXEKGNL-------------------------------
VP30EBOV|EM_079731_EMLab                                             --------------------DEDXEKGNL-------------------------------
VP30EBOV|EM_079749_EMLab                                             --------------------DEDXEKGNL-------------------------------
VP30EBOV|EM_079753_EMLab                                             --------------------DEDXEKGNL-------------------------------
VP30EBOV|EM_079772_EMLab                                             --------------------DEDXEKGNL-------------------------------
VP30EBOV|EM_079876_EMLab                                             --------------------DEDXEKGNL-------------------------------
VP30EBOV|EM_079915_EMLab                                             --------------------DEDXEKGNL-------------------------------
VP30EBOV|EM_079983_EMLab                                             --------------------DEDXEKGNL-------------------------------
VP30EBOV|EM_080011_EMLab                                             --------------------DEDXEKGNL-------------------------------
VP30EBOV|EM_080064_EMLab                                             --------------------DEDXEKGNL-------------------------------
VP30EBOV|EM_080066_EMLab                                             --------------------DEDXEKGNL-------------------------------
VP30EBOV|EM_080076_EMLab                                             --------------------DEDXEKGNL-------------------------------
VP30EBOV|EM_080132_EMLab                                             --------------------DEDXEKGNL-------------------------------
VP30EBOV|EM_080193|EMLab                                             --------------------DEDXEKGNL-------------------------------
VP30EBOV|EM_080213_EMLab                                             --------------------DEDXEKGNL-------------------------------
VP30EBOV|EM_080253_EMLab                                             --------------------DEDXEKGNL-------------------------------
VP30GIN_2014_Conakry_1193_2014_Sep_28                                --------------------DEDXEKGNL-------------------------------
VP30GIN_2014_Conakry_1249_2014_Oct_4                                 --------------------DEDXEKGNL-------------------------------
VP30GIN_2014_Coyah_1277_2014_Oct_4                                   --------------------DEDXEKGNL-------------------------------
VP30GIN_2014_Coyah_1278_2014_Oct_4                                   --------------------DEDXEKGNL-------------------------------
VP30GIN_2014_Conakry_1298_2014_Oct_6                                 --------------------DEDXEKGNL-------------------------------
VP30GIN_2014_Coyah_1316_2014_Oct_7                                   --------------------DEDXEKGNL-------------------------------
VP30GIN_2014_Kerouane_1331_2014_Oct_7                                --------------------DEDXEKGNL-------------------------------
VP30GIN_2014_Coyah_1333_2014_Oct_7                                   --------------------DEDXEKGNL-------------------------------
VP30GIN_2014_Coyah_1374_2014_Oct_10                                  --------------------DEDXEKGNL-------------------------------
VP30GIN_2014_Coyah_1436_2014_Oct_13                                  --------------------DEDXEKGNL-------------------------------
VP30GIN_2014_Conakry_1551_2014_Oct_18                                --------------------DEDXEKGNL-------------------------------
VP30GIN_2014_Kindia_1648_2014_Oct_23                                 --------------------DEDXEKGNL-------------------------------
VP30GIN_2014_Coyah_1652_2014_Oct_24                                  --------------------DEDXEKGNL-------------------------------
VP30GIN_2014_Coyah_1686_2014_Oct_24                                  --------------------DEDXEKGNL-------------------------------
VP30GIN_2014_Coyah_1689_2014_Oct_25                                  --------------------DEDXEKGNL-------------------------------
VP30GIN_2014_Coyah_1690_2014_Oct_25                                  --------------------DEDXEKGNL-------------------------------
VP30GIN_2014_Conakry_1129_2014_Sep_25                                --------------------DEDXEKGNL-------------------------------
VP30GIN_2014_Conakry_1213_2014_Oct_02                                --------------------DEDXEKGNL-------------------------------
VP30GIN_2014_Coyah_1320_2014_Oct_07                                  --------------------DEDXEKGNL-------------------------------
VP30GIN_2014_Coyah_1327_2014_Oct_07                                  --------------------DEDXEKGNL-------------------------------
VP30EBOV|EM_000934_EMLab                                             --------------------DEDXEKGNL-------------------------------
                                                                                                                                 

VP30gi|807051831|gb|KR105236_1|_VP30gi|807051831|gb|KR105236.1|      ------------------------------------------------------------
VP30GIN_2014_Dalaba_1104_2014_Sep_24                                 ---------------------------------------------------------IIQ
VP30NGA_Mainland_13                                                  NRNLNSECRQLL-NGSFIXERTPPSCQTAFKG-WTRPPCSST--------------IIIQ
VP30gi|807051501|gb|KR105203_1|_VP30gi|807051501|gb|KR105203.1|      ------------------------------------------------------------
RESTV_2008_FJ621584                                                  ERGRSRNIRHNSREPYENPSRSRSLSRDPNQIDRRQPRSASQIRVPNLFHRKKTDALIVP
RESTV_2008_FJ621585                                                  ERGRSSNMRHNSREPYENPSRSRSLSRDPNQVDRRQPRSASQIRVPNLFHRKKTDALIVP
RESTV_2008_FJ621583                                                  ERGRSSNMRHNSREPYENPSRSRSLSRDPNQVDRRQPRSASQIRVPNLFHRKKTDTLIVP
RESTV_2009_JX477165                                                  ERGRSSNMRHNSREPYENPSRSRSLSRDPNQVDRRQPRSASQIRVPNLFHRKKTDTLIVP
RESTV_1990_AF522874                                                  ERGRSSNMRHNSREPYENPSRSRSLSRDPNQVDRRQPRSASQIRVPNLFHRKKTDALIVP
RESTV_1996_AB050936                                                  ERGRSSNMRHNSREPYENPSRSRSLSRDPNQVDRRQPRSASQIRVPNLFHRKKTDALIVP
RESTV_1996_JX477166                                                  ERGRSSNMRHNSREPYENPSRSRSLSRDPNQVDRRQPRSASQIRVPNLFHRKKTDALIVP
SUDV_1976_FJ968794                                                   ERGRSRSSRADQQNSTGPQFRTRSISRDKTTTDYRSSRSTSQVRVPTVFHKKGTGTLTVP
SUDV_2004_EU338380                                                   ERGRSRSSRADQQNSTGPQFRTRSISRDKTTTDYRSSRSTSQVRVPTVFHKKGTGTLTVP
SUDV_1979_KC242783                                                   ERGRSRSSRADQQNSTGPQFRTRSISRDKTTTDYRGSRSTSQVRVPTVFHKKGTGTLTVP
SUDV_2012_KC589025                                                   ERGRSRNSRADQQNSTGPQFRTRSISRDKTTTDYRSSRSTSQVRVPTVFHKKGTGALTVP
SUDV_2000_AY729654                                                   ERGRSRNSRADQQNSTGPQFRTRSISRDKTTTDYRSSRSTSQVRVPTVFHKKGTGTLTVP
SUDV_2011_JN638998                                                   ERGRSRNSRADQQNSTGPQFRTRSISRDKTTTDYRSSRSTSQVRVPTVFHKKGTGTLTVP
SUDV_2012_KC545389                                                   ERGRSRNSRADQQNSTGPQFRTRSISRDKTTTDYRSSRSTSQVRVPTVFHKKGTGTLTVP
SUDV_2012_KC545390                                                   ERGRSRNSRADQQNSTGPQFRTRSISRDKTTTDYRSSRSTSQVRVPTVFHKKGTGTLTVP
SUDV_2012_KC545391                                                   ERGRSRNSRADQQNSTGPQFRTRSISRDKTTTDYRSSRSTSQVRVPTVFHKKGTGTLTVP
SUDV_2012_KC545392                                                   ERGRSRNSRADQQNSTGPQFRTRSISRDKTTTDYRSSRSTSQVRVPTVFHKKGTGTLTVP
EBOV_2002_KC242800                                                   ERGRPRAARQHSRDGHDHHVRARSSSRENYRGEYRQSRSASQVRVPTVFHKRRVEPLTVP
EBOV_1996_KC242794                                                   ERGRPRAARQHSRDGHDHHVRARSSSRENHRGEHRQSRSASQVRVPTVFHKKRVEPLTVP
EBOV_1994_KC242792                                                   ERGRPRAARQHSRDGHDHHVRARSSSRENYRGEYRQSRSASQVRVPTVFHKKRVEPLTVP
EBOV_1996_KC242793                                                   ERGRPRAARQHSRDGHDHHVRARSSSRENYRGEYRQSRSASQVRVPTVFHKKRVEPLTVP
VP30EBOV|EM_076615_EMLab                                             ERGRPRAARQHSRDGHDHHVRARSSSRENYRGEYRQSRSASQVRVPTVFHKKRVEPLTVP
EBOV_1976_KC242801                                                   ERGRPRAARQHSRDGHDHHVRARSSSRENYRGEYRQSRSASQVRVPTVFHKKRVEPLTVP
EBOV_1976_NC002549                                                   ERGRPRAARQHSRDGHDHHVRARSSSRENYRGEYRQSRSASQVRVPTVFHKKRVEPLTVP
EBOV_1977_KC242791                                                   ERGRPRAARQHSRDGHDHHVRARSSSRENYRGEYRQSRSASQVRVPTVFHKKRVEPLTVP
EBOV_1995_AY354458                                                   ERGRPRAARQHSRDGHDHHVRARSSSRENYRGEYRQSRSASQVRVPTVFHKKRVEPLTVP
EBOV_1995_JQ352763                                                   ERGRPRAARQHSRDGHDHHVRARSSSRENYRGEYRQSRSASQVRVPTVFHKKRVEPLTVP
EBOV_1995_KC242796                                                   ERGRPRAARQHSRDGHDHHVRARSSSRENYRGEYRQSRSASQVRVPTVFHKKRVEPLTVP
EBOV_1995_KC242799                                                   ERGRPRAARQHSRDGHDHHVRARSSSRENYRGEYRQSRSASQVRVPTVFHKKRVEPLTVP
EBOV_2007_HQ613403                                                   ERGRPRAARQHSRDGHDHHVRARSSSRENYRGEYRQSRSASQVRVPTVFHKKRVEPLTVP
EBOV_2007_KC242784                                                   ERGRPRAARQHSRDGHDHHVRARSSSRENYRGEYRQSRSASQVRVPTVFHKKRVEPLTVP
EBOV_2007_KC242786                                                   ERGRPRAARQHSRDGHDHHVRARSSSRENYRGEYRQSRSASQVRVPTVFHKKRVEPLTVP
EBOV_2007_KC242787                                                   ERGRPRAARQHSRDGHDHHVRARSSSRENYRGEYRQSRSASQVRVPTVFHKKRVEPLTVP
EBOV_2007_KC242789                                                   ERGRPRAARQHSRDGHDHHVRARSSSRENYRGEYRQSRSASQVRVPTVFHKKRVEPLTVP
EBOV_2007_KC242785                                                   ERGRPRAARQHSRDGHDHHVRARSSSRENYRGEYRQSRSASQVRVPTVFHKKRVEPLTVP
EBOV_2007_KC242790                                                   ERGRPRAARQHSRDGHDHHVRARSSSRENYRGEYRQSRSASQVRVPTVFHKKRVEPLTVP
EBOV_2007_KC242788                                                   ERGRPRAARQHSRDGHDHHVRARSSSRENYRGEYRQSRSASQVRVPTVFHKKRVEPLTVP
EBOV_2008_HQ613402                                                   ERGRPRAARQHSRDGHDHHVRARSSSRENYRGEYRQSRSASQVRVPTVFHKKRVEPLTVP
VP30gi|807052840|gb|KR105337_1|_VP30gi|807052840|gb|KR105337.1|      ERGRPRAARQHSRDGHDHHVRARSSSRENYRGEYRQSRSASQVRVPTVFHKKRVEPLTVP
BDBV_2007_FJ217161                                                   ERGRSRTIRQSARDGPSHQVRTRSSSRDSHRSEYHTPRSSSQVRVPTVFHRKRTDSLTVP
BDBV_2012_KC545393                                                   ERGRSRTIRQSARDGPSHQVRTRSSSRDSHRSEYHTPRSSSQVRVPTVFHRKRTDFLTVP
BDBV_2012_KC545395                                                   ERGRSRTIRQSARDGPSHQVRTRSSSRDSHRSEYHTPRSSSQVRVPTVFHRKRTDFLTVP
BDBV_2012_KC545394                                                   ERGRSRTIRQSARDGPSHQVRTRSSSRDSHRSEYHTPRSSSQVRVPTVFHRKRTDFLTVP
BDBV_2012_KC545396                                                   ERGRSRTIRQSARDGPSHQVRTRSSSRDSHRSEYHTPRSSSQVRVPTVFHRKRTDFLTVP
TAFV_1994_FJ217162                                                   ERGRSRISRQNTRDGPSHLVRARSSSRASYRSEYHTPRSASQIRVPTVFHRKKTDLLTVP
VP30gi|807052410|gb|KR105294_1|_VP30gi|807052410|gb|KR105294.1|      ------------------------------------------------------------
VP30gi|807051581|gb|KR105211_1|_VP30gi|807051581|gb|KR105211.1|      ------------------------------------------------------------
VP30EBOV|EM_074354_EMLab                                             ------------------------------------------------------------
VP30EBOV|EM_076770_EMLab                                             ------------------------------------------------------------
VP30gi|807052830|gb|KR105336_1|_VP30gi|807052830|gb|KR105336.1|      ------------------------------------------------------------
VP30NGA_Mainland_10                                                  ------------------------------------------------------------
VP30EBOV|EM_000015_EMLab                                             ------------------------------------------------------------
VP30EBOV|EM_000028_EMLab                                             ------------------------------------------------------------
VP30EBOV|EM_000127_EMLab                                             ------------------------------------------------------------
VP30EBOV|EM_000218_EMLab                                             ------------------------------------------------------------
VP30EBOV|EM_00032Z_EMLab                                             ------------------------------------------------------------
VP30EBOV|EM_000501_EMLab                                             ------------------------------------------------------------
VP30EBOV|EM_000502_EMLab                                             ------------------------------------------------------------
VP30EBOV|EM_000921_EMLab                                             ------------------------------------------------------------
VP30EBOV|EM_000925_EMLab                                             ------------------------------------------------------------
VP30EBOV|EM_000982_EMLab                                             ------------------------------------------------------------
VP30EBOV|EM_000983_EMLab                                             ------------------------------------------------------------
VP30EBOV|EM_001101_EMLab                                             ------------------------------------------------------------
VP30EBOV|EM_001102_EMLab                                             ------------------------------------------------------------
VP30EBOV|EM_004192_EMLab                                             ------------------------------------------------------------
VP30EBOV|EM_004503_EMLab                                             ------------------------------------------------------------
VP30EBOV|EM_004555_EMLab                                             ------------------------------------------------------------
VP30EBOV|EM_004563_EMLab                                             ------------------------------------------------------------
VP30EBOV|EM_004580_EMLab                                             ------------------------------------------------------------
VP30EBOV|EM_074349_EMLab                                             ------------------------------------------------------------
VP30EBOV|EM_074350_EMLab                                             ------------------------------------------------------------
VP30EBOV|EM_074351_EMLab                                             ------------------------------------------------------------
VP30EBOV|EM_074352_EMLab                                             ------------------------------------------------------------
VP30EBOV|EM_074353_EMLab                                             ------------------------------------------------------------
VP30EBOV|EM_074391_EMLab                                             ------------------------------------------------------------
VP30EBOV|EM_074392_EMLab                                             ------------------------------------------------------------
VP30EBOV|EM_074462_EMLab                                             ------------------------------------------------------------
VP30EBOV|EM_074548_EMLab                                             ------------------------------------------------------------
VP30EBOV|EM_074785_EMLab                                             ------------------------------------------------------------
VP30EBOV|EM_074821_EMLab                                             ------------------------------------------------------------
VP30EBOV|EM_074822_EMLab                                             ------------------------------------------------------------
VP30EBOV|EM_075043_EMLab                                             ------------------------------------------------------------
VP30EBOV|EM_075076_EMLab                                             ------------------------------------------------------------
VP30EBOV|EM_075368_EMLab                                             ------------------------------------------------------------
VP30EBOV|EM_075373_EMLab                                             ------------------------------------------------------------
VP30EBOV|EM_075435_EMLab                                             ------------------------------------------------------------
VP30EBOV|EM_075447_EMLab                                             ------------------------------------------------------------
VP30EBOV|EM_075928_EMLab                                             ------------------------------------------------------------
VP30EBOV|EM_075929_EMLab                                             ------------------------------------------------------------
VP30EBOV|EM_075930_EMLab                                             ------------------------------------------------------------
VP30EBOV|EM_075931_EMLab                                             ------------------------------------------------------------
VP30EBOV|EM_075932_EMLab                                             ------------------------------------------------------------
VP30EBOV|EM_076138_EMLab                                             ------------------------------------------------------------
VP30EBOV|EM_076193_EMLab                                             ------------------------------------------------------------
VP30EBOV|EM_076217_EMLab                                             ------------------------------------------------------------
VP30EBOV|EM_076322_EMLab                                             ------------------------------------------------------------
VP30EBOV|EM_076533_EMLab                                             ------------------------------------------------------------
VP30EBOV|EM_076534_EMLab                                             ------------------------------------------------------------
VP30EBOV|EM_076610_EMLab                                             ------------------------------------------------------------
VP30EBOV|EM_076769_EMLab                                             ------------------------------------------------------------
VP30EBOV|EM_076948_EMLab                                             ------------------------------------------------------------
VP30EBOV|EM_076949_EMLab                                             ------------------------------------------------------------
VP30EBOV|EM_076951_EMLab                                             ------------------------------------------------------------
VP30EBOV|EM_078555_EMLab                                             ------------------------------------------------------------
VP30EBOV|EM_078608_EMLab                                             ------------------------------------------------------------
VP30EBOV|EM_078654_EMLab                                             ------------------------------------------------------------
VP30EBOV|EM_078683_EMLab                                             ------------------------------------------------------------
VP30EBOV|EM_078697_EMLab                                             ------------------------------------------------------------
VP30EBOV|EM_078709_EMLab                                             ------------------------------------------------------------
VP30EBOV|EM_080003_EMLab                                             ------------------------------------------------------------
VP30EBOV|EM_080165_EMLab                                             ------------------------------------------------------------
VP30EBOV|EM_080261_EMLab                                             ------------------------------------------------------------
VP30EBOV|EM_080265_EMLab                                             ------------------------------------------------------------
VP30EBOV|EM_080269_EMLab                                             ------------------------------------------------------------
VP30NGA_061232                                                       ------------------------------------------------------------
VP30NGA_DHB_001_07_14                                                ------------------------------------------------------------
VP30NGA_DHB_009_08_14                                                ------------------------------------------------------------
VP30NGA_DHB_010_08_14                                                ------------------------------------------------------------
VP30NGA_DHB_012_08_14                                                ------------------------------------------------------------
VP30NGA_DHB_013_08_14                                                ------------------------------------------------------------
VP30NGA_DHB_015_09_14                                                ------------------------------------------------------------
VP30NGA_DHB_016_08_14                                                ------------------------------------------------------------
VP30NGA_DHB_018_08_14                                                ------------------------------------------------------------
VP30NGA_DHB_019_08_14                                                ------------------------------------------------------------
VP30GIN_2014_Conakry_505_2014_Jul_24                                 ------------------------------------------------------------
VP30GIN_2014_Conakry_509_2014_Jul_24                                 ------------------------------------------------------------
VP30GIN_2014_Conakry_573_2014_Aug_2                                  ------------------------------------------------------------
VP30GIN_2014_Gueckedou_633_2014_Aug_12                               ------------------------------------------------------------
VP30GIN_2014_Macenta_645_2014_Aug_14                                 ------------------------------------------------------------
VP30GIN_2014_Conakry_653_2014_Aug_15                                 ------------------------------------------------------------
VP30GIN_2014_Conakry_657_2014_Aug_16                                 ------------------------------------------------------------
VP30GIN_2014_Conakry_678_2014_Aug_19                                 ------------------------------------------------------------
VP30GIN_2014_Conakry_684_2014_Aug_20                                 ------------------------------------------------------------
VP30GIN_2014_Conakry_691_2014_Aug_21                                 ------------------------------------------------------------
VP30GIN_2014_Conakry_701_2014_Aug_22                                 ------------------------------------------------------------
VP30GIN_2014_Conakry_740_2014_Aug_26                                 ------------------------------------------------------------
VP30GIN_2014_Conakry_786_2014_Aug_28                                 ------------------------------------------------------------
VP30GIN_2014_Conakry_787_2014_Aug_28                                 ------------------------------------------------------------
VP30GIN_2014_Dubreka_789_2014_Aug_29                                 ------------------------------------------------------------
VP30GIN_2014_Coyah_955_2014_Sep_11                                   ------------------------------------------------------------
VP30GIN_2014_Conakry_976_2014_Sep_14                                 ------------------------------------------------------------
VP30GIN_2014_Forecariah_989_2014_Sep_15                              ------------------------------------------------------------
VP30GIN_2014_Conakry_1059_2014_Sep_21                                ------------------------------------------------------------
VP30GIN_2014_Coyah_1063_2014_Sep_21                                  ------------------------------------------------------------
VP30GIN_2014_Forecariah_1069_2014_Sep_21                             ------------------------------------------------------------
VP30GIN_2014_Conakry_1081_2014_Sep_22                                ------------------------------------------------------------
VP30GIN_2014_Dalaba_1116_2014_Sep_24                                 ------------------------------------------------------------
VP30GIN_2014_Conakry_1120_2014_Sep_25                                ------------------------------------------------------------
VP30GIN_2014_Conakry_1121_2014_Sep_25                                ------------------------------------------------------------
VP30GIN_2014_Conakry_1205_2014_Oct_2                                 ------------------------------------------------------------
VP30GIN_2014_Conakry_1210_2014_Oct_2                                 ------------------------------------------------------------
VP30GIN_2014_Dalaba_1211_2014_Oct_2                                  ------------------------------------------------------------
VP30GIN_2014_Coyah_1274_2014_Oct_4                                   ------------------------------------------------------------
VP30GIN_2014_Coyah_1339_2014_Oct_8                                   ------------------------------------------------------------
VP30GIN_2014_Conakry_1340_2014_Oct_8                                 ------------------------------------------------------------
VP30GIN_2014_Conakry_1342_2014_Oct_8                                 ------------------------------------------------------------
VP30GIN_2014_Coyah_1355_2014_Oct_9                                   ------------------------------------------------------------
VP30GIN_2014_Forecariah_1365_2014_Oct_9                              ------------------------------------------------------------
VP30GIN_2014_Conakry_1371_2014_Oct_10                                ------------------------------------------------------------
VP30GIN_2014_Conakry_1445_2014_Oct_14                                ------------------------------------------------------------
VP30GIN_2014_Conakry_1480_2014_Oct_15                                ------------------------------------------------------------
VP30GIN_2014_Conakry_1561_2014_Oct_19                                ------------------------------------------------------------
VP30GIN_2014_Forecariah_1567_2014_Oct_18                             ------------------------------------------------------------
VP30GIN_2014_Forecariah_1568_2014_Oct_18                             ------------------------------------------------------------
VP30GIN_2014_Forecariah_1571_2014_Oct_20                             ------------------------------------------------------------
VP30GIN_2014_Nzeerekore_1622_2014_Oct_22                             ------------------------------------------------------------
VP30GIN_2014_Forecariah_1623_2014_Oct_24                             ------------------------------------------------------------
VP30GIN_2014_Conakry_1651_2014_Oct_24                                ------------------------------------------------------------
VP30GIN_2014_Conakry_1027_2014_Sep_18                                ------------------------------------------------------------
VP30GIN_2014_Conakry_1039_2014_Sep_19                                ------------------------------------------------------------
VP30GIN_2014_Conakry_1128_2014_Sep_25                                ------------------------------------------------------------
VP30GIN_2014_Conakry_1149_2014_Sep_27                                ------------------------------------------------------------
VP30GIN_2014_Conakry_1215_2014_Oct_02                                ------------------------------------------------------------
VP30GIN_2014_Conakry_1250_2014_Oct_04                                ------------------------------------------------------------
VP30GIN_2014_Conakry_742_2014_Aug_26                                 ------------------------------------------------------------
VP30GIN_2014_Conakry_768_2014_Aug_27                                 ------------------------------------------------------------
VP30GIN_2014_Coyah_1279_2014_Oct_04                                  ------------------------------------------------------------
VP30gi|807052960|gb|KR105349_1|_VP30gi|807052960|gb|KR105349.1|      ------------------------------------------------------------
VP30gi|807052950|gb|KR105348_1|_VP30gi|807052950|gb|KR105348.1|      ------------------------------------------------------------
VP30gi|807052940|gb|KR105347_1|_VP30gi|807052940|gb|KR105347.1|      ------------------------------------------------------------
VP30gi|807052930|gb|KR105346_1|_VP30gi|807052930|gb|KR105346.1|      ------------------------------------------------------------
VP30gi|807052920|gb|KR105345_1|_VP30gi|807052920|gb|KR105345.1|      ------------------------------------------------------------
VP30gi|807052910|gb|KR105344_1|_VP30gi|807052910|gb|KR105344.1|      ------------------------------------------------------------
VP30gi|807052880|gb|KR105341_1|_VP30gi|807052880|gb|KR105341.1|      ------------------------------------------------------------
VP30gi|807052860|gb|KR105339_1|_VP30gi|807052860|gb|KR105339.1|      ------------------------------------------------------------
VP30gi|807052850|gb|KR105338_1|_VP30gi|807052850|gb|KR105338.1|      ------------------------------------------------------------
VP30gi|807052810|gb|KR105334_1|_VP30gi|807052810|gb|KR105334.1|      ------------------------------------------------------------
VP30gi|807052790|gb|KR105332_1|_VP30gi|807052790|gb|KR105332.1|      ------------------------------------------------------------
VP30gi|807052780|gb|KR105331_1|_VP30gi|807052780|gb|KR105331.1|      ------------------------------------------------------------
VP30gi|807052760|gb|KR105329_1|_VP30gi|807052760|gb|KR105329.1|      ------------------------------------------------------------
VP30gi|807052750|gb|KR105328_1|_VP30gi|807052750|gb|KR105328.1|      ------------------------------------------------------------
VP30gi|807052740|gb|KR105327_1|_VP30gi|807052740|gb|KR105327.1|      ------------------------------------------------------------
VP30gi|807052730|gb|KR105326_1|_VP30gi|807052730|gb|KR105326.1|      ------------------------------------------------------------
VP30gi|807052720|gb|KR105325_1|_VP30gi|807052720|gb|KR105325.1|      ------------------------------------------------------------
VP30gi|807052700|gb|KR105323_1|_VP30gi|807052700|gb|KR105323.1|      ------------------------------------------------------------
VP30gi|807052690|gb|KR105322_1|_VP30gi|807052690|gb|KR105322.1|      ------------------------------------------------------------
VP30gi|807052680|gb|KR105321_1|_VP30gi|807052680|gb|KR105321.1|      ------------------------------------------------------------
VP30gi|807052660|gb|KR105319_1|_VP30gi|807052660|gb|KR105319.1|      ------------------------------------------------------------
VP30gi|807052650|gb|KR105318_1|_VP30gi|807052650|gb|KR105318.1|      ------------------------------------------------------------
VP30gi|807052640|gb|KR105317_1|_VP30gi|807052640|gb|KR105317.1|      ------------------------------------------------------------
VP30gi|807052630|gb|KR105316_1|_VP30gi|807052630|gb|KR105316.1|      ------------------------------------------------------------
VP30gi|807052620|gb|KR105315_1|_VP30gi|807052620|gb|KR105315.1|      ------------------------------------------------------------
VP30gi|807052610|gb|KR105314_1|_VP30gi|807052610|gb|KR105314.1|      ------------------------------------------------------------
VP30gi|807052600|gb|KR105313_1|_VP30gi|807052600|gb|KR105313.1|      ------------------------------------------------------------
VP30gi|807052580|gb|KR105311_1|_VP30gi|807052580|gb|KR105311.1|      ------------------------------------------------------------
VP30gi|807052570|gb|KR105310_1|_VP30gi|807052570|gb|KR105310.1|      ------------------------------------------------------------
VP30gi|807052560|gb|KR105309_1|_VP30gi|807052560|gb|KR105309.1|      ------------------------------------------------------------
VP30gi|807052540|gb|KR105307_1|_VP30gi|807052540|gb|KR105307.1|      ------------------------------------------------------------
VP30gi|807052530|gb|KR105306_1|_VP30gi|807052530|gb|KR105306.1|      ------------------------------------------------------------
VP30gi|807052520|gb|KR105305_1|_VP30gi|807052520|gb|KR105305.1|      ------------------------------------------------------------
VP30gi|807052510|gb|KR105304_1|_VP30gi|807052510|gb|KR105304.1|      ------------------------------------------------------------
VP30gi|807052500|gb|KR105303_1|_VP30gi|807052500|gb|KR105303.1|      ------------------------------------------------------------
VP30gi|807052490|gb|KR105302_1|_VP30gi|807052490|gb|KR105302.1|      ------------------------------------------------------------
VP30gi|807052480|gb|KR105301_1|_VP30gi|807052480|gb|KR105301.1|      ------------------------------------------------------------
VP30gi|807052470|gb|KR105300_1|_VP30gi|807052470|gb|KR105300.1|      ------------------------------------------------------------
VP30gi|807052460|gb|KR105299_1|_VP30gi|807052460|gb|KR105299.1|      ------------------------------------------------------------
VP30gi|807052450|gb|KR105298_1|_VP30gi|807052450|gb|KR105298.1|      ------------------------------------------------------------
VP30gi|807052440|gb|KR105297_1|_VP30gi|807052440|gb|KR105297.1|      ------------------------------------------------------------
VP30gi|807052400|gb|KR105293_1|_VP30gi|807052400|gb|KR105293.1|      ------------------------------------------------------------
VP30gi|807052390|gb|KR105292_1|_VP30gi|807052390|gb|KR105292.1|      ------------------------------------------------------------
VP30gi|807052360|gb|KR105289_1|_VP30gi|807052360|gb|KR105289.1|      ------------------------------------------------------------
VP30gi|807052330|gb|KR105286_1|_VP30gi|807052330|gb|KR105286.1|      ------------------------------------------------------------
VP30gi|807052320|gb|KR105285_1|_VP30gi|807052320|gb|KR105285.1|      ------------------------------------------------------------
VP30gi|807052310|gb|KR105284_1|_VP30gi|807052310|gb|KR105284.1|      ------------------------------------------------------------
VP30gi|807052300|gb|KR105283_1|_VP30gi|807052300|gb|KR105283.1|      ------------------------------------------------------------
VP30gi|807052290|gb|KR105282_1|_VP30gi|807052290|gb|KR105282.1|      ------------------------------------------------------------
VP30gi|807052280|gb|KR105281_1|_VP30gi|807052280|gb|KR105281.1|      ------------------------------------------------------------
VP30gi|807052270|gb|KR105280_1|_VP30gi|807052270|gb|KR105280.1|      ------------------------------------------------------------
VP30gi|807052260|gb|KR105279_1|_VP30gi|807052260|gb|KR105279.1|      ------------------------------------------------------------
VP30gi|807052250|gb|KR105278_1|_VP30gi|807052250|gb|KR105278.1|      ------------------------------------------------------------
VP30gi|807052240|gb|KR105277_1|_VP30gi|807052240|gb|KR105277.1|      ------------------------------------------------------------
VP30gi|807052230|gb|KR105276_1|_VP30gi|807052230|gb|KR105276.1|      ------------------------------------------------------------
VP30gi|807052220|gb|KR105275_1|_VP30gi|807052220|gb|KR105275.1|      ------------------------------------------------------------
VP30gi|807052200|gb|KR105273_1|_VP30gi|807052200|gb|KR105273.1|      ------------------------------------------------------------
VP30gi|807052191|gb|KR105272_1|_VP30gi|807052191|gb|KR105272.1|      ------------------------------------------------------------
VP30gi|807052181|gb|KR105271_1|_VP30gi|807052181|gb|KR105271.1|      ------------------------------------------------------------
VP30gi|807052161|gb|KR105269_1|_VP30gi|807052161|gb|KR105269.1|      ------------------------------------------------------------
VP30gi|807052151|gb|KR105268_1|_VP30gi|807052151|gb|KR105268.1|      ------------------------------------------------------------
VP30gi|807052141|gb|KR105267_1|_VP30gi|807052141|gb|KR105267.1|      ------------------------------------------------------------
VP30gi|807052131|gb|KR105266_1|_VP30gi|807052131|gb|KR105266.1|      ------------------------------------------------------------
VP30gi|807052121|gb|KR105265_1|_VP30gi|807052121|gb|KR105265.1|      ------------------------------------------------------------
VP30gi|807052111|gb|KR105264_1|_VP30gi|807052111|gb|KR105264.1|      ------------------------------------------------------------
VP30gi|807052091|gb|KR105262_1|_VP30gi|807052091|gb|KR105262.1|      ------------------------------------------------------------
VP30gi|807052081|gb|KR105261_1|_VP30gi|807052081|gb|KR105261.1|      ------------------------------------------------------------
VP30gi|807052071|gb|KR105260_1|_VP30gi|807052071|gb|KR105260.1|      ------------------------------------------------------------
VP30gi|807052061|gb|KR105259_1|_VP30gi|807052061|gb|KR105259.1|      ------------------------------------------------------------
VP30gi|807052051|gb|KR105258_1|_VP30gi|807052051|gb|KR105258.1|      ------------------------------------------------------------
VP30gi|807052041|gb|KR105257_1|_VP30gi|807052041|gb|KR105257.1|      ------------------------------------------------------------
VP30gi|807052031|gb|KR105256_1|_VP30gi|807052031|gb|KR105256.1|      ------------------------------------------------------------
VP30gi|807052021|gb|KR105255_1|_VP30gi|807052021|gb|KR105255.1|      ------------------------------------------------------------
VP30gi|807052011|gb|KR105254_1|_VP30gi|807052011|gb|KR105254.1|      ------------------------------------------------------------
VP30gi|807052001|gb|KR105253_1|_VP30gi|807052001|gb|KR105253.1|      ------------------------------------------------------------
VP30gi|807051991|gb|KR105252_1|_VP30gi|807051991|gb|KR105252.1|      ------------------------------------------------------------
VP30gi|807051981|gb|KR105251_1|_VP30gi|807051981|gb|KR105251.1|      ------------------------------------------------------------
VP30gi|807051971|gb|KR105250_1|_VP30gi|807051971|gb|KR105250.1|      ------------------------------------------------------------
VP30gi|807051961|gb|KR105249_1|_VP30gi|807051961|gb|KR105249.1|      ------------------------------------------------------------
VP30gi|807051951|gb|KR105248_1|_VP30gi|807051951|gb|KR105248.1|      ------------------------------------------------------------
VP30gi|807051941|gb|KR105247_1|_VP30gi|807051941|gb|KR105247.1|      ------------------------------------------------------------
VP30gi|807051931|gb|KR105246_1|_VP30gi|807051931|gb|KR105246.1|      ------------------------------------------------------------
VP30gi|807051921|gb|KR105245_1|_VP30gi|807051921|gb|KR105245.1|      ------------------------------------------------------------
VP30gi|807051911|gb|KR105244_1|_VP30gi|807051911|gb|KR105244.1|      ------------------------------------------------------------
VP30gi|807051901|gb|KR105243_1|_VP30gi|807051901|gb|KR105243.1|      ------------------------------------------------------------
VP30gi|807051891|gb|KR105242_1|_VP30gi|807051891|gb|KR105242.1|      ------------------------------------------------------------
VP30gi|807051881|gb|KR105241_1|_VP30gi|807051881|gb|KR105241.1|      ------------------------------------------------------------
VP30gi|807051871|gb|KR105240_1|_VP30gi|807051871|gb|KR105240.1|      ------------------------------------------------------------
VP30gi|807051861|gb|KR105239_1|_VP30gi|807051861|gb|KR105239.1|      ------------------------------------------------------------
VP30gi|807051841|gb|KR105237_1|_VP30gi|807051841|gb|KR105237.1|      ------------------------------------------------------------
VP30gi|807051821|gb|KR105235_1|_VP30gi|807051821|gb|KR105235.1|      ------------------------------------------------------------
VP30gi|807051811|gb|KR105234_1|_VP30gi|807051811|gb|KR105234.1|      ------------------------------------------------------------
VP30gi|807051791|gb|KR105232_1|_VP30gi|807051791|gb|KR105232.1|      ------------------------------------------------------------
VP30gi|807051781|gb|KR105231_1|_VP30gi|807051781|gb|KR105231.1|      ------------------------------------------------------------
VP30gi|807051771|gb|KR105230_1|_VP30gi|807051771|gb|KR105230.1|      ------------------------------------------------------------
VP30gi|807051761|gb|KR105229_1|_VP30gi|807051761|gb|KR105229.1|      ------------------------------------------------------------
VP30gi|807051751|gb|KR105228_1|_VP30gi|807051751|gb|KR105228.1|      ------------------------------------------------------------
VP30gi|807051741|gb|KR105227_1|_VP30gi|807051741|gb|KR105227.1|      ------------------------------------------------------------
VP30gi|807051731|gb|KR105226_1|_VP30gi|807051731|gb|KR105226.1|      ------------------------------------------------------------
VP30gi|807051721|gb|KR105225_1|_VP30gi|807051721|gb|KR105225.1|      ------------------------------------------------------------
VP30gi|807051711|gb|KR105224_1|_VP30gi|807051711|gb|KR105224.1|      ------------------------------------------------------------
VP30gi|807051701|gb|KR105223_1|_VP30gi|807051701|gb|KR105223.1|      ------------------------------------------------------------
VP30gi|807051691|gb|KR105222_1|_VP30gi|807051691|gb|KR105222.1|      ------------------------------------------------------------
VP30gi|807051681|gb|KR105221_1|_VP30gi|807051681|gb|KR105221.1|      ------------------------------------------------------------
VP30gi|807051671|gb|KR105220_1|_VP30gi|807051671|gb|KR105220.1|      ------------------------------------------------------------
VP30gi|807051661|gb|KR105219_1|_VP30gi|807051661|gb|KR105219.1|      ------------------------------------------------------------
VP30gi|807051651|gb|KR105218_1|_VP30gi|807051651|gb|KR105218.1|      ------------------------------------------------------------
VP30gi|807051641|gb|KR105217_1|_VP30gi|807051641|gb|KR105217.1|      ------------------------------------------------------------
VP30gi|807051631|gb|KR105216_1|_VP30gi|807051631|gb|KR105216.1|      ------------------------------------------------------------
VP30gi|807051621|gb|KR105215_1|_VP30gi|807051621|gb|KR105215.1|      ------------------------------------------------------------
VP30gi|807051611|gb|KR105214_1|_VP30gi|807051611|gb|KR105214.1|      ------------------------------------------------------------
VP30gi|807051601|gb|KR105213_1|_VP30gi|807051601|gb|KR105213.1|      ------------------------------------------------------------
VP30gi|807051591|gb|KR105212_1|_VP30gi|807051591|gb|KR105212.1|      ------------------------------------------------------------
VP30gi|807051571|gb|KR105210_1|_VP30gi|807051571|gb|KR105210.1|      ------------------------------------------------------------
VP30gi|807051561|gb|KR105209_1|_VP30gi|807051561|gb|KR105209.1|      ------------------------------------------------------------
VP30gi|807051551|gb|KR105208_1|_VP30gi|807051551|gb|KR105208.1|      ------------------------------------------------------------
VP30gi|807051541|gb|KR105207_1|_VP30gi|807051541|gb|KR105207.1|      ------------------------------------------------------------
VP30gi|807051531|gb|KR105206_1|_VP30gi|807051531|gb|KR105206.1|      ------------------------------------------------------------
VP30gi|807051521|gb|KR105205_1|_VP30gi|807051521|gb|KR105205.1|      ------------------------------------------------------------
VP30gi|807051511|gb|KR105204_1|_VP30gi|807051511|gb|KR105204.1|      ------------------------------------------------------------
VP30gi|807051491|gb|KR105202_1|_VP30gi|807051491|gb|KR105202.1|      ------------------------------------------------------------
VP30gi|807051481|gb|KR105201_1|_VP30gi|807051481|gb|KR105201.1|      ------------------------------------------------------------
VP30gi|807051471|gb|KR105200_1|_VP30gi|807051471|gb|KR105200.1|      ------------------------------------------------------------
VP30gi|667853353|gb|KM233118_1|_VP30gi|667853353|gb|KM233118.1|      ------------------------------------------------------------
VP30gi|667853343|gb|KM233117_1|_VP30gi|667853343|gb|KM233117.1|      ------------------------------------------------------------
VP30gi|667853332|gb|KM233116_1|_VP30gi|667853332|gb|KM233116.1|      ------------------------------------------------------------
VP30gi|667853322|gb|KM233115_1|_VP30gi|667853322|gb|KM233115.1|      ------------------------------------------------------------
VP30gi|667853311|gb|KM233114_1|_VP30gi|667853311|gb|KM233114.1|      ------------------------------------------------------------
VP30gi|667853301|gb|KM233113_1|_VP30gi|667853301|gb|KM233113.1|      ------------------------------------------------------------
VP30gi|667853291|gb|KM233112_1|_VP30gi|667853291|gb|KM233112.1|      ------------------------------------------------------------
VP30gi|667853280|gb|KM233111_1|_VP30gi|667853280|gb|KM233111.1|      ------------------------------------------------------------
VP30gi|667853270|gb|KM233110_1|_VP30gi|667853270|gb|KM233110.1|      ------------------------------------------------------------
VP30gi|667853259|gb|KM233109_1|_VP30gi|667853259|gb|KM233109.1|      ------------------------------------------------------------
VP30gi|667853249|gb|KM233108_1|_VP30gi|667853249|gb|KM233108.1|      ------------------------------------------------------------
VP30gi|667853239|gb|KM233107_1|_VP30gi|667853239|gb|KM233107.1|      ------------------------------------------------------------
VP30gi|667853228|gb|KM233106_1|_VP30gi|667853228|gb|KM233106.1|      ------------------------------------------------------------
VP30gi|667853218|gb|KM233105_1|_VP30gi|667853218|gb|KM233105.1|      ------------------------------------------------------------
VP30gi|667853207|gb|KM233104_1|_VP30gi|667853207|gb|KM233104.1|      ------------------------------------------------------------
VP30gi|667853197|gb|KM233103_1|_VP30gi|667853197|gb|KM233103.1|      ------------------------------------------------------------
VP30gi|667853186|gb|KM233102_1|_VP30gi|667853186|gb|KM233102.1|      ------------------------------------------------------------
VP30gi|667853176|gb|KM233101_1|_VP30gi|667853176|gb|KM233101.1|      ------------------------------------------------------------
VP30gi|667853166|gb|KM233100_1|_VP30gi|667853166|gb|KM233100.1|      ------------------------------------------------------------
VP30gi|667853155|gb|KM233099_1|_VP30gi|667853155|gb|KM233099.1|      ------------------------------------------------------------
VP30gi|667853145|gb|KM233098_1|_VP30gi|667853145|gb|KM233098.1|      ------------------------------------------------------------
VP30gi|667853134|gb|KM233097_1|_VP30gi|667853134|gb|KM233097.1|      ------------------------------------------------------------
VP30gi|667853124|gb|KM233096_1|_VP30gi|667853124|gb|KM233096.1|      ------------------------------------------------------------
VP30gi|667853113|gb|KM233095_1|_VP30gi|667853113|gb|KM233095.1|      ------------------------------------------------------------
VP30gi|667853103|gb|KM233094_1|_VP30gi|667853103|gb|KM233094.1|      ------------------------------------------------------------
VP30gi|667853093|gb|KM233093_1|_VP30gi|667853093|gb|KM233093.1|      ------------------------------------------------------------
VP30gi|667853082|gb|KM233092_1|_VP30gi|667853082|gb|KM233092.1|      ------------------------------------------------------------
VP30gi|667853072|gb|KM233091_1|_VP30gi|667853072|gb|KM233091.1|      ------------------------------------------------------------
VP30gi|667853062|gb|KM233090_1|_VP30gi|667853062|gb|KM233090.1|      ------------------------------------------------------------
VP30gi|667853051|gb|KM233089_1|_VP30gi|667853051|gb|KM233089.1|      ------------------------------------------------------------
VP30gi|667853041|gb|KM233088_1|_VP30gi|667853041|gb|KM233088.1|      ------------------------------------------------------------
VP30gi|667853030|gb|KM233087_1|_VP30gi|667853030|gb|KM233087.1|      ------------------------------------------------------------
VP30gi|667853020|gb|KM233086_1|_VP30gi|667853020|gb|KM233086.1|      ------------------------------------------------------------
VP30gi|667853009|gb|KM233085_1|_VP30gi|667853009|gb|KM233085.1|      ------------------------------------------------------------
VP30gi|667852999|gb|KM233084_1|_VP30gi|667852999|gb|KM233084.1|      ------------------------------------------------------------
VP30gi|667852988|gb|KM233083_1|_VP30gi|667852988|gb|KM233083.1|      ------------------------------------------------------------
VP30gi|667852978|gb|KM233082_1|_VP30gi|667852978|gb|KM233082.1|      ------------------------------------------------------------
VP30gi|667852967|gb|KM233081_1|_VP30gi|667852967|gb|KM233081.1|      ------------------------------------------------------------
VP30gi|667852957|gb|KM233080_1|_VP30gi|667852957|gb|KM233080.1|      ------------------------------------------------------------
VP30gi|667852945|gb|KM233079_1|_VP30gi|667852945|gb|KM233079.1|      ------------------------------------------------------------
VP30gi|667852934|gb|KM233078_1|_VP30gi|667852934|gb|KM233078.1|      ------------------------------------------------------------
VP30gi|667852924|gb|KM233077_1|_VP30gi|667852924|gb|KM233077.1|      ------------------------------------------------------------
VP30gi|667852914|gb|KM233076_1|_VP30gi|667852914|gb|KM233076.1|      ------------------------------------------------------------
VP30gi|667852903|gb|KM233075_1|_VP30gi|667852903|gb|KM233075.1|      ------------------------------------------------------------
VP30gi|667852893|gb|KM233074_1|_VP30gi|667852893|gb|KM233074.1|      ------------------------------------------------------------
VP30gi|667852882|gb|KM233073_1|_VP30gi|667852882|gb|KM233073.1|      ------------------------------------------------------------
VP30gi|667852872|gb|KM233072_1|_VP30gi|667852872|gb|KM233072.1|      ------------------------------------------------------------
VP30gi|667852861|gb|KM233071_1|_VP30gi|667852861|gb|KM233071.1|      ------------------------------------------------------------
VP30gi|667852851|gb|KM233070_1|_VP30gi|667852851|gb|KM233070.1|      ------------------------------------------------------------
VP30gi|667852840|gb|KM233069_1|_VP30gi|667852840|gb|KM233069.1|      ------------------------------------------------------------
VP30EBOV|EM_079388_EMLab                                             ------------------------------------------------------------
VP30NGA_061304                                                       ------------------------------------------------------------
VP30GIN_2014_Coyah_1321_2014_Oct_7                                   ------------------------------------------------------------
VP30gi|807052430|gb|KR105296_1|_VP30gi|807052430|gb|KR105296.1|      ------------------------------------------------------------
VP30EBOV|EM_078639_EMLab                                             ------------------------------------------------------------
VP30EBOV|EM_078670_EMLab                                             ------------------------------------------------------------
VP30EBOV|EM_000457_EMLab                                             ------------------------------------------------------------
VP30EBOV|EM_004494_EMLab                                             ------------------------------------------------------------
VP30EBOV|EM_004481_EMLab                                             ------------------------------------------------------------
VP30EBOV|EM_076191_EMLab                                             ------------------------------------------------------------
VP30EBOV|EM_076192_EMLab                                             ------------------------------------------------------------
VP30EBOV|EM_076334_EMLab                                             ------------------------------------------------------------
VP30EBOV|EM_076335_EMLab                                             ------------------------------------------------------------
VP30EBOV|EM_076383_EMLab                                             ------------------------------------------------------------
VP30EBOV|EM_078416_EMLab                                             ------------------------------------------------------------
VP30EBOV|EM_078556_EMLab                                             ------------------------------------------------------------
VP30EBOV|EM_078638_EMLab                                             ------------------------------------------------------------
VP30EBOV|EM_078656_EMLab                                             ------------------------------------------------------------
VP30EBOV|EM_078415_EMLab                                             ------------------------------------------------------------
VP30GIN_2014_Coyah_1394_2014_Oct_11                                  ------------------------------------------------------------
VP30GIN_2014_Conakry_1454_2014_Oct_14                                ------------------------------------------------------------
VP30GIN_2014_Conakry_1481_2014_Oct_15                                ------------------------------------------------------------
VP30GIN_2014_Conakry_1491_2014_Oct_16                                ------------------------------------------------------------
VP30gi|807052590|gb|KR105312_1|_VP30gi|807052590|gb|KR105312.1|      ------------------------------------------------------------
VP30gi|807052550|gb|KR105308_1|_VP30gi|807052550|gb|KR105308.1|      ------------------------------------------------------------
VP30EBOV|EM_004059_EMLab                                             ------------------------------------------------------------
VP30EBOV|EM_004085_EMLab                                             ------------------------------------------------------------
VP30EBOV|EM_004259_EMLab                                             ------------------------------------------------------------
VP30EBOV|EM_004290_EMLab                                             ------------------------------------------------------------
VP30EBOV|EM_004414_EMLab                                             ------------------------------------------------------------
VP30EBOV|EM_004422_EMLab                                             ------------------------------------------------------------
VP30EBOV|EM_004437_EMLab                                             ------------------------------------------------------------
VP30EBOV|EM_004438_EMLab                                             ------------------------------------------------------------
VP30EBOV|EM_076403_EMLab                                             ------------------------------------------------------------
VP30EBOV|EM_076472_EMLab                                             ------------------------------------------------------------
VP30EBOV|EM_078694_EMLab                                             ------------------------------------------------------------
VP30EBOV|EM_078706_EMLab                                             ------------------------------------------------------------
VP30EBOV|EM_078722_EMLab|GUI                                         ------------------------------------------------------------
VP30EBOV|EM_078763_EMLab                                             ------------------------------------------------------------
VP30EBOV|EM_078779_EMLab                                             ------------------------------------------------------------
VP30EBOV|EM_004201_EMLab                                             ------------------------------------------------------------
VP30gi|807051801|gb|KR105233_1|_VP30gi|807051801|gb|KR105233.1|      ------------------------------------------------------------
VP30gi|807051851|gb|KR105238_1|_VP30gi|807051851|gb|KR105238.1|      ------------------------------------------------------------
VP30gi|807052171|gb|KR105270_1|_VP30gi|807052171|gb|KR105270.1|      ------------------------------------------------------------
VP30gi|807052210|gb|KR105274_1|_VP30gi|807052210|gb|KR105274.1|      ------------------------------------------------------------
VP30gi|807052350|gb|KR105288_1|_VP30gi|807052350|gb|KR105288.1|      ------------------------------------------------------------
VP30gi|807052340|gb|KR105287_1|_VP30gi|807052340|gb|KR105287.1|      ------------------------------------------------------------
VP30gi|807052101|gb|KR105263_1|_VP30gi|807052101|gb|KR105263.1|      ------------------------------------------------------------
VP30gi|807052370|gb|KR105290_1|_VP30gi|807052370|gb|KR105290.1|      ------------------------------------------------------------
VP30gi|807052380|gb|KR105291_1|_VP30gi|807052380|gb|KR105291.1|      ------------------------------------------------------------
VP30gi|807052420|gb|KR105295_1|_VP30gi|807052420|gb|KR105295.1|      ------------------------------------------------------------
VP30gi|807052710|gb|KR105324_1|_VP30gi|807052710|gb|KR105324.1|      ------------------------------------------------------------
VP30gi|807052670|gb|KR105320_1|_VP30gi|807052670|gb|KR105320.1|      ------------------------------------------------------------
VP30gi|807052820|gb|KR105335_1|_VP30gi|807052820|gb|KR105335.1|      ------------------------------------------------------------
VP30gi|807052870|gb|KR105340_1|_VP30gi|807052870|gb|KR105340.1|      ------------------------------------------------------------
VP30gi|807052900|gb|KR105343_1|_VP30gi|807052900|gb|KR105343.1|      ------------------------------------------------------------
VP30gi|807052890|gb|KR105342_1|_VP30gi|807052890|gb|KR105342.1|      ------------------------------------------------------------
VP30gi|807052770|gb|KR105330_1|_VP30gi|807052770|gb|KR105330.1|      ------------------------------------------------------------
VP30GIN_2014_Conakry_507_2014_Jul_24                                 ------------------------------------------------------------
VP30gi|807052800|gb|KR105333_1|_VP30gi|807052800|gb|KR105333.1|      ------------------------------------------------------------
VP30GIN_2014_Conakry_1043_2014_Sep_19                                ------------------------------------------------------------
VP30GIN_2014_Conakry_1105_2014_Sep_24                                ------------------------------------------------------------
VP30EBOV|EM_080223_EMLab                                             ------------------------------------------------------------
VP30EBOV|EM_074684_EMLab                                             ------------------------------------------------------------
VP30EBOV|EM_000968_EMLab                                             ------------------------------------------------------------
VP30EBOV|EM_000958_EMLab                                             ------------------------------------------------------------
VP30EBOV|EM_004589_EMLab                                             ------------------------------------------------------------
VP30EBOV|EM_000027_EMLab                                             ------------------------------------------------------------
VP30EBOV|EM_000128_EMLab                                             ------------------------------------------------------------
VP30EBOV|EM_000219_EMLab                                             ------------------------------------------------------------
VP30EBOV|EM_000706_EMLab                                             ------------------------------------------------------------
VP30EBOV|EM_074436_EMLab                                             ------------------------------------------------------------
VP30EBOV|EM_074437_EMLab                                             ------------------------------------------------------------
VP30EBOV|EM_074438_EMLab                                             ------------------------------------------------------------
VP30EBOV|EM_074439_EMLab                                             ------------------------------------------------------------
VP30EBOV|EM_080065_EMLab                                             ------------------------------------------------------------
VP30EBOV|EM_080067_EMLab                                             ------------------------------------------------------------
VP30EBOV|EM_074720_EMLab                                             ------------------------------------------------------------
VP30GIN_2014_Kindia_1047_2014_Sep_20                                 ------------------------------------------------------------
VP30EBOV|EM_079880_EMLab                                             ------------------------------------------------------------
VP30EBOV|EM_079677_EMLab                                             ------------------------------------------------------------
VP30EBOV|EM_079497_EMLab                                             ------------------------------------------------------------
VP30EBOV|EM_074335_EMLab                                             ------------------------------------------------------------
VP30EBOV|EM_079750_EMLab                                             ------------------------------------------------------------
VP30EBOV|EM_079775_EMLab                                             ------------------------------------------------------------
VP30EBOV|EM_079815_EMLab                                             ------------------------------------------------------------
VP30EBOV|EM_079859_EMLab                                             ------------------------------------------------------------
VP30EBOV|EM_079910_EMLab                                             ------------------------------------------------------------
VP30EBOV|EM_079911_EMLab                                             ------------------------------------------------------------
VP30EBOV|EM_079912_EMLab                                             ------------------------------------------------------------
VP30EBOV|EM_079913_EMLab                                             ------------------------------------------------------------
VP30EBOV|EM_079914_EMLab                                             ------------------------------------------------------------
VP30EBOV|EM_080063_EMLab                                             ------------------------------------------------------------
VP30EBOV|EM_080141_EMLab                                             ------------------------------------------------------------
VP30GIN_2014_Siguiri_517_2014_Jul_24                                 ------------------------------------------------------------
VP30GIN_2014_Kouroussa_531_2014_Jul_27                               ------------------------------------------------------------
VP30EBOV|EM_000500_EMLab                                             ------------------------------------------------------------
VP30EBOV|EM_000707_EMLab                                             ------------------------------------------------------------
VP30EBOV|EM_074461_EMLab                                             ------------------------------------------------------------
VP30EBOV|EM_074531_EMLab                                             ------------------------------------------------------------
VP30EBOV|EM_079404_EMLab                                             ------------------------------------------------------------
VP30EBOV|EM_079405_EMLab                                             ------------------------------------------------------------
VP30EBOV|EM_079408_EMLab                                             ------------------------------------------------------------
VP30EBOV|EM_079410_EMLab                                             ------------------------------------------------------------
VP30EBOV|EM_079412_EMLab                                             ------------------------------------------------------------
VP30EBOV|EM_079413_EMLab                                             ------------------------------------------------------------
VP30EBOV|EM_079414_EMLab                                             ------------------------------------------------------------
VP30EBOV|EM_079421_EMLab                                             ------------------------------------------------------------
VP30EBOV|EM_079422_EMLab                                             ------------------------------------------------------------
VP30EBOV|EM_079423_EMLab                                             ------------------------------------------------------------
VP30EBOV|EM_079424_EMLab                                             ------------------------------------------------------------
VP30EBOV|EM_079429_EMLab                                             ------------------------------------------------------------
VP30EBOV|EM_079434_EMLab                                             ------------------------------------------------------------
VP30EBOV|EM_079442_EMLab                                             ------------------------------------------------------------
VP30EBOV|EM_079444_EMLab                                             ------------------------------------------------------------
VP30EBOV|EM_079450_EMLab                                             ------------------------------------------------------------
VP30EBOV|EM_079464_EMLab                                             ------------------------------------------------------------
VP30EBOV|EM_079514_EMLab                                             ------------------------------------------------------------
VP30EBOV|EM_079517_EMLab                                             ------------------------------------------------------------
VP30EBOV|EM_079542_EMLab                                             ------------------------------------------------------------
VP30EBOV|EM_079549_EMLab                                             ------------------------------------------------------------
VP30EBOV|EM_079578_EMLab                                             ------------------------------------------------------------
VP30EBOV|EM_079587_EMLab                                             ------------------------------------------------------------
VP30EBOV|EM_079622_EMLab                                             ------------------------------------------------------------
VP30EBOV|EM_079630_EMLab                                             ------------------------------------------------------------
VP30EBOV|EM_079657_EMLab                                             ------------------------------------------------------------
VP30EBOV|EM_079659_EMLab                                             ------------------------------------------------------------
VP30EBOV|EM_079681_EMLab                                             ------------------------------------------------------------
VP30EBOV|EM_079685_EMLab                                             ------------------------------------------------------------
VP30EBOV|EM_079702_EMLab                                             ------------------------------------------------------------
VP30EBOV|EM_079731_EMLab                                             ------------------------------------------------------------
VP30EBOV|EM_079749_EMLab                                             ------------------------------------------------------------
VP30EBOV|EM_079753_EMLab                                             ------------------------------------------------------------
VP30EBOV|EM_079772_EMLab                                             ------------------------------------------------------------
VP30EBOV|EM_079876_EMLab                                             ------------------------------------------------------------
VP30EBOV|EM_079915_EMLab                                             ------------------------------------------------------------
VP30EBOV|EM_079983_EMLab                                             ------------------------------------------------------------
VP30EBOV|EM_080011_EMLab                                             ------------------------------------------------------------
VP30EBOV|EM_080064_EMLab                                             ------------------------------------------------------------
VP30EBOV|EM_080066_EMLab                                             ------------------------------------------------------------
VP30EBOV|EM_080076_EMLab                                             ------------------------------------------------------------
VP30EBOV|EM_080132_EMLab                                             ------------------------------------------------------------
VP30EBOV|EM_080193|EMLab                                             ------------------------------------------------------------
VP30EBOV|EM_080213_EMLab                                             ------------------------------------------------------------
VP30EBOV|EM_080253_EMLab                                             ------------------------------------------------------------
VP30GIN_2014_Conakry_1193_2014_Sep_28                                ------------------------------------------------------------
VP30GIN_2014_Conakry_1249_2014_Oct_4                                 ------------------------------------------------------------
VP30GIN_2014_Coyah_1277_2014_Oct_4                                   ------------------------------------------------------------
VP30GIN_2014_Coyah_1278_2014_Oct_4                                   ------------------------------------------------------------
VP30GIN_2014_Conakry_1298_2014_Oct_6                                 ------------------------------------------------------------
VP30GIN_2014_Coyah_1316_2014_Oct_7                                   ------------------------------------------------------------
VP30GIN_2014_Kerouane_1331_2014_Oct_7                                ------------------------------------------------------------
VP30GIN_2014_Coyah_1333_2014_Oct_7                                   ------------------------------------------------------------
VP30GIN_2014_Coyah_1374_2014_Oct_10                                  ------------------------------------------------------------
VP30GIN_2014_Coyah_1436_2014_Oct_13                                  ------------------------------------------------------------
VP30GIN_2014_Conakry_1551_2014_Oct_18                                ------------------------------------------------------------
VP30GIN_2014_Kindia_1648_2014_Oct_23                                 ------------------------------------------------------------
VP30GIN_2014_Coyah_1652_2014_Oct_24                                  ------------------------------------------------------------
VP30GIN_2014_Coyah_1686_2014_Oct_24                                  ------------------------------------------------------------
VP30GIN_2014_Coyah_1689_2014_Oct_25                                  ------------------------------------------------------------
VP30GIN_2014_Coyah_1690_2014_Oct_25                                  ------------------------------------------------------------
VP30GIN_2014_Conakry_1129_2014_Sep_25                                ------------------------------------------------------------
VP30GIN_2014_Conakry_1213_2014_Oct_02                                ------------------------------------------------------------
VP30GIN_2014_Coyah_1320_2014_Oct_07                                  ------------------------------------------------------------
VP30GIN_2014_Coyah_1327_2014_Oct_07                                  ------------------------------------------------------------
VP30EBOV|EM_000934_EMLab                                             ------------------------------------------------------------
                                                                                                                                 

VP30gi|807051831|gb|KR105236_1|_VP30gi|807051831|gb|KR105236.1|      ------------------------------------------------------------
VP30GIN_2014_Dalaba_1104_2014_Sep_24                                 RELSRXVPSIKERLTSARSYC-----------------------ISXEESXTINSSSSTX
VP30NGA_Mainland_13                                                  RELSRXVPSIKERLTSARSYC-----------------------ISXEESXTINSSSSTX
VP30gi|807051501|gb|KR105203_1|_VP30gi|807051501|gb|KR105203.1|      ------------------------------------------------------------
RESTV_2008_FJ621584                                                  PAPKDICPTLKKGFLCDSNFCKKDHQLDSLNDHELLLLIARRTCGIIESNSQITSPKDMR
RESTV_2008_FJ621585                                                  PAPKDICPTLKKGFLCDSQFCKKDHQLDSLNDHELLLLIARRTCGIIESNSQITSPKDMR
RESTV_2008_FJ621583                                                  PAPKDICPTLKKGFLCDSKFCKKDHQLDSLNDHELLLLIARRTCGIIESNSQITSPKDMR
RESTV_2009_JX477165                                                  PAPKDICPTLKKGFLCDSKFCKKDHQLDSLNDHELLLLIARRTCGIIESNSQITSPKDMR
RESTV_1990_AF522874                                                  PAPKDICPTLKKGFLCDSKFCKKDHQLDSLNDHELLLLIARRTCGIIESNSQITSPKDMR
RESTV_1996_AB050936                                                  PAPKDICPTLKKGFLCDSKFCKKDHQLDSLNDHELLLLIARRTCGIIESNSQITSPKDMR
RESTV_1996_JX477166                                                  PAPKDICPTLKKGFLCDSKFCKKDHQLDSLNDHELLLLIARRTCGIIESNSQITSPKDMR
SUDV_1976_FJ968794                                                   PAPKDICPTLRKGFLCDSNFCKKDHQLESLTDRELLLLIARKTCGSTDSSLNIAAPKDLR
SUDV_2004_EU338380                                                   PAPKDICPTLRKGFLCDSNFCKKDHQLESLTDRELLLLIARKTCGSTDSSLNIAAPKDLR
SUDV_1979_KC242783                                                   PAPKDICPTLRKGFLCDSNFCKKDHQLESLTDRELLLLIARKTCGSTDSSLNIAAPKDLR
SUDV_2012_KC589025                                                   PAPKDICPTLRKGFLCDSNFCKKDHQLESLTDRELLLLIARKTCGSTDSSLNIAAPKDLR
SUDV_2000_AY729654                                                   PAPKDVCPTLRKGFLCDSNFCKKDHQLESLTDRELLLLIARKTCGSTDSSLNIAAPKDLR
SUDV_2011_JN638998                                                   PAPKDICPTLRKGFLCDSNFCKKDHQLESLTDRELLLLIARKTCGSTDSSLNIAAPKDLR
SUDV_2012_KC545389                                                   PAPKDICPTLRKGFLCDSNFCKKDHQLESLTDRELLLLIARKTCGSTDSSLNIAAPKDLR
SUDV_2012_KC545390                                                   PAPKDICPTLRKGFLCDSNFCKKDHQLESLTDRELLLLIARKTCGSTDSSLNIAAPKDLR
SUDV_2012_KC545391                                                   PAPKDICPTLRKGFLCDSNFCKKDHQLESLTDRELLLLIARKTCGSTDSSLNIAAPKDLR
SUDV_2012_KC545392                                                   PAPKDICPTLRKGFLCDSNFCKKDHQLESLTDRELLLLIARKTCGSTDSSLNIAAPKDLR
EBOV_2002_KC242800                                                   PAPKDICPTLKKGFLCDSSFCKKDHQLESLTDRELLLLIARKTCGSVEQQLNITAPKDSR
EBOV_1996_KC242794                                                   PAPKDICPTLKKGFLCDSSFCKKDHQLESLTDRELLLLIARKTCGSVEQQLNITAPKDSR
EBOV_1994_KC242792                                                   PAPKDICPTLKKGFLCDSSFCKKDHQLESLTDRELLLLIARKTCGSVEQQLNITAPKDSR
EBOV_1996_KC242793                                                   PAPKDICPTLKKGFLCDSSFCKKDHQLESLTDRELLLLIARKTCGSVEQQLNITAPKDSR
VP30EBOV|EM_076615_EMLab                                             PAPKDICPTLKKGFLCDSSFCKKDHQLESLTDRELLLLIARKTCGSVEQQLNITAPKDSR
EBOV_1976_KC242801                                                   PAPKDICPTLKKGFLCDSSFCKKDHQLESLTDRELLLLIARKTCGSVEQQLNITAPKDSR
EBOV_1976_NC002549                                                   PAPKDICPTLKKGFLCDSSFCKKDHQLESLTDRELLLLIARKTCGSVEQQLNITAPKDSR
EBOV_1977_KC242791                                                   PAPKDICPTLKKGFLCDSSFCKKDHQLESLTDRELLLLIARKTCGSVEQQLNITAPKDSR
EBOV_1995_AY354458                                                   PAPKDICPTLKKGFLCDSSFCKKDHQLESLTDRELLLLIARKTCGSVEQQLNITAPKDSR
EBOV_1995_JQ352763                                                   PAPKDICPTLKKGFLCDSSFCKKDHQLESLTDRELLLLIARKTCGSVEQQLNITAPKDSR
EBOV_1995_KC242796                                                   PAPKDICPTLKKGFLCDSSFCKKDHQLESLTDRELLLLIARKTCGSVEQQLNITAPKDSR
EBOV_1995_KC242799                                                   PAPKDICPTLKKGFLCDSSFCKKDHQLESLTDRELLLLIARKTCGSVEQQLNITAPKDSR
EBOV_2007_HQ613403                                                   PAPKDICPTLKKGFLCDSSFCKKDHQLESLTDRELLLLIARKTCGSVEQQLNITAPKDSR
EBOV_2007_KC242784                                                   PAPKDICPTLKKGFLCDSSFCKKDHQLESLTDRELLLLIARKTCGSVEQQLNITAPKDSR
EBOV_2007_KC242786                                                   PAPKDICPTLKKGFLCDSSFCKKDHQLESLTDRELLLLIARKTCGSVEQQLNITAPKDSR
EBOV_2007_KC242787                                                   PAPKDICPTLKKGFLCDSSFCKKDHQLESLTDRELLLLIARKTCGSVEQQLNITAPKDSR
EBOV_2007_KC242789                                                   PAPKDICPTLKKGFLCDSSFCKKDHQLESLTDRELLLLIARKTCGSVEQQLNITAPKDSR
EBOV_2007_KC242785                                                   PAPKDICPTLKKGFLCDSSFCKKDHQLESLTDRELLLLIARKTCGSVEQQLNITAPKDSR
EBOV_2007_KC242790                                                   PAPKDICPTLKKGFLCDSSFCKKDHQLESLTDRELLLLIARKTCGSVEQQLNITAPKDSR
EBOV_2007_KC242788                                                   PAPKDICPTLKKGFLCDSSFCKKDHQLESLTDRELLLLIARKTCGSVEQQLNITAPKDSR
EBOV_2008_HQ613402                                                   PAPKDICPTLKKGFLCDSSFCKKDHQLESLTDRELLLLIARKTCGSVEQQLNITAPKDSR
VP30gi|807052840|gb|KR105337_1|_VP30gi|807052840|gb|KR105337.1|      PAPKDICPTLKKGFLCDSSFCKKDHQLESLTDRELLLLIARKTCGSVEQQLNITAPKDSR
BDBV_2007_FJ217161                                                   PAPKDICPTLRKGFLCDSNFCKKDHQLESLTDRELLLLIARKTCGSLEQQLNITAPKDTR
BDBV_2012_KC545393                                                   PAPKDICPTLRKGFLCDSNFCKKDHQLESLTDRELLLLIARKTCGSLEQQLNITAPKDTR
BDBV_2012_KC545395                                                   PAPKDICPTLRKGFLCDSNFCKKDHQLESLTDRELLLLIARKTCGSLEQQLNITAPKDTR
BDBV_2012_KC545394                                                   PAPKDICPTLRKGFLCDSNFCKKDHQLESLTDRELLLLIARKTCGSLEQQLNITAPKDTR
BDBV_2012_KC545396                                                   PAPKDICPTLRKGFLCDSNFCKKDHQLESLTDRELLLLIARKTCGSLEQQLNITAPKDTR
TAFV_1994_FJ217162                                                   PAPKDVCPTLKKGFLCDSNFCKKDHQLESLTDRELLLLIARKTCGSTEQQLSIVAPKDSR
VP30gi|807052410|gb|KR105294_1|_VP30gi|807052410|gb|KR105294.1|      ----------SIIFSLHPXFYNHDSCLXXKRKKAFLLSCNNQICKPVEFSCNLTHTKHWX
VP30gi|807051581|gb|KR105211_1|_VP30gi|807051581|gb|KR105211.1|      ----------SIIFSLHPXFYNHDSCLXXKRKKAFLLSCNNQICKPXXXXXXLTHTKHWX
VP30EBOV|EM_074354_EMLab                                             ----------SIIFSLHPXFYNHDSCLXXKRKKAFLLSCNNQICKPVEFSCNLTHTKHWX
VP30EBOV|EM_076770_EMLab                                             ----------SIIFSLHPXFYNHDSCLXXKRKKAFLLSCNNQICKPVEFSCNLTHTKHWX
VP30gi|807052830|gb|KR105336_1|_VP30gi|807052830|gb|KR105336.1|      ----------SIIFSLHPXFYNHDSCLXXKRKKAFLLSXXXXXXKPVEFSCNLTHTKHWX
VP30NGA_Mainland_10                                                  ------------------------------------------------------------
VP30EBOV|EM_000015_EMLab                                             ----------SIIFSLHPXFYNHDSCLXXKRKKAFLLSCNNQICKPVEFSCNLTHTKHWX
VP30EBOV|EM_000028_EMLab                                             ----------SIIFSLHPXFYNHDSCLXXKRKKAFLLSCNNQICKPVEFSCNLTHTKHWX
VP30EBOV|EM_000127_EMLab                                             ----------SIIFSLHPXFYNHDSCLXXKRKKAFLLSCNNQICKPVEFSCNLTHTKHWX
VP30EBOV|EM_000218_EMLab                                             ----------SIIFSLHPXFYNHDSCLXXKRKKAFLLSCNNQICKPVEFSCNLTHTKHWX
VP30EBOV|EM_00032Z_EMLab                                             ----------SIIFSLHPXFYNHDSCLXXKRKKAFLLSCNNQICKPVEFSCNLTHTKHWX
VP30EBOV|EM_000501_EMLab                                             ----------SIIFSLHPXFYNHDSCLXXKRKKAFLLSCNNQICKPVEFSCNLTHTKHWX
VP30EBOV|EM_000502_EMLab                                             ----------SIIFSLHPXFYNHDSCLXXKRKKAFLLSCNNQICKPVEFSCNLTHTKHWX
VP30EBOV|EM_000921_EMLab                                             ----------SIIFSLHPXFYNHDSCLXXKRKKAFLLSCNNQICKPVEFSCNLTHTKHWX
VP30EBOV|EM_000925_EMLab                                             ----------SIIFSLHPXFYNHDSCLXXKRKKAFLLSCNNQICKPVEFSCNLTHTKHWX
VP30EBOV|EM_000982_EMLab                                             ----------SIIFSLHPXFYNHDSCLXXKRKKAFLLSCNNQICKPVEFSCNLTHTKHWX
VP30EBOV|EM_000983_EMLab                                             ----------SIIFSLHPXFYNHDSCLXXKRKKAFLLSCNNQICKPVEFSCNLTHTKHWX
VP30EBOV|EM_001101_EMLab                                             ----------SIIFSLHPXFYNHDSCLXXKRKKAFLLSCNNQICKPVEFSCNLTHTKHWX
VP30EBOV|EM_001102_EMLab                                             ----------SIIFSLHPXFYNHDSCLXXKRKKAFLLSCNNQICKPVEFSCNLTHTKHWX
VP30EBOV|EM_004192_EMLab                                             ----------SIIFSLHPXFYNHDSCLXXKRKKAFLLSCNNQICKPVEFSCNLTHTKHWX
VP30EBOV|EM_004503_EMLab                                             ----------SIIFSLHPXFYNHDSCLXXKRKKAFLLSCNNQICKPVEFSCNLTHTKHWX
VP30EBOV|EM_004555_EMLab                                             ----------SIIFSLHPXFYNHDSCLXXKRKKAFLLSCNNQICKPVEFSCNLTHTKHWX
VP30EBOV|EM_004563_EMLab                                             ----------SIIFSLHPXFYNHDSCLXXKRKKAFLLSCNNQICKPVEFSCNLTHTKHWX
VP30EBOV|EM_004580_EMLab                                             ----------SIIFSLHPXFYNHDSCLXXKRKKAFLLSCNNQICKPVEFSCNLTHTKHWX
VP30EBOV|EM_074349_EMLab                                             ----------SIIFSLHPXFYNHDSCLXXKRKKAFLLSCNNQICKPVEFSCNLTHTKHWX
VP30EBOV|EM_074350_EMLab                                             ----------SIIFSLHPXFYNHDSCLXXKRKKAFLLSCNNQICKPVEFSCNLTHTKHWX
VP30EBOV|EM_074351_EMLab                                             ----------SIIFSLHPXFYNHDSCLXXKRKKAFLLSCNNQICKPVEFSCNLTHTKHWX
VP30EBOV|EM_074352_EMLab                                             ----------SIIFSLHPXFYNHDSCLXXKRKKAFLLSCNNQICKPVEFSCNLTHTKHWX
VP30EBOV|EM_074353_EMLab                                             ----------SIIFSLHPXFYNHDSCLXXKRKKAFLLSCNNQICKPVEFSCNLTHTKHWX
VP30EBOV|EM_074391_EMLab                                             ----------SIIFSLHPXFYNHDSCLXXKRKKAFLLSCNNQICKPVEFSCNLTHTKHWX
VP30EBOV|EM_074392_EMLab                                             ----------SIIFSLHPXFYNHDSCLXXKRKKAFLLSCNNQICKPVEFSCNLTHTKHWX
VP30EBOV|EM_074462_EMLab                                             ----------SIIFSLHPXFYNHDSCLXXKRKKAFLLSCNNQICKPVEFSCNLTHTKHWX
VP30EBOV|EM_074548_EMLab                                             ----------SIIFSLHPXFYNHDSCLXXKRKKAFLLSCNNQICKPVEFSCNLTHTKHWX
VP30EBOV|EM_074785_EMLab                                             ----------SIIFSLHPXFYNHDSCLXXKRKKAFLLSCNNQICKPVEFSCNLTHTKHWX
VP30EBOV|EM_074821_EMLab                                             ----------SIIFSLHPXFYNHDSCLXXKRKKAFLLSCNNQICKPVEFSCNLTHTKHWX
VP30EBOV|EM_074822_EMLab                                             ----------SIIFSLHPXFYNHDSCLXXKRKKAFLLSCNNQICKPVEFSCNLTHTKHWX
VP30EBOV|EM_075043_EMLab                                             ----------SIIFSLHPXFYNHDSCLXXKRKKAFLLSCNNQICKPVEFSCNLTHTKHWX
VP30EBOV|EM_075076_EMLab                                             ----------SIIFSLHPXFYNHDSCLXXKRKKAFLLSCNNQICKPVEFSCNLTHTKHWX
VP30EBOV|EM_075368_EMLab                                             ----------SIIFSLHPXFYNHDSCLXXKRKKAFLLSCNNQICKPVEFSCNLTHTKHWX
VP30EBOV|EM_075373_EMLab                                             ----------SIIFSLHPXFYNHDSCLXXKRKKAFLLSCNNQICKPVEFSCNLTHTKHWX
VP30EBOV|EM_075435_EMLab                                             ----------SIIFSLHPXFYNHDSCLXXKRKKAFLLSCNNQICKPVEFSCNLTHTKHWX
VP30EBOV|EM_075447_EMLab                                             ----------SIIFSLHPXFYNHDSCLXXKRKKAFLLSCNNQICKPVEFSCNLTHTKHWX
VP30EBOV|EM_075928_EMLab                                             ----------SIIFSLHPXFYNHDSCLXXKRKKAFLLSCNNQICKPVEFSCNLTHTKHWX
VP30EBOV|EM_075929_EMLab                                             ----------SIIFSLHPXFYNHDSCLXXKRKKAFLLSCNNQICKPVEFSCNLTHTKHWX
VP30EBOV|EM_075930_EMLab                                             ----------SIIFSLHPXFYNHDSCLXXKRKKAFLLSCNNQICKPVEFSCNLTHTKHWX
VP30EBOV|EM_075931_EMLab                                             ----------SIIFSLHPXFYNHDSCLXXKRKKAFLLSCNNQICKPVEFSCNLTHTKHWX
VP30EBOV|EM_075932_EMLab                                             ----------SIIFSLHPXFYNHDSCLXXKRKKAFLLSCNNQICKPVEFSCNLTHTKHWX
VP30EBOV|EM_076138_EMLab                                             ----------SIIFSLHPXFYNHDSCLXXKRKKAFLLSCNNQICKPVEFSCNLTHTKHWX
VP30EBOV|EM_076193_EMLab                                             ----------SIIFSLHPXFYNHDSCLXXKRKKAFLLSCNNQICKPVEFSCNLTHTKHWX
VP30EBOV|EM_076217_EMLab                                             ----------SIIFSLHPXFYNHDSCLXXKRKKAFLLSCNNQICKPVEFSCNLTHTKHWX
VP30EBOV|EM_076322_EMLab                                             ----------SIIFSLHPXFYNHDSCLXXKRKKAFLLSCNNQICKPVEFSCNLTHTKHWX
VP30EBOV|EM_076533_EMLab                                             ----------SIIFSLHPXFYNHDSCLXXKRKKAFLLSCNNQICKPVEFSCNLTHTKHWX
VP30EBOV|EM_076534_EMLab                                             ----------SIIFSLHPXFYNHDSCLXXKRKKAFLLSCNNQICKPVEFSCNLTHTKHWX
VP30EBOV|EM_076610_EMLab                                             ----------SIIFSLHPXFYNHDSCLXXKRKKAFLLSCNNQICKPVEFSCNLTHTKHWX
VP30EBOV|EM_076769_EMLab                                             ----------SIIFSLHPXFYNHDSCLXXKRKKAFLLSCNNQICKPVEFSCNLTHTKHWX
VP30EBOV|EM_076948_EMLab                                             ----------SIIFSLHPXFYNHDSCLXXKRKKAFLLSCNNQICKPVEFSCNLTHTKHWX
VP30EBOV|EM_076949_EMLab                                             ----------SIIFSLHPXFYNHDSCLXXKRKKAFLLSCNNQICKPVEFSCNLTHTKHWX
VP30EBOV|EM_076951_EMLab                                             ----------SIIFSLHPXFYNHDSCLXXKRKKAFLLSCNNQICKPVEFSCNLTHTKHWX
VP30EBOV|EM_078555_EMLab                                             ----------SIIFSLHPXFYNHDSCLXXKRKKAFLLSCNNQICKPVEFSCNLTHTKHWX
VP30EBOV|EM_078608_EMLab                                             ----------SIIFSLHPXFYNHDSCLXXKRKKAFLLSCNNQICKPVEFSCNLTHTKHWX
VP30EBOV|EM_078654_EMLab                                             ----------SIIFSLHPXFYNHDSCLXXKRKKAFLLSCNNQICKPVEFSCNLTHTKHWX
VP30EBOV|EM_078683_EMLab                                             ----------SIIFSLHPXFYNHDSCLXXKRKKAFLLSCNNQICKPVEFSCNLTHTKHWX
VP30EBOV|EM_078697_EMLab                                             ----------SIIFSLHPXFYNHDSCLXXKRKKAFLLSCNNQICKPVEFSCNLTHTKHWX
VP30EBOV|EM_078709_EMLab                                             ----------SIIFSLHPXFYNHDSCLXXKRKKAFLLSCNNQICKPVEFSCNLTHTKHWX
VP30EBOV|EM_080003_EMLab                                             ----------SIIFSLHPXFYNHDSCLXXKRKKAFLLSCNNQICKPVEFSCNLTHTKHWX
VP30EBOV|EM_080165_EMLab                                             ----------SIIFSLHPXFYNHDSCLXXKRKKAFLLSCNNQICKPVEFSCNLTHTKHWX
VP30EBOV|EM_080261_EMLab                                             ----------SIIFSLHPXFYNHDSCLXXKRKKAFLLSCNNQICKPVEFSCNLTHTKHWX
VP30EBOV|EM_080265_EMLab                                             ----------SIIFSLHPXFYNHDSCLXXKRKKAFLLSCNNQICKPVEFSCNLTHTKHWX
VP30EBOV|EM_080269_EMLab                                             ----------SIIFSLHPXFYNHDSCLXXKRKKAFLLSCNNQICKPVEFSCNLTHTKHWX
VP30NGA_061232                                                       ----------SIIFSLHPXFYNHDSCLXXKRKKAFLLSCNNQICKPVEFSCNLTHTKHWX
VP30NGA_DHB_001_07_14                                                ----------SIIFSLHPXFYNHDSCLXXKRKKAFLLSCNNQICKPVEFSCNLTHTKHWX
VP30NGA_DHB_009_08_14                                                ----------SIIFSLHPXFYNHDSCLXXKRKKAFLLSCNNQICKPVEFSCNLTHTKHWX
VP30NGA_DHB_010_08_14                                                ----------SIIFSLHPXFYNHDSCLXXKRKKAFLLSCNNQICKPVEFSCNLTHTKHWX
VP30NGA_DHB_012_08_14                                                ----------SIIFSLHPXFYNHDSCLXXKRKKAFLLSCNNQICKPVEFSCNLTHTKHWX
VP30NGA_DHB_013_08_14                                                ----------SIIFSLHPXFYNHDSCLXXKRKKAFLLSCNNQICKPVEFSCNLTHTKHWX
VP30NGA_DHB_015_09_14                                                ----------SIIFSLHPXFYNHDSCLXXKRKKAFLLSCNNQICKPVEFSCNLTHTKHWX
VP30NGA_DHB_016_08_14                                                ----------SIIFSLHPXFYNHDSCLXXKRKKAFLLSCNNQICKPVEFSCNLTHTKHWX
VP30NGA_DHB_018_08_14                                                ----------SIIFSLHPXFYNHDSCLXXKRKKAFLLSCNNQICKPVEFSCNLTHTKHWX
VP30NGA_DHB_019_08_14                                                ----------SIIFSLHPXFYNHDSCLXXKRKKAFLLSCNNQICKPVEFSCNLTHTKHWX
VP30GIN_2014_Conakry_505_2014_Jul_24                                 ----------SIIFSLHPXFYNHDSCLXXKRKKAFLLSCNNQICKPVEFSCNLTHTKHWX
VP30GIN_2014_Conakry_509_2014_Jul_24                                 ----------SIIFSLHPXFYNHDSCLXXKRKKAFLLSCNNQICKPVEFSCNLTHTKHWX
VP30GIN_2014_Conakry_573_2014_Aug_2                                  ----------SIIFSLHPXFYNHDSCLXXKRKKAFLLSCNNQICKPVEFSCNLTHTKHWX
VP30GIN_2014_Gueckedou_633_2014_Aug_12                               ----------SIIFSLHPXFYNHDSCLXXKRKKAFLLSCNNQICKPVEFSCNLTHTKHWX
VP30GIN_2014_Macenta_645_2014_Aug_14                                 ----------SIIFSLHPXFYNHDSCLXXKRKKAFLLSCNNQICKPVEFSCNLTHTKHWX
VP30GIN_2014_Conakry_653_2014_Aug_15                                 ----------SIIFSLHPXFYNHDSCLXXKRKKAFLLSCNNQICKPVEFSCNLTHTKHWX
VP30GIN_2014_Conakry_657_2014_Aug_16                                 ----------SIIFSLHPXFYNHDSCLXXKRKKAFLLSCNNQICKPVEFSCNLTHTKHWX
VP30GIN_2014_Conakry_678_2014_Aug_19                                 ----------SIIFSLHPXFYNHDSCLXXKRKKAFLLSCNNQICKPVEFSCNLTHTKHWX
VP30GIN_2014_Conakry_684_2014_Aug_20                                 ----------SIIFSLHPXFYNHDSCLXXKRKKAFLLSCNNQICKPVEFSCNLTHTKHWX
VP30GIN_2014_Conakry_691_2014_Aug_21                                 ----------SIIFSLHPXFYNHDSCLXXKRKKAFLLSCNNQICKPVEFSCNLTHTKHWX
VP30GIN_2014_Conakry_701_2014_Aug_22                                 ----------SIIFSLHPXFYNHDSCLXXKRKKAFLLSCNNQICKPVEFSCNLTHTKHWX
VP30GIN_2014_Conakry_740_2014_Aug_26                                 ----------SIIFSLHPXFYNHDSCLXXKRKKAFLLSCNNQICKPVEFSCNLTHTKHWX
VP30GIN_2014_Conakry_786_2014_Aug_28                                 ----------SIIFSLHPXFYNHDSCLXXKRKKAFLLSCNNQICKPVEFSCNLTHTKHWX
VP30GIN_2014_Conakry_787_2014_Aug_28                                 ----------SIIFSLHPXFYNHDSCLXXKRKKAFLLSCNNQICKPVEFSCNLTHTKHWX
VP30GIN_2014_Dubreka_789_2014_Aug_29                                 ----------SIIFSLHPXFYNHDSCLXXKRKKAFLLSCNNQICKPVEFSCNLTHTKHWX
VP30GIN_2014_Coyah_955_2014_Sep_11                                   ----------SIIFSLHPXFYNHDSCLXXKRKKAFLLSCNNQICKPVEFSCNLTHTKHWX
VP30GIN_2014_Conakry_976_2014_Sep_14                                 ----------SIIFSLHPXFYNHDSCLXXKRKKAFLLSCNNQICKPVEFSCNLTHTKHWX
VP30GIN_2014_Forecariah_989_2014_Sep_15                              ----------SIIFSLHPXFYNHDSCLXXKRKKAFLLSCNNQICKPVEFSCNLTHTKHWX
VP30GIN_2014_Conakry_1059_2014_Sep_21                                ----------SIIFSLHPXFYNHDSCLXXKRKKAFLLSCNNQICKPVEFSCNLTHTKHWX
VP30GIN_2014_Coyah_1063_2014_Sep_21                                  ----------SIIFSLHPXFYNHDSCLXXKRKKAFLLSCNNQICKPVEFSCNLTHTKHWX
VP30GIN_2014_Forecariah_1069_2014_Sep_21                             ----------SIIFSLHPXFYNHDSCLXXKRKKAFLLSCNNQICKPVEFSCNLTHTKHWX
VP30GIN_2014_Conakry_1081_2014_Sep_22                                ----------SIIFSLHPXFYNHDSCLXXKRKKAFLLSCNNQICKPVEFSCNLTHTKHWX
VP30GIN_2014_Dalaba_1116_2014_Sep_24                                 ----------SIIFSLHPXFYNHDSCLXXKRKKAFLLSCNNQICKPVEFSCNLTHTKHWX
VP30GIN_2014_Conakry_1120_2014_Sep_25                                ----------SIIFSLHPXFYNHDSCLXXKRKKAFLLSCNNQICKPVEFSCNLTHTKHWX
VP30GIN_2014_Conakry_1121_2014_Sep_25                                ----------SIIFSLHPXFYNHDSCLXXKRKKAFLLSCNNQICKPVEFSCNLTHTKHWX
VP30GIN_2014_Conakry_1205_2014_Oct_2                                 ----------SIIFSLHPXFYNHDSCLXXKRKKAFLLSCNNQICKPVEFSCNLTHTKHWX
VP30GIN_2014_Conakry_1210_2014_Oct_2                                 ----------SIIFSLHPXFYNHDSCLXXKRKKAFLLSCNNQICKPVEFSCNLTHTKHWX
VP30GIN_2014_Dalaba_1211_2014_Oct_2                                  ----------SIIFSLHPXFYNHDSCLXXKRKKAFLLSCNNQICKPVEFSCNLTHTKHWX
VP30GIN_2014_Coyah_1274_2014_Oct_4                                   ----------SIIFSLHPXFYNHDSCLXXKRKKAFLLSCNNQICKPVEFSCNLTHTKHWX
VP30GIN_2014_Coyah_1339_2014_Oct_8                                   ----------SIIFSLHPXFYNHDSCLXXKRKKAFLLSCNNQICKPVEFSCNLTHTKHWX
VP30GIN_2014_Conakry_1340_2014_Oct_8                                 ----------SIIFSLHPXFYNHDSCLXXKRKKAFLLSCNNQICKPVEFSCNLTHTKHWX
VP30GIN_2014_Conakry_1342_2014_Oct_8                                 ----------SIIFSLHPXFYNHDSCLXXKRKKAFLLSCNNQICKPVEFSCNLTHTKHWX
VP30GIN_2014_Coyah_1355_2014_Oct_9                                   ----------SIIFSLHPXFYNHDSCLXXKRKKAFLLSCNNQICKPVEFSCNLTHTKHWX
VP30GIN_2014_Forecariah_1365_2014_Oct_9                              ----------SIIFSLHPXFYNHDSCLXXKRKKAFLLSCNNQICKPVEFSCNLTHTKHWX
VP30GIN_2014_Conakry_1371_2014_Oct_10                                ----------SIIFSLHPXFYNHDSCLXXKRKKAFLLSCNNQICKPVEFSCNLTHTKHWX
VP30GIN_2014_Conakry_1445_2014_Oct_14                                ----------SIIFSLHPXFYNHDSCLXXKRKKAFLLSCNNQICKPVEFSCNLTHTKHWX
VP30GIN_2014_Conakry_1480_2014_Oct_15                                ----------SIIFSLHPXFYNHDSCLXXKRKKAFLLSCNNQICKPVEFSCNLTHTKHWX
VP30GIN_2014_Conakry_1561_2014_Oct_19                                ----------SIIFSLHPXFYNHDSCLXXKRKKAFLLSCNNQICKPVEFSCNLTHTKHWX
VP30GIN_2014_Forecariah_1567_2014_Oct_18                             ----------SIIFSLHPXFYNHDSCLXXKRKKAFLLSCNNQICKPVEFSCNLTHTKHWX
VP30GIN_2014_Forecariah_1568_2014_Oct_18                             ----------SIIFSLHPXFYNHDSCLXXKRKKAFLLSCNNQICKPVEFSCNLTHTKHWX
VP30GIN_2014_Forecariah_1571_2014_Oct_20                             ----------SIIFSLHPXFYNHDSCLXXKRKKAFLLSCNNQICKPVEFSCNLTHTKHWX
VP30GIN_2014_Nzeerekore_1622_2014_Oct_22                             ----------SIIFSLHPXFYNHDSCLXXKRKKAFLLSCNNQICKPVEFSCNLTHTKHWX
VP30GIN_2014_Forecariah_1623_2014_Oct_24                             ----------SIIFSLHPXFYNHDSCLXXKRKKAFLLSCNNQICKPVEFSCNLTHTKHWX
VP30GIN_2014_Conakry_1651_2014_Oct_24                                ----------SIIFSLHPXFYNHDSCLXXKRKKAFLLSCNNQICKPVEFSCNLTHTKHWX
VP30GIN_2014_Conakry_1027_2014_Sep_18                                ----------SIIFSLHPXFYNHDSCLXXKRKKAFLLSCNNQICKPVEFSCNLTHTKHWX
VP30GIN_2014_Conakry_1039_2014_Sep_19                                ----------SIIFSLHPXFYNHDSCLXXKRKKAFLLSCNNQICKPVEFSCNLTHTKHWX
VP30GIN_2014_Conakry_1128_2014_Sep_25                                ----------SIIFSLHPXFYNHDSCLXXKRKKAFLLSCNNQICKPVEFSCNLTHTKHWX
VP30GIN_2014_Conakry_1149_2014_Sep_27                                ----------SIIFSLHPXFYNHDSCLXXKRKKAFLLSCNNQICKPVEFSCNLTHTKHWX
VP30GIN_2014_Conakry_1215_2014_Oct_02                                ----------SIIFSLHPXFYNHDSCLXXKRKKAFLLSCNNQICKPVEFSCNLTHTKHWX
VP30GIN_2014_Conakry_1250_2014_Oct_04                                ----------SIIFSLHPXFYNHDSCLXXKRKKAFLLSCNNQICKPVEFSCNLTHTKHWX
VP30GIN_2014_Conakry_742_2014_Aug_26                                 ----------SIIFSLHPXFYNHDSCLXXKRKKAFLLSCNNQICKPVEFSCNLTHTKHWX
VP30GIN_2014_Conakry_768_2014_Aug_27                                 ----------SIIFSLHPXFYNHDSCLXXKRKKAFLLSCNNQICKPVEFSCNLTHTKHWX
VP30GIN_2014_Coyah_1279_2014_Oct_04                                  ----------SIIFSLHPXFYNHDSCLXXKRKKAFLLSCNNQICKPVEFSCNLTHTKHWX
VP30gi|807052960|gb|KR105349_1|_VP30gi|807052960|gb|KR105349.1|      ----------SIIFSLHPXFYNHDSCLXXKRKKAFLLSCNNQICKPVEFSCNLTHTKHWX
VP30gi|807052950|gb|KR105348_1|_VP30gi|807052950|gb|KR105348.1|      ----------SIIFSLHPXFYNHDSCLXXKRKKAFLLSCNNQICKPVEFSCNLTHTKHWX
VP30gi|807052940|gb|KR105347_1|_VP30gi|807052940|gb|KR105347.1|      ----------SIIFSLHPXFYNHDSCLXXKRKKAFLLSCNNQICKPVEFSCNLTHTKHWX
VP30gi|807052930|gb|KR105346_1|_VP30gi|807052930|gb|KR105346.1|      ----------SIIFSLHPXFYNHDSCLXXKRKKAFLLSCNNQICKPVEFSCNLTHTKHWX
VP30gi|807052920|gb|KR105345_1|_VP30gi|807052920|gb|KR105345.1|      ----------SIIFSLHPXFYNHDSCLXXKRKKAFLLSCNNQICKPVEFSCNLTHTKHWX
VP30gi|807052910|gb|KR105344_1|_VP30gi|807052910|gb|KR105344.1|      ----------SIIFSLHPXFYNHDSCLXXKRKKAFLLSCNNQICKPVEFSCNLTHTKHWX
VP30gi|807052880|gb|KR105341_1|_VP30gi|807052880|gb|KR105341.1|      ----------SIIFSLHPXFYNHDSCLXXKRKKAFLLSCNNQICKPVEFSCNLTHTKHWX
VP30gi|807052860|gb|KR105339_1|_VP30gi|807052860|gb|KR105339.1|      ----------SIIFSLHPXFYNHDSCLXXKRKKAFLLSCNNQICKPVEFSCNLTHTKHWX
VP30gi|807052850|gb|KR105338_1|_VP30gi|807052850|gb|KR105338.1|      ----------SIIFSLHPXFYNHDSCLXXKRKKAFLLSCNNQICKPVEFSCNLTHTKHWX
VP30gi|807052810|gb|KR105334_1|_VP30gi|807052810|gb|KR105334.1|      ----------SIIFSLHPXFYNHDSCLXXKRKKAFLLSCNNQICKPVEFSCNLTHTKHWX
VP30gi|807052790|gb|KR105332_1|_VP30gi|807052790|gb|KR105332.1|      ----------SIIFSLHPXFYNHDSCLXXKRKKAFLLSCNNQICKPVEFSCNLTHTKHWX
VP30gi|807052780|gb|KR105331_1|_VP30gi|807052780|gb|KR105331.1|      ----------SIIFSLHPXFYNHDSCLXXKRKKAFLLSCNNQICKPVEFSCNLTHTKHWX
VP30gi|807052760|gb|KR105329_1|_VP30gi|807052760|gb|KR105329.1|      ----------SIIFSLHPXFYNHDSCLXXKRKKAFLLSCNNQICKPVEFSCNLTHTKHWX
VP30gi|807052750|gb|KR105328_1|_VP30gi|807052750|gb|KR105328.1|      ----------SIIFSLHPXFYNHDSCLXXKRKKAFLLSCNNQICKPVEFSCNLTHTKHWX
VP30gi|807052740|gb|KR105327_1|_VP30gi|807052740|gb|KR105327.1|      ----------SIIFSLHPXFYNHDSCLXXKRKKAFLLSCNNQICKPVEFSCNLTHTKHWX
VP30gi|807052730|gb|KR105326_1|_VP30gi|807052730|gb|KR105326.1|      ----------SIIFSLHPXFYNHDSCLXXKRKKAFLLSCNNQICKPVEFSCNLTHTKHWX
VP30gi|807052720|gb|KR105325_1|_VP30gi|807052720|gb|KR105325.1|      ----------SIIFSLHPXFYNHDSCLXXKRKKAFLLSCNNQICKPVEFSCNLTHTKHWX
VP30gi|807052700|gb|KR105323_1|_VP30gi|807052700|gb|KR105323.1|      ----------SIIFSLHPXFYNHDSCLXXKRKKAFLLSCNNQICKPVEFSCNLTHTKHWX
VP30gi|807052690|gb|KR105322_1|_VP30gi|807052690|gb|KR105322.1|      ----------SIIFSLHPXFYNHDSCLXXKRKKAFLLSCNNQICKPVEFSCNLTHTKHWX
VP30gi|807052680|gb|KR105321_1|_VP30gi|807052680|gb|KR105321.1|      ----------SIIFSLHPXFYNHDSCLXXKRKKAFLLSCNNQICKPVEFSCNLTHTKHWX
VP30gi|807052660|gb|KR105319_1|_VP30gi|807052660|gb|KR105319.1|      ----------SIIFSLHPXFYNHDSCLXXKRKKAFLLSCNNQICKPVEFSCNLTHTKHWX
VP30gi|807052650|gb|KR105318_1|_VP30gi|807052650|gb|KR105318.1|      ----------SIIFSLHPXFYNHDSCLXXKRKKAFLLSCNNQICKPVEFSCNLTHTKHWX
VP30gi|807052640|gb|KR105317_1|_VP30gi|807052640|gb|KR105317.1|      ----------SIIFSLHPXFYNHDSCLXXKRKKAFLLSCNNQICKPVEFSCNLTHTKHWX
VP30gi|807052630|gb|KR105316_1|_VP30gi|807052630|gb|KR105316.1|      ----------SIIFSLHPXFYNHDSCLXXKRKKAFLLSCNNQICKPVEFSCNLTHTKHWX
VP30gi|807052620|gb|KR105315_1|_VP30gi|807052620|gb|KR105315.1|      ----------SIIFSLHPXFYNHDSCLXXKRKKAFLLSCNNQICKPVEFSCNLTHTKHWX
VP30gi|807052610|gb|KR105314_1|_VP30gi|807052610|gb|KR105314.1|      ----------SIIFSLHPXFYNHDSCLXXKRKKAFLLSCNNQICKPVEFSCNLTHTKHWX
VP30gi|807052600|gb|KR105313_1|_VP30gi|807052600|gb|KR105313.1|      ----------SIIFSLHPXFYNHDSCLXXKRKKAFLLSCNNQICKPVEFSCNLTHTKHWX
VP30gi|807052580|gb|KR105311_1|_VP30gi|807052580|gb|KR105311.1|      ----------SIIFSLHPXFYNHDSCLXXKRKKAFLLSCNNQICKPVEFSCNLTHTKHWX
VP30gi|807052570|gb|KR105310_1|_VP30gi|807052570|gb|KR105310.1|      ----------SIIFSLHPXFYNHDSCLXXKRKKAFLLSCNNQICKPVEFSCNLTHTKHWX
VP30gi|807052560|gb|KR105309_1|_VP30gi|807052560|gb|KR105309.1|      ----------SIIFSLHPXFYNHDSCLXXKRKKAFLLSCNNQICKPVEFSCNLTHTKHWX
VP30gi|807052540|gb|KR105307_1|_VP30gi|807052540|gb|KR105307.1|      ----------SIIFSLHPXFYNHDSCLXXKRKKAFLLSCNNQICKPVEFSCNLTHTKHWX
VP30gi|807052530|gb|KR105306_1|_VP30gi|807052530|gb|KR105306.1|      ----------SIIFSLHPXFYNHDSCLXXKRKKAFLLSCNNQICKPVEFSCNLTHTKHWX
VP30gi|807052520|gb|KR105305_1|_VP30gi|807052520|gb|KR105305.1|      ----------SIIFSLHPXFYNHDSCLXXKRKKAFLLSCNNQICKPVEFSCNLTHTKHWX
VP30gi|807052510|gb|KR105304_1|_VP30gi|807052510|gb|KR105304.1|      ----------SIIFSLHPXFYNHDSCLXXKRKKAFLLSCNNQICKPVEFSCNLTHTKHWX
VP30gi|807052500|gb|KR105303_1|_VP30gi|807052500|gb|KR105303.1|      ----------SIIFSLHPXFYNHDSCLXXKRKKAFLLSCNNQICKPVEFSCNLTHTKHWX
VP30gi|807052490|gb|KR105302_1|_VP30gi|807052490|gb|KR105302.1|      ----------SIIFSLHPXFYNHDSCLXXKRKKAFLLSCNNQICKPVEFSCNLTHTKHWX
VP30gi|807052480|gb|KR105301_1|_VP30gi|807052480|gb|KR105301.1|      ----------SIIFSLHPXFYNHDSCLXXKRKKAFLLSCNNQICKPVEFSCNLTHTKHWX
VP30gi|807052470|gb|KR105300_1|_VP30gi|807052470|gb|KR105300.1|      ----------SIIFSLHPXFYNHDSCLXXKRKKAFLLSCNNQICKPVEFSCNLTHTKHWX
VP30gi|807052460|gb|KR105299_1|_VP30gi|807052460|gb|KR105299.1|      ----------SIIFSLHPXFYNHDSCLXXKRKKAFLLSCNNQICKPVEFSCNLTHTKHWX
VP30gi|807052450|gb|KR105298_1|_VP30gi|807052450|gb|KR105298.1|      ----------SIIFSLHPXFYNHDSCLXXKRKKAFLLSCNNQICKPVEFSCNLTHTKHWX
VP30gi|807052440|gb|KR105297_1|_VP30gi|807052440|gb|KR105297.1|      ----------SIIFSLHPXFYNHDSCLXXKRKKAFLLSCNNQICKPVEFSCNLTHTKHWX
VP30gi|807052400|gb|KR105293_1|_VP30gi|807052400|gb|KR105293.1|      ----------SIIFSLHPXFYNHDSCLXXKRKKAFLLSCNNQICKPVEFSCNLTHTKHWX
VP30gi|807052390|gb|KR105292_1|_VP30gi|807052390|gb|KR105292.1|      ----------SIIFSLHPXFYNHDSCLXXKRKKAFLLSCNNQICKPVEFSCNLTHTKHWX
VP30gi|807052360|gb|KR105289_1|_VP30gi|807052360|gb|KR105289.1|      ----------SIIFSLHPXFYNHDSCLXXKRKKAFLLSCNNQICKPVEFSCNLTHTKHWX
VP30gi|807052330|gb|KR105286_1|_VP30gi|807052330|gb|KR105286.1|      ----------SIIFSLHPXFYNHDSCLXXKRKKAFLLSCNNQICKPVEFSCNLTHTKHWX
VP30gi|807052320|gb|KR105285_1|_VP30gi|807052320|gb|KR105285.1|      ----------SIIFSLHPXFYNHDSCLXXKRKKAFLLSCNNQICKPVEFSCNLTHTKHWX
VP30gi|807052310|gb|KR105284_1|_VP30gi|807052310|gb|KR105284.1|      ----------SIIFSLHPXFYNHDSCLXXKRKKAFLLSCNNQICKPVEFSCNLTHTKHWX
VP30gi|807052300|gb|KR105283_1|_VP30gi|807052300|gb|KR105283.1|      ----------SIIFSLHPXFYNHDSCLXXKRKKAFLLSCNNQICKPVEFSCNLTHTKHWX
VP30gi|807052290|gb|KR105282_1|_VP30gi|807052290|gb|KR105282.1|      ----------SIIFSLHPXFYNHDSCLXXKRKKAFLLSCNNQICKPVEFSCNLTHTKHWX
VP30gi|807052280|gb|KR105281_1|_VP30gi|807052280|gb|KR105281.1|      ----------SIIFSLHPXFYNHDSCLXXKRKKAFLLSCNNQICKPVEFSCNLTHTKHWX
VP30gi|807052270|gb|KR105280_1|_VP30gi|807052270|gb|KR105280.1|      ----------SIIFSLHPXFYNHDSCLXXKRKKAFLLSCNNQICKPVEFSCNLTHTKHWX
VP30gi|807052260|gb|KR105279_1|_VP30gi|807052260|gb|KR105279.1|      ----------SIIFSLHPXFYNHDSCLXXKRKKAFLLSCNNQICKPVEFSCNLTHTKHWX
VP30gi|807052250|gb|KR105278_1|_VP30gi|807052250|gb|KR105278.1|      ----------SIIFSLHPXFYNHDSCLXXKRKKAFLLSCNNQICKPVEFSCNLTHTKHWX
VP30gi|807052240|gb|KR105277_1|_VP30gi|807052240|gb|KR105277.1|      ----------SIIFSLHPXFYNHDSCLXXKRKKAFLLSCNNQICKPVEFSCNLTHTKHWX
VP30gi|807052230|gb|KR105276_1|_VP30gi|807052230|gb|KR105276.1|      ----------SIIFSLHPXFYNHDSCLXXKRKKAFLLSCNNQICKPVEFSCNLTHTKHWX
VP30gi|807052220|gb|KR105275_1|_VP30gi|807052220|gb|KR105275.1|      ----------SIIFSLHPXFYNHDSCLXXKRKKAFLLSCNNQICKPVEFSCNLTHTKHWX
VP30gi|807052200|gb|KR105273_1|_VP30gi|807052200|gb|KR105273.1|      ----------SIIFSLHPXFYNHDSCLXXKRKKAFLLSCNNQICKPVEFSCNLTHTKHWX
VP30gi|807052191|gb|KR105272_1|_VP30gi|807052191|gb|KR105272.1|      ----------SIIFSLHPXFYNHDSCLXXKRKKAFLLSCNNQICKPVEFSCNLTHTKHWX
VP30gi|807052181|gb|KR105271_1|_VP30gi|807052181|gb|KR105271.1|      ----------SIIFSLHPXFYNHDSCLXXKRKKAFLLSCNNQICKPVEFSCNLTHTKHWX
VP30gi|807052161|gb|KR105269_1|_VP30gi|807052161|gb|KR105269.1|      ----------SIIFSLHPXFYNHDSCLXXKRKKAFLLSCNNQICKPVEFSCNLTHTKHWX
VP30gi|807052151|gb|KR105268_1|_VP30gi|807052151|gb|KR105268.1|      ----------SIIFSLHPXFYNHDSCLXXKRKKAFLLSCNNQICKPVEFSCNLTHTKHWX
VP30gi|807052141|gb|KR105267_1|_VP30gi|807052141|gb|KR105267.1|      ----------SIIFSLHPXFYNHDSCLXXKRKKAFLLSCNNQICKPVEFSCNLTHTKHWX
VP30gi|807052131|gb|KR105266_1|_VP30gi|807052131|gb|KR105266.1|      ----------SIIFSLHPXFYNHDSCLXXKRKKAFLLSCNNQICKPVEFSCNLTHTKHWX
VP30gi|807052121|gb|KR105265_1|_VP30gi|807052121|gb|KR105265.1|      ----------SIIFSLHPXFYNHDSCLXXKRKKAFLLSCNNQICKPVEFSCNLTHTKHWX
VP30gi|807052111|gb|KR105264_1|_VP30gi|807052111|gb|KR105264.1|      ----------SIIFSLHPXFYNHDSCLXXKRKKAFLLSCNNQICKPVEFSCNLTHTKHWX
VP30gi|807052091|gb|KR105262_1|_VP30gi|807052091|gb|KR105262.1|      ----------SIIFSLHPXFYNHDSCLXXKRKKAFLLSCNNQICKPVEFSCNLTHTKHWX
VP30gi|807052081|gb|KR105261_1|_VP30gi|807052081|gb|KR105261.1|      ----------SIIFSLHPXFYNHDSCLXXKRKKAFLLSCNNQICKPVEFSCNLTHTKHWX
VP30gi|807052071|gb|KR105260_1|_VP30gi|807052071|gb|KR105260.1|      ----------SIIFSLHPXFYNHDSCLXXKRKKAFLLSCNNQICKPVEFSCNLTHTKHWX
VP30gi|807052061|gb|KR105259_1|_VP30gi|807052061|gb|KR105259.1|      ----------SIIFSLHPXFYNHDSCLXXKRKKAFLLSCNNQICKPVEFSCNLTHTKHWX
VP30gi|807052051|gb|KR105258_1|_VP30gi|807052051|gb|KR105258.1|      ----------SIIFSLHPXFYNHDSCLXXKRKKAFLLSCNNQICKPVEFSCNLTHTKHWX
VP30gi|807052041|gb|KR105257_1|_VP30gi|807052041|gb|KR105257.1|      ----------SIIFSLHPXFYNHDSCLXXKRKKAFLLSCNNQICKPVEFSCNLTHTKHWX
VP30gi|807052031|gb|KR105256_1|_VP30gi|807052031|gb|KR105256.1|      ----------SIIFSLHPXFYNHDSCLXXKRKKAFLLSCNNQICKPVEFSCNLTHTKHWX
VP30gi|807052021|gb|KR105255_1|_VP30gi|807052021|gb|KR105255.1|      ----------SIIFSLHPXFYNHDSCLXXKRKKAFLLSCNNQICKPVEFSCNLTHTKHWX
VP30gi|807052011|gb|KR105254_1|_VP30gi|807052011|gb|KR105254.1|      ----------SIIFSLHPXFYNHDSCLXXKRKKAFLLSCNNQICKPVEFSCNLTHTKHWX
VP30gi|807052001|gb|KR105253_1|_VP30gi|807052001|gb|KR105253.1|      ----------SIIFSLHPXFYNHDSCLXXKRKKAFLLSCNNQICKPVEFSCNLTHTKHWX
VP30gi|807051991|gb|KR105252_1|_VP30gi|807051991|gb|KR105252.1|      ----------SIIFSLHPXFYNHDSCLXXKRKKAFLLSCNNQICKPVEFSCNLTHTKHWX
VP30gi|807051981|gb|KR105251_1|_VP30gi|807051981|gb|KR105251.1|      ----------SIIFSLHPXFYNHDSCLXXKRKKAFLLSCNNQICKPVEFSCNLTHTKHWX
VP30gi|807051971|gb|KR105250_1|_VP30gi|807051971|gb|KR105250.1|      ----------SIIFSLHPXFYNHDSCLXXKRKKAFLLSCNNQICKPVEFSCNLTHTKHWX
VP30gi|807051961|gb|KR105249_1|_VP30gi|807051961|gb|KR105249.1|      ----------SIIFSLHPXFYNHDSCLXXKRKKAFLLSCNNQICKPVEFSCNLTHTKHWX
VP30gi|807051951|gb|KR105248_1|_VP30gi|807051951|gb|KR105248.1|      ----------SIIFSLHPXFYNHDSCLXXKRKKAFLLSCNNQICKPVEFSCNLTHTKHWX
VP30gi|807051941|gb|KR105247_1|_VP30gi|807051941|gb|KR105247.1|      ----------SIIFSLHPXFYNHDSCLXXKRKKAFLLSCNNQICKPVEFSCNLTHTKHWX
VP30gi|807051931|gb|KR105246_1|_VP30gi|807051931|gb|KR105246.1|      ----------SIIFSLHPXFYNHDSCLXXKRKKAFLLSCNNQICKPVEFSCNLTHTKHWX
VP30gi|807051921|gb|KR105245_1|_VP30gi|807051921|gb|KR105245.1|      ----------SIIFSLHPXFYNHDSCLXXKRKKAFLLSCNNQICKPVEFSCNLTHTKHWX
VP30gi|807051911|gb|KR105244_1|_VP30gi|807051911|gb|KR105244.1|      ----------SIIFSLHPXFYNHDSCLXXKRKKAFLLSCNNQICKPVEFSCNLTHTKHWX
VP30gi|807051901|gb|KR105243_1|_VP30gi|807051901|gb|KR105243.1|      ----------SIIFSLHPXFYNHDSCLXXKRKKAFLLSCNNQICKPVEFSCNLTHTKHWX
VP30gi|807051891|gb|KR105242_1|_VP30gi|807051891|gb|KR105242.1|      ----------SIIFSLHPXFYNHDSCLXXKRKKAFLLSCNNQICKPVEFSCNLTHTKHWX
VP30gi|807051881|gb|KR105241_1|_VP30gi|807051881|gb|KR105241.1|      ----------SIIFSLHPXFYNHDSCLXXKRKKAFLLSCNNQICKPVEFSCNLTHTKHWX
VP30gi|807051871|gb|KR105240_1|_VP30gi|807051871|gb|KR105240.1|      ----------SIIFSLHPXFYNHDSCLXXKRKKAFLLSCNNQICKPVEFSCNLTHTKHWX
VP30gi|807051861|gb|KR105239_1|_VP30gi|807051861|gb|KR105239.1|      ----------SIIFSLHPXFYNHDSCLXXKRKKAFLLSCNNQICKPVEFSCNLTHTKHWX
VP30gi|807051841|gb|KR105237_1|_VP30gi|807051841|gb|KR105237.1|      ----------SIIFSLHPXFYNHDSCLXXKRKKAFLLSCNNQICKPVEFSCNLTHTKHWX
VP30gi|807051821|gb|KR105235_1|_VP30gi|807051821|gb|KR105235.1|      ----------SIIFSLHPXFYNHDSCLXXKRKKAFLLSCNNQICKPVEFSCNLTHTKHWX
VP30gi|807051811|gb|KR105234_1|_VP30gi|807051811|gb|KR105234.1|      ----------SIIFSLHPXFYNHDSCLXXKRKKAFLLSCNNQICKPVEFSCNLTHTKHWX
VP30gi|807051791|gb|KR105232_1|_VP30gi|807051791|gb|KR105232.1|      ----------SIIFSLHPXFYNHDSCLXXKRKKAFLLSCNNQICKPVEFSCNLTHTKHWX
VP30gi|807051781|gb|KR105231_1|_VP30gi|807051781|gb|KR105231.1|      ----------SIIFSLHPXFYNHDSCLXXKRKKAFLLSCNNQICKPVEFSCNLTHTKHWX
VP30gi|807051771|gb|KR105230_1|_VP30gi|807051771|gb|KR105230.1|      ----------SIIFSLHPXFYNHDSCLXXKRKKAFLLSCNNQICKPVEFSCNLTHTKHWX
VP30gi|807051761|gb|KR105229_1|_VP30gi|807051761|gb|KR105229.1|      ----------SIIFSLHPXFYNHDSCLXXKRKKAFLLSCNNQICKPVEFSCNLTHTKHWX
VP30gi|807051751|gb|KR105228_1|_VP30gi|807051751|gb|KR105228.1|      ----------SIIFSLHPXFYNHDSCLXXKRKKAFLLSCNNQICKPVEFSCNLTHTKHWX
VP30gi|807051741|gb|KR105227_1|_VP30gi|807051741|gb|KR105227.1|      ----------SIIFSLHPXFYNHDSCLXXKRKKAFLLSCNNQICKPVEFSCNLTHTKHWX
VP30gi|807051731|gb|KR105226_1|_VP30gi|807051731|gb|KR105226.1|      ----------SIIFSLHPXFYNHDSCLXXKRKKAFLLSCNNQICKPVEFSCNLTHTKHWX
VP30gi|807051721|gb|KR105225_1|_VP30gi|807051721|gb|KR105225.1|      ----------SIIFSLHPXFYNHDSCLXXKRKKAFLLSCNNQICKPVEFSCNLTHTKHWX
VP30gi|807051711|gb|KR105224_1|_VP30gi|807051711|gb|KR105224.1|      ----------SIIFSLHPXFYNHDSCLXXKRKKAFLLSCNNQICKPVEFSCNLTHTKHWX
VP30gi|807051701|gb|KR105223_1|_VP30gi|807051701|gb|KR105223.1|      ----------SIIFSLHPXFYNHDSCLXXKRKKAFLLSCNNQICKPVEFSCNLTHTKHWX
VP30gi|807051691|gb|KR105222_1|_VP30gi|807051691|gb|KR105222.1|      ----------SIIFSLHPXFYNHDSCLXXKRKKAFLLSCNNQICKPVEFSCNLTHTKHWX
VP30gi|807051681|gb|KR105221_1|_VP30gi|807051681|gb|KR105221.1|      ----------SIIFSLHPXFYNHDSCLXXKRKKAFLLSCNNQICKPVEFSCNLTHTKHWX
VP30gi|807051671|gb|KR105220_1|_VP30gi|807051671|gb|KR105220.1|      ----------SIIFSLHPXFYNHDSCLXXKRKKAFLLSCNNQICKPVEFSCNLTHTKHWX
VP30gi|807051661|gb|KR105219_1|_VP30gi|807051661|gb|KR105219.1|      ----------SIIFSLHPXFYNHDSCLXXKRKKAFLLSCNNQICKPVEFSCNLTHTKHWX
VP30gi|807051651|gb|KR105218_1|_VP30gi|807051651|gb|KR105218.1|      ----------SIIFSLHPXFYNHDSCLXXKRKKAFLLSCNNQICKPVEFSCNLTHTKHWX
VP30gi|807051641|gb|KR105217_1|_VP30gi|807051641|gb|KR105217.1|      ----------SIIFSLHPXFYNHDSCLXXKRKKAFLLSCNNQICKPVEFSCNLTHTKHWX
VP30gi|807051631|gb|KR105216_1|_VP30gi|807051631|gb|KR105216.1|      ----------SIIFSLHPXFYNHDSCLXXKRKKAFLLSCNNQICKPVEFSCNLTHTKHWX
VP30gi|807051621|gb|KR105215_1|_VP30gi|807051621|gb|KR105215.1|      ----------SIIFSLHPXFYNHDSCLXXKRKKAFLLSCNNQICKPVEFSCNLTHTKHWX
VP30gi|807051611|gb|KR105214_1|_VP30gi|807051611|gb|KR105214.1|      ----------SIIFSLHPXFYNHDSCLXXKRKKAFLLSCNNQICKPVEFSCNLTHTKHWX
VP30gi|807051601|gb|KR105213_1|_VP30gi|807051601|gb|KR105213.1|      ----------SIIFSLHPXFYNHDSCLXXKRKKAFLLSCNNQICKPVEFSCNLTHTKHWX
VP30gi|807051591|gb|KR105212_1|_VP30gi|807051591|gb|KR105212.1|      ----------SIIFSLHPXFYNHDSCLXXKRKKAFLLSCNNQICKPVEFSCNLTHTKHWX
VP30gi|807051571|gb|KR105210_1|_VP30gi|807051571|gb|KR105210.1|      ----------SIIFSLHPXFYNHDSCLXXKRKKAFLLSCNNQICKPVEFSCNLTHTKHWX
VP30gi|807051561|gb|KR105209_1|_VP30gi|807051561|gb|KR105209.1|      ----------SIIFSLHPXFYNHDSCLXXKRKKAFLLSCNNQICKPVEFSCNLTHTKHWX
VP30gi|807051551|gb|KR105208_1|_VP30gi|807051551|gb|KR105208.1|      ----------SIIFSLHPXFYNHDSCLXXKRKKAFLLSCNNQICKPVEFSCNLTHTKHWX
VP30gi|807051541|gb|KR105207_1|_VP30gi|807051541|gb|KR105207.1|      ----------SIIFSLHPXFYNHDSCLXXKRKKAFLLSCNNQICKPVEFSCNLTHTKHWX
VP30gi|807051531|gb|KR105206_1|_VP30gi|807051531|gb|KR105206.1|      ----------SIIFSLHPXFYNHDSCLXXKRKKAFLLSCNNQICKPVEFSCNLTHTKHWX
VP30gi|807051521|gb|KR105205_1|_VP30gi|807051521|gb|KR105205.1|      ----------SIIFSLHPXFYNHDSCLXXKRKKAFLLSCNNQICKPVEFSCNLTHTKHWX
VP30gi|807051511|gb|KR105204_1|_VP30gi|807051511|gb|KR105204.1|      ----------SIIFSLHPXFYNHDSCLXXKRKKAFLLSCNNQICKPVEFSCNLTHTKHWX
VP30gi|807051491|gb|KR105202_1|_VP30gi|807051491|gb|KR105202.1|      ----------SIIFSLHPXFYNHDSCLXXKRKKAFLLSCNNQICKPVEFSCNLTHTKHWX
VP30gi|807051481|gb|KR105201_1|_VP30gi|807051481|gb|KR105201.1|      ----------SIIFSLHPXFYNHDSCLXXKRKKAFLLSCNNQICKPVEFSCNLTHTKHWX
VP30gi|807051471|gb|KR105200_1|_VP30gi|807051471|gb|KR105200.1|      ----------SIIFSLHPXFYNHDSCLXXKRKKAFLLSCNNQICKPVEFSCNLTHTKHWX
VP30gi|667853353|gb|KM233118_1|_VP30gi|667853353|gb|KM233118.1|      ----------SIIFSLHPXFYNHDSCLXXKRKKAFLLSCNNQICKPVEFSCNLTHTKHWX
VP30gi|667853343|gb|KM233117_1|_VP30gi|667853343|gb|KM233117.1|      ----------SIIFSLHPXFYNHDSCLXXKRKKAFLLSCNNQICKPVEFSCNLTHTKHWX
VP30gi|667853332|gb|KM233116_1|_VP30gi|667853332|gb|KM233116.1|      ----------SIIFSLHPXFYNHDSCLXXKRKKAFLLSCNNQICKPVEFSCNLTHTKHWX
VP30gi|667853322|gb|KM233115_1|_VP30gi|667853322|gb|KM233115.1|      ----------SIIFSLHPXFYNHDSCLXXKRKKAFLLSCNNQICKPVEFSCNLTHTKHWX
VP30gi|667853311|gb|KM233114_1|_VP30gi|667853311|gb|KM233114.1|      ----------SIIFSLHPXFYNHDSCLXXKRKKAFLLSCNNQICKPVEFSCNLTHTKHWX
VP30gi|667853301|gb|KM233113_1|_VP30gi|667853301|gb|KM233113.1|      ----------SIIFSLHPXFYNHDSCLXXKRKKAFLLSCNNQICKPVEFSCNLTHTKHWX
VP30gi|667853291|gb|KM233112_1|_VP30gi|667853291|gb|KM233112.1|      ----------SIIFSLHPXFYNHDSCLXXKRKKAFLLSCNNQICKPVEFSCNLTHTKHWX
VP30gi|667853280|gb|KM233111_1|_VP30gi|667853280|gb|KM233111.1|      ----------SIIFSLHPXFYNHDSCLXXKRKKAFLLSCNNQICKPVEFSCNLTHTKHWX
VP30gi|667853270|gb|KM233110_1|_VP30gi|667853270|gb|KM233110.1|      ----------SIIFSLHPXFYNHDSCLXXKRKKAFLLSCNNQICKPVEFSCNLTHTKHWX
VP30gi|667853259|gb|KM233109_1|_VP30gi|667853259|gb|KM233109.1|      ----------SIIFSLHPXFYNHDSCLXXKRKKAFLLSCNNQICKPVEFSCNLTHTKHWX
VP30gi|667853249|gb|KM233108_1|_VP30gi|667853249|gb|KM233108.1|      ----------SIIFSLHPXFYNHDSCLXXKRKKAFLLSCNNQICKPVEFSCNLTHTKHWX
VP30gi|667853239|gb|KM233107_1|_VP30gi|667853239|gb|KM233107.1|      ----------SIIFSLHPXFYNHDSCLXXKRKKAFLLSCNNQICKPVEFSCNLTHTKHWX
VP30gi|667853228|gb|KM233106_1|_VP30gi|667853228|gb|KM233106.1|      ----------SIIFSLHPXFYNHDSCLXXKRKKAFLLSCNNQICKPVEFSCNLTHTKHWX
VP30gi|667853218|gb|KM233105_1|_VP30gi|667853218|gb|KM233105.1|      ----------SIIFSLHPXFYNHDSCLXXKRKKAFLLSCNNQICKPVEFSCNLTHTKHWX
VP30gi|667853207|gb|KM233104_1|_VP30gi|667853207|gb|KM233104.1|      ----------SIIFSLHPXFYNHDSCLXXKRKKAFLLSCNNQICKPVEFSCNLTHTKHWX
VP30gi|667853197|gb|KM233103_1|_VP30gi|667853197|gb|KM233103.1|      ----------SIIFSLHPXFYNHDSCLXXKRKKAFLLSCNNQICKPVEFSCNLTHTKHWX
VP30gi|667853186|gb|KM233102_1|_VP30gi|667853186|gb|KM233102.1|      ----------SIIFSLHPXFYNHDSCLXXKRKKAFLLSCNNQICKPVEFSCNLTHTKHWX
VP30gi|667853176|gb|KM233101_1|_VP30gi|667853176|gb|KM233101.1|      ----------SIIFSLHPXFYNHDSCLXXKRKKAFLLSCNNQICKPVEFSCNLTHTKHWX
VP30gi|667853166|gb|KM233100_1|_VP30gi|667853166|gb|KM233100.1|      ----------SIIFSLHPXFYNHDSCLXXKRKKAFLLSCNNQICKPVEFSCNLTHTKHWX
VP30gi|667853155|gb|KM233099_1|_VP30gi|667853155|gb|KM233099.1|      ----------SIIFSLHPXFYNHDSCLXXKRKKAFLLSCNNQICKPVEFSCNLTHTKHWX
VP30gi|667853145|gb|KM233098_1|_VP30gi|667853145|gb|KM233098.1|      ----------SIIFSLHPXFYNHDSCLXXKRKKAFLLSCNNQICKPVEFSCNLTHTKHWX
VP30gi|667853134|gb|KM233097_1|_VP30gi|667853134|gb|KM233097.1|      ----------SIIFSLHPXFYNHDSCLXXKRKKAFLLSCNNQICKPVEFSCNLTHTKHWX
VP30gi|667853124|gb|KM233096_1|_VP30gi|667853124|gb|KM233096.1|      ----------SIIFSLHPXFYNHDSCLXXKRKKAFLLSCNNQICKPVEFSCNLTHTKHWX
VP30gi|667853113|gb|KM233095_1|_VP30gi|667853113|gb|KM233095.1|      ----------SIIFSLHPXFYNHDSCLXXKRKKAFLLSCNNQICKPVEFSCNLTHTKHWX
VP30gi|667853103|gb|KM233094_1|_VP30gi|667853103|gb|KM233094.1|      ----------SIIFSLHPXFYNHDSCLXXKRKKAFLLSCNNQICKPVEFSCNLTHTKHWX
VP30gi|667853093|gb|KM233093_1|_VP30gi|667853093|gb|KM233093.1|      ----------SIIFSLHPXFYNHDSCLXXKRKKAFLLSCNNQICKPVEFSCNLTHTKHWX
VP30gi|667853082|gb|KM233092_1|_VP30gi|667853082|gb|KM233092.1|      ----------SIIFSLHPXFYNHDSCLXXKRKKAFLLSCNNQICKPVEFSCNLTHTKHWX
VP30gi|667853072|gb|KM233091_1|_VP30gi|667853072|gb|KM233091.1|      ----------SIIFSLHPXFYNHDSCLXXKRKKAFLLSCNNQICKPVEFSCNLTHTKHWX
VP30gi|667853062|gb|KM233090_1|_VP30gi|667853062|gb|KM233090.1|      ----------SIIFSLHPXFYNHDSCLXXKRKKAFLLSCNNQICKPVEFSCNLTHTKHWX
VP30gi|667853051|gb|KM233089_1|_VP30gi|667853051|gb|KM233089.1|      ----------SIIFSLHPXFYNHDSCLXXKRKKAFLLSCNNQICKPVEFSCNLTHTKHWX
VP30gi|667853041|gb|KM233088_1|_VP30gi|667853041|gb|KM233088.1|      ----------SIIFSLHPXFYNHDSCLXXKRKKAFLLSCNNQICKPVEFSCNLTHTKHWX
VP30gi|667853030|gb|KM233087_1|_VP30gi|667853030|gb|KM233087.1|      ----------SIIFSLHPXFYNHDSCLXXKRKKAFLLSCNNQICKPVEFSCNLTHTKHWX
VP30gi|667853020|gb|KM233086_1|_VP30gi|667853020|gb|KM233086.1|      ----------SIIFSLHPXFYNHDSCLXXKRKKAFLLSCNNQICKPVEFSCNLTHTKHWX
VP30gi|667853009|gb|KM233085_1|_VP30gi|667853009|gb|KM233085.1|      ----------SIIFSLHPXFYNHDSCLXXKRKKAFLLSCNNQICKPVEFSCNLTHTKHWX
VP30gi|667852999|gb|KM233084_1|_VP30gi|667852999|gb|KM233084.1|      ----------SIIFSLHPXFYNHDSCLXXKRKKAFLLSCNNQICKPVEFSCNLTHTKHWX
VP30gi|667852988|gb|KM233083_1|_VP30gi|667852988|gb|KM233083.1|      ----------SIIFSLHPXFYNHDSCLXXKRKKAFLLSCNNQICKPVEFSCNLTHTKHWX
VP30gi|667852978|gb|KM233082_1|_VP30gi|667852978|gb|KM233082.1|      ----------SIIFSLHPXFYNHDSCLXXKRKKAFLLSCNNQICKPVEFSCNLTHTKHWX
VP30gi|667852967|gb|KM233081_1|_VP30gi|667852967|gb|KM233081.1|      ----------SIIFSLHPXFYNHDSCLXXKRKKAFLLSCNNQICKPVEFSCNLTHTKHWX
VP30gi|667852957|gb|KM233080_1|_VP30gi|667852957|gb|KM233080.1|      ----------SIIFSLHPXFYNHDSCLXXKRKKAFLLSCNNQICKPVEFSCNLTHTKHWX
VP30gi|667852945|gb|KM233079_1|_VP30gi|667852945|gb|KM233079.1|      ----------SIIFSLHPXFYNHDSCLXXKRKKAFLLSCNNQICKPVEFSCNLTHTKHWX
VP30gi|667852934|gb|KM233078_1|_VP30gi|667852934|gb|KM233078.1|      ----------SIIFSLHPXFYNHDSCLXXKRKKAFLLSCNNQICKPVEFSCNLTHTKHWX
VP30gi|667852924|gb|KM233077_1|_VP30gi|667852924|gb|KM233077.1|      ----------SIIFSLHPXFYNHDSCLXXKRKKAFLLSCNNQICKPVEFSCNLTHTKHWX
VP30gi|667852914|gb|KM233076_1|_VP30gi|667852914|gb|KM233076.1|      ----------SIIFSLHPXFYNHDSCLXXKRKKAFLLSCNNQICKPVEFSCNLTHTKHWX
VP30gi|667852903|gb|KM233075_1|_VP30gi|667852903|gb|KM233075.1|      ----------SIIFSLHPXFYNHDSCLXXKRKKAFLLSCNNQICKPVEFSCNLTHTKHWX
VP30gi|667852893|gb|KM233074_1|_VP30gi|667852893|gb|KM233074.1|      ----------SIIFSLHPXFYNHDSCLXXKRKKAFLLSCNNQICKPVEFSCNLTHTKHWX
VP30gi|667852882|gb|KM233073_1|_VP30gi|667852882|gb|KM233073.1|      ----------SIIFSLHPXFYNHDSCLXXKRKKAFLLSCNNQICKPVEFSCNLTHTKHWX
VP30gi|667852872|gb|KM233072_1|_VP30gi|667852872|gb|KM233072.1|      ----------SIIFSLHPXFYNHDSCLXXKRKKAFLLSCNNQICKPVEFSCNLTHTKHWX
VP30gi|667852861|gb|KM233071_1|_VP30gi|667852861|gb|KM233071.1|      ----------SIIFSLHPXFYNHDSCLXXKRKKAFLLSCNNQICKPVEFSCNLTHTKHWX
VP30gi|667852851|gb|KM233070_1|_VP30gi|667852851|gb|KM233070.1|      ----------SIIFSLHPXFYNHDSCLXXKRKKAFLLSCNNQICKPVEFSCNLTHTKHWX
VP30gi|667852840|gb|KM233069_1|_VP30gi|667852840|gb|KM233069.1|      ----------SIIFSLHPXFYNHDSCLXXKRKKAFLLSCNNQICKPVEFSCNLTHTKHWX
VP30EBOV|EM_079388_EMLab                                             ----------SIIFSLHPXFYNHDSCLXXKRKKAFLLSCNNQICKPVEFSCNLTHTKHWX
VP30NGA_061304                                                       ----------SIIFSLHPXFYNHDSCLXXKRKKAFLLSCNNQICKPVEFSCNLTHTKHWX
VP30GIN_2014_Coyah_1321_2014_Oct_7                                   ----------SIIFSLHPXFYNHDSCLXXKRKKAFLLSCNNQICKPVEFSCNLTHTKHWX
VP30gi|807052430|gb|KR105296_1|_VP30gi|807052430|gb|KR105296.1|      ----------SIIFSLHPXFYNHDSCLXXKRKKAFLXXXNNQICKPVEFSCNLTHTKHWX
VP30EBOV|EM_078639_EMLab                                             ----------SIIFSLHPXFYNHDSCLXXKRKKAFLLSCNNQICKPVEFSCNLTHTKHWX
VP30EBOV|EM_078670_EMLab                                             ----------SIIFSLHPXFYNHDSCLXXKRKKAFLLSCNNQICKPVEFSCNLTHTKHWX
VP30EBOV|EM_000457_EMLab                                             ----------SIIFSLHPXFYNHDSCLXXKRKKAFLLSCNNQICKPVEFSCNLTHTKHWX
VP30EBOV|EM_004494_EMLab                                             ----------SIIFSLHPXFYNHDSCLXXKRKKAFLLSCNNQICKPVEFSCNLTHTKHWX
VP30EBOV|EM_004481_EMLab                                             ----------SIIFSLHPXFYNHDSCLXXKRKKAFLLSCNNQICKPVEFSCNLTHTKHWX
VP30EBOV|EM_076191_EMLab                                             ----------SIIFSLHPXFYNHDSCLXXKRKKAFLLSCNNQICKPVEFSCNLTHTKHWX
VP30EBOV|EM_076192_EMLab                                             ----------SIIFSLHPXFYNHDSCLXXKRKKAFLLSCNNQICKPVEFSCNLTHTKHWX
VP30EBOV|EM_076334_EMLab                                             ----------SIIFSLHPXFYNHDSCLXXKRKKAFLLSCNNQICKPVEFSCNLTHTKHWX
VP30EBOV|EM_076335_EMLab                                             ----------SIIFSLHPXFYNHDSCLXXKRKKAFLLSCNNQICKPVEFSCNLTHTKHWX
VP30EBOV|EM_076383_EMLab                                             ----------SIIFSLHPXFYNHDSCLXXKRKKAFLLSCNNQICKPVEFSCNLTHTKHWX
VP30EBOV|EM_078416_EMLab                                             ----------SIIFSLHPXFYNHDSCLXXKRKKAFLLSCNNQICKPVEFSCNLTHTKHWX
VP30EBOV|EM_078556_EMLab                                             ----------SIIFSLHPXFYNHDSCLXXKRKKAFLLSCNNQICKPVEFSCNLTHTKHWX
VP30EBOV|EM_078638_EMLab                                             ----------SIIFSLHPXFYNHDSCLXXKRKKAFLLSCNNQICKPVEFSCNLTHTKHWX
VP30EBOV|EM_078656_EMLab                                             ----------SIIFSLHPXFYNHDSCLXXKRKKAFLLSCNNQICKPVEFSCNLTHTKHWX
VP30EBOV|EM_078415_EMLab                                             ----------SIIFSLHPXFYNHDSCLXXKRKKAFLLSCNNQICKPVEFSCNLTHTKHWX
VP30GIN_2014_Coyah_1394_2014_Oct_11                                  ----------SIIFSLHPXFYNHDSCLXXKRKKAFLLSCNNQICKPVEFSCNLTHTKHWX
VP30GIN_2014_Conakry_1454_2014_Oct_14                                ----------SIIFSLHPXFYNHDSCLXXKRKKAFLLSCNNQICKPVEFSCNLTHTKHWX
VP30GIN_2014_Conakry_1481_2014_Oct_15                                ----------SIIFSLHPXFYNHDSCLXXKRKKAFLLSCNNQICKPVEFSCNLTHTKHWX
VP30GIN_2014_Conakry_1491_2014_Oct_16                                ----------SIIFSLHPXFYNHDSCLXXKRKKAFLLSCNNQICKPVEFSCNLTHTKHWX
VP30gi|807052590|gb|KR105312_1|_VP30gi|807052590|gb|KR105312.1|      ----------SIIFSLHPXFYNHDSCLXXKRKKAFLLSCNNQICKPVEFSCNLTHTKHWX
VP30gi|807052550|gb|KR105308_1|_VP30gi|807052550|gb|KR105308.1|      ----------SIIFSLHPXFYNHDSCLXXKRKKAFLLSCNNQICKPVEFSCNLTHTKHWX
VP30EBOV|EM_004059_EMLab                                             ----------SIIFSLHPXFYNHDSCLXXKRKKAFLLSCNNQICKPVEFSCNLTHTKHWX
VP30EBOV|EM_004085_EMLab                                             ----------SIIFSLHPXFYNHDSCLXXKRKKAFLLSCNNQICKPVEFSCNLTHTKHWX
VP30EBOV|EM_004259_EMLab                                             ----------SIIFSLHPXFYNHDSCLXXKRKKAFLLSCNNQICKPVEFSCNLTHTKHWX
VP30EBOV|EM_004290_EMLab                                             ----------SIIFSLHPXFYNHDSCLXXKRKKAFLLSCNNQICKPVEFSCNLTHTKHWX
VP30EBOV|EM_004414_EMLab                                             ----------SIIFSLHPXFYNHDSCLXXKRKKAFLLSCNNQICKPVEFSCNLTHTKHWX
VP30EBOV|EM_004422_EMLab                                             ----------SIIFSLHPXFYNHDSCLXXKRKKAFLLSCNNQICKPVEFSCNLTHTKHWX
VP30EBOV|EM_004437_EMLab                                             ----------SIIFSLHPXFYNHDSCLXXKRKKAFLLSCNNQICKPVEFSCNLTHTKHWX
VP30EBOV|EM_004438_EMLab                                             ----------SIIFSLHPXFYNHDSCLXXKRKKAFLLSCNNQICKPVEFSCNLTHTKHWX
VP30EBOV|EM_076403_EMLab                                             ----------SIIFSLHPXFYNHDSCLXXKRKKAFLLSCNNQICKPVEFSCNLTHTKHWX
VP30EBOV|EM_076472_EMLab                                             ----------SIIFSLHPXFYNHDSCLXXKRKKAFLLSCNNQICKPVEFSCNLTHTKHWX
VP30EBOV|EM_078694_EMLab                                             ----------SIIFSLHPXFYNHDSCLXXKRKKAFLLSCNNQICKPVEFSCNLTHTKHWX
VP30EBOV|EM_078706_EMLab                                             ----------SIIFSLHPXFYNHDSCLXXKRKKAFLLSCNNQICKPVEFSCNLTHTKHWX
VP30EBOV|EM_078722_EMLab|GUI                                         ----------SIIFSLHPXFYNHDSCLXXKRKKAFLLSCNNQICKPVEFSCNLTHTKHWX
VP30EBOV|EM_078763_EMLab                                             ----------SIIFSLHPXFYNHDSCLXXKRKKAFLLSCNNQICKPVEFSCNLTHTKHWX
VP30EBOV|EM_078779_EMLab                                             ----------SIIFSLHPXFYNHDSCLXXKRKKAFLLSCNNQICKPVEFSCNLTHTKHWX
VP30EBOV|EM_004201_EMLab                                             ----------SIIFSLHPXFYNHDSCLXXKRKKAFLLSCNNQICKPVEFSCNLTHTKHWX
VP30gi|807051801|gb|KR105233_1|_VP30gi|807051801|gb|KR105233.1|      ----------SIIFSLHPXFYNHDSCLXXKRKKAFLLSCNNQICKPVEFSCNLTHTKHWX
VP30gi|807051851|gb|KR105238_1|_VP30gi|807051851|gb|KR105238.1|      ----------SIIFSLHPXFYNHDSCLXXKRKKAFLLSCNNQICKPVEFSCNLTHTKHWX
VP30gi|807052171|gb|KR105270_1|_VP30gi|807052171|gb|KR105270.1|      ----------SIIFSLHPXFYNHDSCLXXKRKKAFLLSCNNQICKPVEFSCNLTHTKHWX
VP30gi|807052210|gb|KR105274_1|_VP30gi|807052210|gb|KR105274.1|      ----------SIIFSLHPXFYNHDSCLXXKRKKAFLLSCNNQICKPVEFSCNLTHTKHWX
VP30gi|807052350|gb|KR105288_1|_VP30gi|807052350|gb|KR105288.1|      ----------SIIFSLHPXFYNHDSCLXXKRKKAFLLSCNNQICKPVEFSCNLTHTRHWX
VP30gi|807052340|gb|KR105287_1|_VP30gi|807052340|gb|KR105287.1|      ----------SIIFSLHPXFYNHDSCLXXKRKKAFLLSCNNQICKPVEFSCNLTHTRHWX
VP30gi|807052101|gb|KR105263_1|_VP30gi|807052101|gb|KR105263.1|      ----------SIIFSLHPXFYNHDSCLXXKRKKAFLLSCNNQICKPVEFSCNLTHTRHWX
VP30gi|807052370|gb|KR105290_1|_VP30gi|807052370|gb|KR105290.1|      ----------SIIFSLHPXFYNHDSCLXXKRKKAFLLSCNNQICKPVEFSCNLTHTKHWX
VP30gi|807052380|gb|KR105291_1|_VP30gi|807052380|gb|KR105291.1|      ----------SIIFSLHPXFYNHDSCLXXKRKKAFLLSCNNQICKPVEFSCNLTHTKHWX
VP30gi|807052420|gb|KR105295_1|_VP30gi|807052420|gb|KR105295.1|      ----------SIIFSLHPXFYNHDSCLXXKRKKAFLLSCNNQICKPVEFSCNLTHTKHWX
VP30gi|807052710|gb|KR105324_1|_VP30gi|807052710|gb|KR105324.1|      ----------SIIFSLHPXFYNHDSCLXXKRKKAFLLSCNNQICKPVEFSCNLTHTKHWX
VP30gi|807052670|gb|KR105320_1|_VP30gi|807052670|gb|KR105320.1|      ----------SIIFSLHPXFYNHDSCLXXKRKKAFLLSCNNQICKPVEFSCNLTHTKHWX
VP30gi|807052820|gb|KR105335_1|_VP30gi|807052820|gb|KR105335.1|      ----------SIIFSLHPXFYNHDSCLXXKRKKAFLLSCNNQICKPVEFSCNLTHTKHWX
VP30gi|807052870|gb|KR105340_1|_VP30gi|807052870|gb|KR105340.1|      ----------SIIFSLHPXFYNHDSCLXXKRKKAFLLSCNNQICKPVEFSCNLTHTKHWX
VP30gi|807052900|gb|KR105343_1|_VP30gi|807052900|gb|KR105343.1|      ----------SIIFSLHPXFYNHDSCLXXKRKKAFLLSCNNQICKPVEFSCNLTHTKHWX
VP30gi|807052890|gb|KR105342_1|_VP30gi|807052890|gb|KR105342.1|      ----------SIIFSLHPXFYNHDSCLXXKRKKAFLLSCNNQICKPVEFSCNLTHTKHWX
VP30gi|807052770|gb|KR105330_1|_VP30gi|807052770|gb|KR105330.1|      ----------SIIFSLHPXFYNHDSCLXXKRKKAFLLSCNNQICKPVEFSCNLTHTKHWX
VP30GIN_2014_Conakry_507_2014_Jul_24                                 ----------SIIFSLHPXFYNHDSCLXWKRKKAFLLSCNNQICKPVEFSCNLTHTKHWX
VP30gi|807052800|gb|KR105333_1|_VP30gi|807052800|gb|KR105333.1|      ----------SIIFSLHPXFYNHDSCLXWKRKKAFLLSCNNQICKPVEFSCNLTHTKHWX
VP30GIN_2014_Conakry_1043_2014_Sep_19                                ----------SIIFSLHPXFYNHDSCLXXKRKKAFLLSCNNQICKPVEFSCNLTHTKHWX
VP30GIN_2014_Conakry_1105_2014_Sep_24                                ----------SIIFSLHPXFYNHDSCLXXKRKKAFLLSCNNQICKPVEFSCNLTHTKHWX
VP30EBOV|EM_080223_EMLab                                             ----------SIIFSLHPXFYNHDSCLXXKRKKAFLLSCNNQICKPVEFSCNLTHTKHWX
VP30EBOV|EM_074684_EMLab                                             ----------SIIFSLHPXFYNHDSCLXXKRKKAFLLSCNNQICKPVEFSCNLTHTKHWX
VP30EBOV|EM_000968_EMLab                                             ----------SIIFSLHPXFYNHDSCLXXKRKKAFLLSCNNQICKPVEFSCNLTHTKHWX
VP30EBOV|EM_000958_EMLab                                             ----------SIIFSLHPXFYNHDSCLXXKRKKAFLLSCNNQICKPVEFSCNLTHTKHWX
VP30EBOV|EM_004589_EMLab                                             ----------SIIFSLHPXFYNHDSCLXXKRKKAFLLSCNNQICKPVEFSCNLTHTKHWX
VP30EBOV|EM_000027_EMLab                                             ----------SIIFSLHPXFYNHDSCLXXKRKKTFLLSCNNQICKPVEFSCNLTHTKHWX
VP30EBOV|EM_000128_EMLab                                             ----------SIIFSLHPXFYNHDSCLXXKRKKAFLLSCNNQICKPVEFSCNLTHTKHWX
VP30EBOV|EM_000219_EMLab                                             ----------SIIFSLHPXFYNHDSCLXXKRKKAFLLSCNNQICKPVEFSCNLTHTKHWX
VP30EBOV|EM_000706_EMLab                                             ----------SIIFSLHPXFYNHDSCLXXKRKKAFLLSCNNQICKPVEFSCNLTHTKHWX
VP30EBOV|EM_074436_EMLab                                             ----------SIIFSLHPXFYNHDSCLXXKRKKAFLLSCNNQICKPVEFSCNLTHTKHWX
VP30EBOV|EM_074437_EMLab                                             ----------SIIFSLHPXFYNHDSCLXXKRKKAFLLSCNNQICKPVEFSCNLTHTKHWX
VP30EBOV|EM_074438_EMLab                                             ----------SIIFSLHPXFYNHDSCLXXKRKKAFLLSCNNQICKPVEFSCNLTHTKHWX
VP30EBOV|EM_074439_EMLab                                             ----------SIIFSLHPXFYNHDSCLXXKRKKAFLLSCNNQICKPVEFSCNLTHTKHWX
VP30EBOV|EM_080065_EMLab                                             ----------SIIFSLHPXFYNHDSCLXXKRKKAFLLSCNNQICKPVEFSCNLTHTKHWX
VP30EBOV|EM_080067_EMLab                                             ----------SIIFSLHPXFYNHDSCLXXKRKKAFLLSCNNQICKPVEFSCNLTHTKHWX
VP30EBOV|EM_074720_EMLab                                             ----------SIIFSLHPXFYNHDSCLXXKRKKAFLLSCNNQICKPVEFSCNLTHTKHWX
VP30GIN_2014_Kindia_1047_2014_Sep_20                                 ----------SIIFSLHPXFYNHDSCLXXKRKKAFLLSCNNQICKPVEFSCNLTHTKHWX
VP30EBOV|EM_079880_EMLab                                             ----------SIIFSLHPXFYNHDSCLXXKRKKAFLLSCNNQICKPVEFSCNLTHTKHWX
VP30EBOV|EM_079677_EMLab                                             ----------SIIFSLHPXFYNHDSCLXXKRKKAFLLSCNNQICKPVEFSCNLTHTKHWX
VP30EBOV|EM_079497_EMLab                                             ----------SIIFSLHPXFYNHDSCLXXKRKKAFLLSCNNQICKPVEFSCNLTHTKHWX
VP30EBOV|EM_074335_EMLab                                             ----------SIIFSLHPXFYNHDSCLXXKRKKAFLLSCNNQICKPVEFSCNLTHTKHWX
VP30EBOV|EM_079750_EMLab                                             ----------SIIFSLHPXFYNHDSCLXXKRKKAFLLSCNNQICKPVEFSCNLTHTKHWX
VP30EBOV|EM_079775_EMLab                                             ----------SIIFSLHPXFYNHDSCLXXKRKKAFLLSCNNQICKPVEFSCNLTHTKHWX
VP30EBOV|EM_079815_EMLab                                             ----------SIIFSLHPXFYNHDSCLXXKRKKAFLLSCNNQICKPVEFSCNLTHTKHWX
VP30EBOV|EM_079859_EMLab                                             ----------SIIFSLHPXFYNHDSCLXXKRKKAFLLSCNNQICKPVEFSCNLTHTKHWX
VP30EBOV|EM_079910_EMLab                                             ----------SIIFSLHPXFYNHDSCLXXKRKKAFLLSCNNQICKPVEFSCNLTHTKHWX
VP30EBOV|EM_079911_EMLab                                             ----------SIIFSLHPXFYNHDSCLXXKRKKAFLLSCNNQICKPVEFSCNLTHTKHWX
VP30EBOV|EM_079912_EMLab                                             ----------SIIFSLHPXFYNHDSCLXXKRKKAFLLSCNNQICKPVEFSCNLTHTKHWX
VP30EBOV|EM_079913_EMLab                                             ----------SIIFSLHPXFYNHDSCLXXKRKKAFLLSCNNQICKPVEFSCNLTHTKHWX
VP30EBOV|EM_079914_EMLab                                             ----------SIIFSLHPXFYNHDSCLXXKRKKAFLLSCNNQICKPVEFSCNLTHTKHWX
VP30EBOV|EM_080063_EMLab                                             ----------SIIFSLHPXFYNHDSCLXXKRKKAFLLSCNNQICKPVEFSCNLTHTKHWX
VP30EBOV|EM_080141_EMLab                                             ----------SIIFSLHPXFYNHDSCLXXKRKKAFLLSCNNQICKPVEFSCNLTHTKHWX
VP30GIN_2014_Siguiri_517_2014_Jul_24                                 ----------SIIFSLHPXFYNHDSCLXXKRKKAFLLSCNNQICKPVEFSCNLTHTKHWX
VP30GIN_2014_Kouroussa_531_2014_Jul_27                               ----------SIIFSLHPXFYNHDSCLXXKRKKAFLLSCNNQICKPVEFSCNLTHTKHWX
VP30EBOV|EM_000500_EMLab                                             ----------SIIFSLHPXFYNHDSCLXXKRKKAFLLSCNNQICKPVEFSCNLTHTKHWX
VP30EBOV|EM_000707_EMLab                                             ----------SIIFSLHPXFYNHDSCLXXKRKKAFLLSCNNQICKPVEFSCNLTHTKHWX
VP30EBOV|EM_074461_EMLab                                             ----------SIIFSLHPXFYNHDSCLXXKRKKAFLLSCNNQICKPVEFSCNLTHTKHWX
VP30EBOV|EM_074531_EMLab                                             ----------SIIFSLHPXFYNHDSCLXXKRKKAFLLSCNNQICKPVEFSCNLTHTKHWX
VP30EBOV|EM_079404_EMLab                                             ----------SIIFSLHPXFYNHDSCLXXKRKKAFLLSCNNQICKPVEFSCNLTHTKHWX
VP30EBOV|EM_079405_EMLab                                             ----------SIIFSLHPXFYNHDSCLXXKRKKAFLLSCNNQICKPVEFSCNLTHTKHWX
VP30EBOV|EM_079408_EMLab                                             ----------SIIFSLHPXFYNHDSCLXXKRKKAFLLSCNNQICKPVEFSCNLTHTKHWX
VP30EBOV|EM_079410_EMLab                                             ----------SIIFSLHPXFYNHDSCLXXKRKKAFLLSCNNQICKPVEFSCNLTHTKHWX
VP30EBOV|EM_079412_EMLab                                             ----------SIIFSLHPXFYNHDSCLXXKRKKAFLLSCNNQICKPVEFSCNLTHTKHWX
VP30EBOV|EM_079413_EMLab                                             ----------SIIFSLHPXFYNHDSCLXXKRKKAFLLSCNNQICKPVEFSCNLTHTKHWX
VP30EBOV|EM_079414_EMLab                                             ----------SIIFSLHPXFYNHDSCLXXKRKKAFLLSCNNQICKPVEFSCNLTHTKHWX
VP30EBOV|EM_079421_EMLab                                             ----------SIIFSLHPXFYNHDSCLXXKRKKAFLLSCNNQICKPVEFSCNLTHTKHWX
VP30EBOV|EM_079422_EMLab                                             ----------SIIFSLHPXFYNHDSCLXXKRKKAFLLSCNNQICKPVEFSCNLTHTKHWX
VP30EBOV|EM_079423_EMLab                                             ----------SIIFSLHPXFYNHDSCLXXKRKKAFLLSCNNQICKPVEFSCNLTHTKHWX
VP30EBOV|EM_079424_EMLab                                             ----------SIIFSLHPXFYNHDSCLXXKRKKAFLLSCNNQICKPVEFSCNLTHTKHWX
VP30EBOV|EM_079429_EMLab                                             ----------SIIFSLHPXFYNHDSCLXXKRKKAFLLSCNNQICKPVEFSCNLTHTKHWX
VP30EBOV|EM_079434_EMLab                                             ----------SIIFSLHPXFYNHDSCLXXKRKKAFLLSCNNQICKPVEFSCNLTHTKHWX
VP30EBOV|EM_079442_EMLab                                             ----------SIIFSLHPXFYNHDSCLXXKRKKAFLLSCNNQICKPVEFSCNLTHTKHWX
VP30EBOV|EM_079444_EMLab                                             ----------SIIFSLHPXFYNHDSCLXXKRKKAFLLSCNNQICKPVEFSCNLTHTKHWX
VP30EBOV|EM_079450_EMLab                                             ----------SIIFSLHPXFYNHDSCLXXKRKKAFLLSCNNQICKPVEFSCNLTHTKHWX
VP30EBOV|EM_079464_EMLab                                             ----------SIIFSLHPXFYNHDSCLXXKRKKAFLLSCNNQICKPVEFSCNLTHTKHWX
VP30EBOV|EM_079514_EMLab                                             ----------SIIFSLHPXFYNHDSCLXXKRKKAFLLSCNNQICKPVEFSCNLTHTKHWX
VP30EBOV|EM_079517_EMLab                                             ----------SIIFSLHPXFYNHDSCLXXKRKKAFLLSCNNQICKPVEFSCNLTHTKHWX
VP30EBOV|EM_079542_EMLab                                             ----------SIIFSLHPXFYNHDSCLXXKRKKAFLLSCNNQICKPVEFSCNLTHTKHWX
VP30EBOV|EM_079549_EMLab                                             ----------SIIFSLHPXFYNHDSCLXXKRKKAFLLSCNNQICKPVEFSCNLTHTKHWX
VP30EBOV|EM_079578_EMLab                                             ----------SIIFSLHPXFYNHDSCLXXKRKKAFLLSCNNQICKPVEFSCNLTHTKHWX
VP30EBOV|EM_079587_EMLab                                             ----------SIIFSLHPXFYNHDSCLXXKRKKAFLLSCNNQICKPVEFSCNLTHTKHWX
VP30EBOV|EM_079622_EMLab                                             ----------SIIFSLHPXFYNHDSCLXXKRKKAFLLSCNNQICKPVEFSCNLTHTKHWX
VP30EBOV|EM_079630_EMLab                                             ----------SIIFSLHPXFYNHDSCLXXKRKKAFLLSCNNQICKPVEFSCNLTHTKHWX
VP30EBOV|EM_079657_EMLab                                             ----------SIIFSLHPXFYNHDSCLXXKRKKAFLLSCNNQICKPVEFSCNLTHTKHWX
VP30EBOV|EM_079659_EMLab                                             ----------SIIFSLHPXFYNHDSCLXXKRKKAFLLSCNNQICKPVEFSCNLTHTKHWX
VP30EBOV|EM_079681_EMLab                                             ----------SIIFSLHPXFYNHDSCLXXKRKKAFLLSCNNQICKPVEFSCNLTHTKHWX
VP30EBOV|EM_079685_EMLab                                             ----------SIIFSLHPXFYNHDSCLXXKRKKAFLLSCNNQICKPVEFSCNLTHTKHWX
VP30EBOV|EM_079702_EMLab                                             ----------SIIFSLHPXFYNHDSCLXXKRKKAFLLSCNNQICKPVEFSCNLTHTKHWX
VP30EBOV|EM_079731_EMLab                                             ----------SIIFSLHPXFYNHDSCLXXKRKKAFLLSCNNQICKPVEFSCNLTHTKHWX
VP30EBOV|EM_079749_EMLab                                             ----------SIIFSLHPXFYNHDSCLXXKRKKAFLLSCNNQICKPVEFSCNLTHTKHWX
VP30EBOV|EM_079753_EMLab                                             ----------SIIFSLHPXFYNHDSCLXXKRKKAFLLSCNNQICKPVEFSCNLTHTKHWX
VP30EBOV|EM_079772_EMLab                                             ----------SIIFSLHPXFYNHDSCLXXKRKKAFLLSCNNQICKPVEFSCNLTHTKHWX
VP30EBOV|EM_079876_EMLab                                             ----------SIIFSLHPXFYNHDSCLXXKRKKAFLLSCNNQICKPVEFSCNLTHTKHWX
VP30EBOV|EM_079915_EMLab                                             ----------SIIFSLHPXFYNHDSCLXXKRKKAFLLSCNNQICKPVEFSCNLTHTKHWX
VP30EBOV|EM_079983_EMLab                                             ----------SIIFSLHPXFYNHDSCLXXKRKKAFLLSCNNQICKPVEFSCNLTHTKHWX
VP30EBOV|EM_080011_EMLab                                             ----------SIIFSLHPXFYNHDSCLXXKRKKAFLLSCNNQICKPVEFSCNLTHTKHWX
VP30EBOV|EM_080064_EMLab                                             ----------SIIFSLHPXFYNHDSCLXXKRKKAFLLSCNNQICKPVEFSCNLTHTKHWX
VP30EBOV|EM_080066_EMLab                                             ----------SIIFSLHPXFYNHDSCLXXKRKKAFLLSCNNQICKPVEFSCNLTHTKHWX
VP30EBOV|EM_080076_EMLab                                             ----------SIIFSLHPXFYNHDSCLXXKRKKAFLLSCNNQICKPVEFSCNLTHTKHWX
VP30EBOV|EM_080132_EMLab                                             ----------SIIFSLHPXFYNHDSCLXXKRKKAFLLSCNNQICKPVEFSCNLTHTKHWX
VP30EBOV|EM_080193|EMLab                                             ----------SIIFSLHPXFYNHDSCLXXKRKKAFLLSCNNQICKPVEFSCNLTHTKHWX
VP30EBOV|EM_080213_EMLab                                             ----------SIIFSLHPXFYNHDSCLXXKRKKAFLLSCNNQICKPVEFSCNLTHTKHWX
VP30EBOV|EM_080253_EMLab                                             ----------SIIFSLHPXFYNHDSCLXXKRKKAFLLSCNNQICKPVEFSCNLTHTKHWX
VP30GIN_2014_Conakry_1193_2014_Sep_28                                ----------SIIFSLHPXFYNHDSCLXXKRKKAFLLSCNNQICKPVEFSCNLTHTKHWX
VP30GIN_2014_Conakry_1249_2014_Oct_4                                 ----------SIIFSLHPXFYNHDSCLXXKRKKAFLLSCNNQICKPVEFSCNLTHTKHWX
VP30GIN_2014_Coyah_1277_2014_Oct_4                                   ----------SIIFSLHPXFYNHDSCLXXKRKKAFLLSCNNQICKPVEFSCNLTHTKHWX
VP30GIN_2014_Coyah_1278_2014_Oct_4                                   ----------SIIFSLHPXFYNHDSCLXXKRKKAFLLSCNNQICKPVEFSCNLTHTKHWX
VP30GIN_2014_Conakry_1298_2014_Oct_6                                 ----------SIIFSLHPXFYNHDSCLXXKRKKAFLLSCNNQICKPVEFSCNLTHTKHWX
VP30GIN_2014_Coyah_1316_2014_Oct_7                                   ----------SIIFSLHPXFYNHDSCLXXKRKKAFLLSCNNQICKPVEFSCNLTHTKHWX
VP30GIN_2014_Kerouane_1331_2014_Oct_7                                ----------SIIFSLHPXFYNHDSCLXXKRKKAFLLSCNNQICKPVEFSCNLTHTKHWX
VP30GIN_2014_Coyah_1333_2014_Oct_7                                   ----------SIIFSLHPXFYNHDSCLXXKRKKAFLLSCNNQICKPVEFSCNLTHTKHWX
VP30GIN_2014_Coyah_1374_2014_Oct_10                                  ----------SIIFSLHPXFYNHDSCLXXKRKKAFLLSCNNQICKPVEFSCNLTHTKHWX
VP30GIN_2014_Coyah_1436_2014_Oct_13                                  ----------SIIFSLHPXFYNHDSCLXXKRKKAFLLSCNNQICKPVEFSCNLTHTKHWX
VP30GIN_2014_Conakry_1551_2014_Oct_18                                ----------SIIFSLHPXFYNHDSCLXXKRKKAFLLSCNNQICKPVEFSCNLTHTKHWX
VP30GIN_2014_Kindia_1648_2014_Oct_23                                 ----------SIIFSLHPXFYNHDSCLXXKRKKAFLLSCNNQICKPVEFSCNLTHTKHWX
VP30GIN_2014_Coyah_1652_2014_Oct_24                                  ----------SIIFSLHPXFYNHDSCLXXKRKKAFLLSCNNQICKPVEFSCNLTHTKHWX
VP30GIN_2014_Coyah_1686_2014_Oct_24                                  ----------SIIFSLHPXFYNHDSCLXXKRKKAFLLSCNNQICKPVEFSCNLTHTKHWX
VP30GIN_2014_Coyah_1689_2014_Oct_25                                  ----------SIIFSLHPXFYNHDSCLXXKRKKAFLLSCNNQICKPVEFSCNLTHTKHWX
VP30GIN_2014_Coyah_1690_2014_Oct_25                                  ----------SIIFSLHPXFYNHDSCLXXKRKKAFLLSCNNQICKPVEFSCNLTHTKHWX
VP30GIN_2014_Conakry_1129_2014_Sep_25                                ----------SIIFSLHPXFYNHDSCLXXKRKKAFLLSCNNQICKPVEFSCNLTHTKHWX
VP30GIN_2014_Conakry_1213_2014_Oct_02                                ----------SIIFSLHPXFYNHDSCLXXKRKKAFLLSCNNQICKPVEFSCNLTHTKHWX
VP30GIN_2014_Coyah_1320_2014_Oct_07                                  ----------SIIFSLHPXFYNHDSCLXXKRKKAFLLSCNNQICKPVEFSCNLTHTKHWX
VP30GIN_2014_Coyah_1327_2014_Oct_07                                  ----------SIIFSLHPXFYNHDSCLXXKRKKAFLLSCNNQICKPVEFSCNLTHTKHWX
VP30EBOV|EM_000934_EMLab                                             ----------SIIFSLHPXFYNHDSCLXXKRKKAFLLSCNNQICKPVEFSCNLTHTKHWX
                                                                                                                                 

VP30gi|807051831|gb|KR105236_1|_VP30gi|807051831|gb|KR105236.1|      ------------------------------------------------------------
VP30GIN_2014_Dalaba_1104_2014_Sep_24                                 RHMSDLE--------------KRIF----------VXQXFLQKRPPVRKFNXXGI----T
VP30NGA_Mainland_13                                                  RHMSXLE--------------KRIF----------VXQXFLQKRPPVRKFNXXGI----T
VP30gi|807051501|gb|KR105203_1|_VP30gi|807051501|gb|KR105203.1|      ------------------------------------------------------------
RESTV_2008_FJ621584                                                  LA---------------------NP----------TAEDFSQGNSPKLTL---------A
RESTV_2008_FJ621585                                                  LA---------------------NP----------TAEDFSQGNSPKLTL---------G
RESTV_2008_FJ621583                                                  LA---------------------NP----------TAEDFSQGNSPKLTL---------A
RESTV_2009_JX477165                                                  LA---------------------NP----------TAEDFSQGNSPKLTL---------A
RESTV_1990_AF522874                                                  LA---------------------NP----------TAEDFSQGNSPKLTL---------A
RESTV_1996_AB050936                                                  LA---------------------NP----------TAEDFSQGNSPKLTL---------A
RESTV_1996_JX477166                                                  LA---------------------NP----------TAEDFSQGNSPKLTL---------A
SUDV_1976_FJ968794                                                   LA---------------------NP----------TADDFKQDGSPKLTL---------K
SUDV_2004_EU338380                                                   LA---------------------NP----------TADDFKQDGSPKLTL---------K
SUDV_1979_KC242783                                                   LA---------------------NP----------TADDFKQDGSPKLTL---------K
SUDV_2012_KC589025                                                   LA---------------------NP----------TADDFKQDGSPKLTL---------K
SUDV_2000_AY729654                                                   LA---------------------NP----------TADDFKQDGSPKLTL---------K
SUDV_2011_JN638998                                                   LA---------------------NP----------TADDFKQDGSPKLTL---------K
SUDV_2012_KC545389                                                   LA---------------------NP----------TADDFKQDGSPKLTL---------K
SUDV_2012_KC545390                                                   LA---------------------NP----------TADDFKQDGSPKLTL---------K
SUDV_2012_KC545391                                                   LA---------------------NP----------TADDFKQDGSPKLTL---------K
SUDV_2012_KC545392                                                   LA---------------------NP----------TADDFKQDGSPKLTL---------K
EBOV_2002_KC242800                                                   LA---------------------NP----------TADDFQQEEGPKITL---------L
EBOV_1996_KC242794                                                   LA---------------------NP----------TADDFKQEEGPKITL---------L
EBOV_1994_KC242792                                                   LA---------------------NP----------TADDFKQEEGPKITL---------L
EBOV_1996_KC242793                                                   LA---------------------NP----------TADDFKQEEGPKITL---------L
VP30EBOV|EM_076615_EMLab                                             LA---------------------NP----------TADDFQQEEGPKITL---------L
EBOV_1976_KC242801                                                   LA---------------------NP----------TADDFQQEEGPKITL---------L
EBOV_1976_NC002549                                                   LA---------------------NP----------TADDFQQEEGPKITL---------L
EBOV_1977_KC242791                                                   LA---------------------NP----------TADDFQQEEGPKITL---------L
EBOV_1995_AY354458                                                   LA---------------------NP----------TADDFQQEEGPKITL---------L
EBOV_1995_JQ352763                                                   LA---------------------NP----------TADDFQQEEGPKITL---------L
EBOV_1995_KC242796                                                   LA---------------------NP----------TADDFQQEEGPKITL---------L
EBOV_1995_KC242799                                                   LA---------------------NP----------TADDFQQEEGPKITL---------L
EBOV_2007_HQ613403                                                   LA---------------------NP----------TADDFQQEEGPKITL---------L
EBOV_2007_KC242784                                                   LA---------------------NP----------TADDFQQEEGPKITL---------L
EBOV_2007_KC242786                                                   LA---------------------NP----------TADDFQQEEGPKITL---------L
EBOV_2007_KC242787                                                   LA---------------------NP----------TADDFQQEEGPKITL---------L
EBOV_2007_KC242789                                                   LA---------------------NP----------TADDFQQEEGPKITL---------L
EBOV_2007_KC242785                                                   LA---------------------NP----------TADDFQQEEGPKITL---------L
EBOV_2007_KC242790                                                   LA---------------------NP----------TADDFQQEEGPKITL---------L
EBOV_2007_KC242788                                                   LA---------------------NP----------TADDFQQEEGPKITL---------L
EBOV_2008_HQ613402                                                   LA---------------------NP----------TADDFQQEEGPKITL---------L
VP30gi|807052840|gb|KR105337_1|_VP30gi|807052840|gb|KR105337.1|      LA---------------------NP----------TADDFQQEEGPKITL---------L
BDBV_2007_FJ217161                                                   LA---------------------NP----------IADDFQQKDGPKITL---------L
BDBV_2012_KC545393                                                   LA---------------------NP----------IADDFQQKDGPKITL---------L
BDBV_2012_KC545395                                                   LA---------------------NP----------IADDFQQKDGPKITL---------L
BDBV_2012_KC545394                                                   LA---------------------NP----------IADDFQQKDGPKITL---------L
BDBV_2012_KC545396                                                   LA---------------------NP----------IADDFQQKDGPKITL---------L
TAFV_1994_FJ217162                                                   LA---------------------NP----------IAEDFQQKDGPKVTL---------S
VP30gi|807052410|gb|KR105294_1|_VP30gi|807052410|gb|KR105294.1|      KSQXKFKQXVQTTLKWKLHMREDAPELPDSIQGMDTTTMFEHDHHPERIIEVSTVNQGAP
VP30gi|807051581|gb|KR105211_1|_VP30gi|807051581|gb|KR105211.1|      KSQXKFKQXVQTTLKWKLHMREDAPELPDSIQGMDTTTMFEHDHHPERIIEVSTVNQGAP
VP30EBOV|EM_074354_EMLab                                             KSQXKFKQXVQTTLKWKLHMREDAPELPDSIQGMDTTTMFEHDHHPERIIEVSTVNQGAP
VP30EBOV|EM_076770_EMLab                                             KSQXKFKQXVQTTLKWKLHMREDAPELPDSIQGMDTTTMFEHDHHPERIIEVSTVNQGAP
VP30gi|807052830|gb|KR105336_1|_VP30gi|807052830|gb|KR105336.1|      KSQXKFKQXVQTTLKWKLHMREDAPELPDSIQGMDTTTMFEHDHHPERIIEVSTVNQGAP
VP30NGA_Mainland_10                                                  ------------------------------------------------------------
VP30EBOV|EM_000015_EMLab                                             KSQXKFKQXVQTTLKWKLHMREDAPELPDSIQGMDTTTMFEHDHHPERIIEVSTVNQGAP
VP30EBOV|EM_000028_EMLab                                             KSQXKFKQXVQTTLKWKLHMREDAPELPDSIQGMDTTTMFEHDHHPERIIEVSTVNQGAP
VP30EBOV|EM_000127_EMLab                                             KSQXKFKQXVQTTLKWKLHMREDAPELPDSIQGMDTTTMFEHDHHPERIIEVSTVNQGAP
VP30EBOV|EM_000218_EMLab                                             KSQXKFKQXVQTTLKWKLHMREDAPELPDSIQGMDTTTMFEHDHHPERIIEVSTVNQGAP
VP30EBOV|EM_00032Z_EMLab                                             KSQXKFKQXVQTTLKWKLHMREDAPELPDSIQGMDTTTMFEHDHHPERIIEVSTVNQGAP
VP30EBOV|EM_000501_EMLab                                             KSQXKFKQXVQTTLKWKLHMREDAPELPDSIQGMDTTTMFEHDHHPERIIEVSTVNQGAP
VP30EBOV|EM_000502_EMLab                                             KSQXKFKQXVQTTLKWKLHMREDAPELPDSIQGMDTTTMFEHDHHPERIIEVSTVNQGAP
VP30EBOV|EM_000921_EMLab                                             KSQXKFKQXVQTTLKWKLHMREDAPELPDSIQGMDTTTMFEHDHHPERIIEVSTVNQGAP
VP30EBOV|EM_000925_EMLab                                             KSQXKFKQXVQTTLKWKLHMREDAPELPDSIQGMDTTTMFEHDHHPERIIEVSTVNQGAP
VP30EBOV|EM_000982_EMLab                                             KSQXKFKQXVQTTLKWKLHMREDAPELPDSIQGMDTTTMFEHDHHPERIIEVSTVNQGAP
VP30EBOV|EM_000983_EMLab                                             KSQXKFKQXVQTTLKWKLHMREDAPELPDSIQGMDTTTMFEHDHHPERIIEVSTVNQGAP
VP30EBOV|EM_001101_EMLab                                             KSQXKFKQXVQTTLKWKLHMREDAPELPDSIQGMDTTTMFEHDHHPERIIEVSTVNQGAP
VP30EBOV|EM_001102_EMLab                                             KSQXKFKQXVQTTLKWKLHMREDAPELPDSIQGMDTTTMFEHDHHPERIIEVSTVNQGAP
VP30EBOV|EM_004192_EMLab                                             KSQXKFKQXVQTTLKWKLHMREDAPELPDSIQGMDTTTMFEHDHHPERIIEVSTVNQGAP
VP30EBOV|EM_004503_EMLab                                             KSQXKFKQXVQTTLKWKLHMREDAPELPDSIQGMDTTTMFEHDHHPERIIEVSTVNQGAP
VP30EBOV|EM_004555_EMLab                                             KSQXKFKQXVQTTLKWKLHMREDAPELPDSIQGMDTTTMFEHDHHPERIIEVSTVNQGAP
VP30EBOV|EM_004563_EMLab                                             KSQXKFKQXVQTTLKWKLHMREDAPELPDSIQGMDTTTMFEHDHHPERIIEVSTVNQGAP
VP30EBOV|EM_004580_EMLab                                             KSQXKFKQXVQTTLKWKLHMREDAPELPDSIQGMDTTTMFEHDHHPERIIEVSTVNQGAP
VP30EBOV|EM_074349_EMLab                                             KSQXKFKQXVQTTLKWKLHMREDAPELPDSIQGMDTTTMFEHDHHPERIIEVSTVNQGAP
VP30EBOV|EM_074350_EMLab                                             KSQXKFKQXVQTTLKWKLHMREDAPELPDSIQGMDTTTMFEHDHHPERIIEVSTVNQGAP
VP30EBOV|EM_074351_EMLab                                             KSQXKFKQXVQTTLKWKLHMREDAPELPDSIQGMDTTTMFEHDHHPERIIEVSTVNQGAP
VP30EBOV|EM_074352_EMLab                                             KSQXKFKQXVQTTLKWKLHMREDAPELPDSIQGMDTTTMFEHDHHPERIIEVSTVNQGAP
VP30EBOV|EM_074353_EMLab                                             KSQXKFKQXVQTTLKWKLHMREDAPELPDSIQGMDTTTMFEHDHHPERIIEVSTVNQGAP
VP30EBOV|EM_074391_EMLab                                             KSQXKFKQXVQTTLKWKLHMREDAPELPDSIQGMDTTTMFEHDHHPERIIEVSTVNQGAP
VP30EBOV|EM_074392_EMLab                                             KSQXKFKQXVQTTLKWKLHMREDAPELPDSIQGMDTTTMFEHDHHPERIIEVSTVNQGAP
VP30EBOV|EM_074462_EMLab                                             KSQXKFKQXVQTTLKWKLHMREDAPELPDSIQGMDTTTMFEHDHHPERIIEVSTVNQGAP
VP30EBOV|EM_074548_EMLab                                             KSQXKFKQXVQTTLKWKLHMREDAPELPDSIQGMDTTTMFEHDHHPERIIEVSTVNQGAP
VP30EBOV|EM_074785_EMLab                                             KSQXKFKQXVQTTLKWKLHMREDAPELPDSIQGMDTTTMFEHDHHPERIIEVSTVNQGAP
VP30EBOV|EM_074821_EMLab                                             KSQXKFKQXVQTTLKWKLHMREDAPELPDSIQGMDTTTMFEHDHHPERIIEVSTVNQGAP
VP30EBOV|EM_074822_EMLab                                             KSQXKFKQXVQTTLKWKLHMREDAPELPDSIQGMDTTTMFEHDHHPERIIEVSTVNQGAP
VP30EBOV|EM_075043_EMLab                                             KSQXKFKQXVQTTLKWKLHMREDAPELPDSIQGMDTTTMFEHDHHPERIIEVSTVNQGAP
VP30EBOV|EM_075076_EMLab                                             KSQXKFKQXVQTTLKWKLHMREDAPELPDSIQGMDTTTMFEHDHHPERIIEVSTVNQGAP
VP30EBOV|EM_075368_EMLab                                             KSQXKFKQXVQTTLKWKLHMREDAPELPDSIQGMDTTTMFEHDHHPERIIEVSTVNQGAP
VP30EBOV|EM_075373_EMLab                                             KSQXKFKQXVQTTLKWKLHMREDAPELPDSIQGMDTTTMFEHDHHPERIIEVSTVNQGAP
VP30EBOV|EM_075435_EMLab                                             KSQXKFKQXVQTTLKWKLHMREDAPELPDSIQGMDTTTMFEHDHHPERIIEVSTVNQGAP
VP30EBOV|EM_075447_EMLab                                             KSQXKFKQXVQTTLKWKLHMREDAPELPDSIQGMDTTTMFEHDHHPERIIEVSTVNQGAP
VP30EBOV|EM_075928_EMLab                                             KSQXKFKQXVQTTLKWKLHMREDAPELPDSIQGMDTTTMFEHDHHPERIIEVSTVNQGAP
VP30EBOV|EM_075929_EMLab                                             KSQXKFKQXVQTTLKWKLHMREDAPELPDSIQGMDTTTMFEHDHHPERIIEVSTVNQGAP
VP30EBOV|EM_075930_EMLab                                             KSQXKFKQXVQTTLKWKLHMREDAPELPDSIQGMDTTTMFEHDHHPERIIEVSTVNQGAP
VP30EBOV|EM_075931_EMLab                                             KSQXKFKQXVQTTLKWKLHMREDAPELPDSIQGMDTTTMFEHDHHPERIIEVSTVNQGAP
VP30EBOV|EM_075932_EMLab                                             KSQXKFKQXVQTTLKWKLHMREDAPELPDSIQGMDTTTMFEHDHHPERIIEVSTVNQGAP
VP30EBOV|EM_076138_EMLab                                             KSQXKFKQXVQTTLKWKLHMREDAPELPDSIQGMDTTTMFEHDHHPERIIEVSTVNQGAP
VP30EBOV|EM_076193_EMLab                                             KSQXKFKQXVQTTLKWKLHMREDAPELPDSIQGMDTTTMFEHDHHPERIIEVSTVNQGAP
VP30EBOV|EM_076217_EMLab                                             KSQXKFKQXVQTTLKWKLHMREDAPELPDSIQGMDTTTMFEHDHHPERIIEVSTVNQGAP
VP30EBOV|EM_076322_EMLab                                             KSQXKFKQXVQTTLKWKLHMREDAPELPDSIQGMDTTTMFEHDHHPERIIEVSTVNQGAP
VP30EBOV|EM_076533_EMLab                                             KSQXKFKQXVQTTLKWKLHMREDAPELPDSIQGMDTTTMFEHDHHPERIIEVSTVNQGAP
VP30EBOV|EM_076534_EMLab                                             KSQXKFKQXVQTTLKWKLHMREDAPELPDSIQGMDTTTMFEHDHHPERIIEVSTVNQGAP
VP30EBOV|EM_076610_EMLab                                             KSQXKFKQXVQTTLKWKLHMREDAPELPDSIQGMDTTTMFEHDHHPERIIEVSTVNQGAP
VP30EBOV|EM_076769_EMLab                                             KSQXKFKQXVQTTLKWKLHMREDAPELPDSIQGMDTTTMFEHDHHPERIIEVSTVNQGAP
VP30EBOV|EM_076948_EMLab                                             KSQXKFKQXVQTTLKWKLHMREDAPELPDSIQGMDTTTMFEHDHHPERIIEVSTVNQGAP
VP30EBOV|EM_076949_EMLab                                             KSQXKFKQXVQTTLKWKLHMREDAPELPDSIQGMDTTTMFEHDHHPERIIEVSTVNQGAP
VP30EBOV|EM_076951_EMLab                                             KSQXKFKQXVQTTLKWKLHMREDAPELPDSIQGMDTTTMFEHDHHPERIIEVSTVNQGAP
VP30EBOV|EM_078555_EMLab                                             KSQXKFKQXVQTTLKWKLHMREDAPELPDSIQGMDTTTMFEHDHHPERIIEVSTVNQGAP
VP30EBOV|EM_078608_EMLab                                             KSQXKFKQXVQTTLKWKLHMREDAPELPDSIQGMDTTTMFEHDHHPERIIEVSTVNQGAP
VP30EBOV|EM_078654_EMLab                                             KSQXKFKQXVQTTLKWKLHMREDAPELPDSIQGMDTTTMFEHDHHPERIIEVSTVNQGAP
VP30EBOV|EM_078683_EMLab                                             KSQXKFKQXVQTTLKWKLHMREDAPELPDSIQGMDTTTMFEHDHHPERIIEVSTVNQGAP
VP30EBOV|EM_078697_EMLab                                             KSQXKFKQXVQTTLKWKLHMREDAPELPDSIQGMDTTTMFEHDHHPERIIEVSTVNQGAP
VP30EBOV|EM_078709_EMLab                                             KSQXKFKQXVQTTLKWKLHMREDAPELPDSIQGMDTTTMFEHDHHPERIIEVSTVNQGAP
VP30EBOV|EM_080003_EMLab                                             KSQXKFKQXVQTTLKWKLHMREDAPELPDSIQGMDTTTMFEHDHHPERIIEVSTVNQGAP
VP30EBOV|EM_080165_EMLab                                             KSQXKFKQXVQTTLKWKLHMREDAPELPDSIQGMDTTTMFEHDHHPERIIEVSTVNQGAP
VP30EBOV|EM_080261_EMLab                                             KSQXKFKQXVQTTLKWKLHMREDAPELPDSIQGMDTTTMFEHDHHPERIIEVSTVNQGAP
VP30EBOV|EM_080265_EMLab                                             KSQXKFKQXVQTTLKWKLHMREDAPELPDSIQGMDTTTMFEHDHHPERIIEVSTVNQGAP
VP30EBOV|EM_080269_EMLab                                             KSQXKFKQXVQTTLKWKLHMREDAPELPDSIQGMDTTTMFEHDHHPERIIEVSTVNQGAP
VP30NGA_061232                                                       KSQXKFKQXVQTTLKWKLHMREDAPELPDSIQGMDTTTMFEHDHHPERIIEVSTVNQGAP
VP30NGA_DHB_001_07_14                                                KSQXKFKQXVQTTLKWKLHMREDAPELPDSIQGMDTTTMFEHDHHPERIIEVSTVNQGAP
VP30NGA_DHB_009_08_14                                                KSQXKFKQXVQTTLKWKLHMREDAPELPDSIQGMDTTTMFEHDHHPERIIEVSTVNQGAP
VP30NGA_DHB_010_08_14                                                KSQXKFKQXVQTTLKWKLHMREDAPELPDSIQGMDTTTMFEHDHHPERIIEVSTVNQGAP
VP30NGA_DHB_012_08_14                                                KSQXKFKQXVQTTLKWKLHMREDAPELPDSIQGMDTTTMFEHDHHPERIIEVSTVNQGAP
VP30NGA_DHB_013_08_14                                                KSQXKFKQXVQTTLKWKLHMREDAPELPDSIQGMDTTTMFEHDHHPERIIEVSTVNQGAP
VP30NGA_DHB_015_09_14                                                KSQXKFKQXVQTTLKWKLHMREDAPELPDSIQGMDTTTMFEHDHHPERIIEVSTVNQGAP
VP30NGA_DHB_016_08_14                                                KSQXKFKQXVQTTLKWKLHMREDAPELPDSIQGMDTTTMFEHDHHPERIIEVSTVNQGAP
VP30NGA_DHB_018_08_14                                                KSQXKFKQXVQTTLKWKLHMREDAPELPDSIQGMDTTTMFEHDHHPERIIEVSTVNQGAP
VP30NGA_DHB_019_08_14                                                KSQXKFKQXVQTTLKWKLHMREDAPELPDSIQGMDTTTMFEHDHHPERIIEVSTVNQGAP
VP30GIN_2014_Conakry_505_2014_Jul_24                                 KSQXKFKQXVQTTLKWKLHMREDAPELPDSIQGMDTTTMFEHDHHPERIIEVSTVNQGAP
VP30GIN_2014_Conakry_509_2014_Jul_24                                 KSQXKFKQXVQTTLKWKLHMREDAPELPDSIQGMDTTTMFEHDHHPERIIEVSTVNQGAP
VP30GIN_2014_Conakry_573_2014_Aug_2                                  KSQXKFKQXVQTTLKWKLHMREDAPELPDSIQGMDTTTMFEHDHHPERIIEVSTVNQGAP
VP30GIN_2014_Gueckedou_633_2014_Aug_12                               KSQXKFKQXVQTTLKWKLHMREDAPELPDSIQGMDTTTMFEHDHHPERIIEVSTVNQGAP
VP30GIN_2014_Macenta_645_2014_Aug_14                                 KSQXKFKQXVQTTLKWKLHMREDAPELPDSIQGMDTTTMFEHDHHPERIIEVSTVNQGAP
VP30GIN_2014_Conakry_653_2014_Aug_15                                 KSQXKFKQXVQTTLKWKLHMREDAPELPDSIQGMDTTTMFEHDHHPERIIEVSTVNQGAP
VP30GIN_2014_Conakry_657_2014_Aug_16                                 KSQXKFKQXVQTTLKWKLHMREDAPELPDSIQGMDTTTMFEHDHHPERIIEVSTVNQGAP
VP30GIN_2014_Conakry_678_2014_Aug_19                                 KSQXKFKQXVQTTLKWKLHMREDAPELPDSIQGMDTTTMFEHDHHPERIIEVSTVNQGAP
VP30GIN_2014_Conakry_684_2014_Aug_20                                 KSQXKFKQXVQTTLKWKLHMREDAPELPDSIQGMDTTTMFEHDHHPERIIEVSTVNQGAP
VP30GIN_2014_Conakry_691_2014_Aug_21                                 KSQXKFKQXVQTTLKWKLHMREDAPELPDSIQGMDTTTMFEHDHHPERIIEVSTVNQGAP
VP30GIN_2014_Conakry_701_2014_Aug_22                                 KSQXKFKQXVQTTLKWKLHMREDAPELPDSIQGMDTTTMFEHDHHPERIIEVSTVNQGAP
VP30GIN_2014_Conakry_740_2014_Aug_26                                 KSQXKFKQXVQTTLKWKLHMREDAPELPDSIQGMDTTTMFEHDHHPERIIEVSTVNQGAP
VP30GIN_2014_Conakry_786_2014_Aug_28                                 KSQXKFKQXVQTTLKWKLHMREDAPELPDSIQGMDTTTMFEHDHHPERIIEVSTVNQGAP
VP30GIN_2014_Conakry_787_2014_Aug_28                                 KSQXKFKQXVQTTLKWKLHMREDAPELPDSIQGMDTTTMFEHDHHPERIIEVSTVNQGAP
VP30GIN_2014_Dubreka_789_2014_Aug_29                                 KSQXKFKQXVQTTLKWKLHMREDAPELPDSIQGMDTTTMFEHDHHPERIIEVSTVNQGAP
VP30GIN_2014_Coyah_955_2014_Sep_11                                   KSQXKFKQXVQTTLKWKLHMREDAPELPDSIQGMDTTTMFEHDHHPERIIEVSTVNQGAP
VP30GIN_2014_Conakry_976_2014_Sep_14                                 KSQXKFKQXVQTTLKWKLHMREDAPELPDSIQGMDTTTMFEHDHHPERIIEVSTVNQGAP
VP30GIN_2014_Forecariah_989_2014_Sep_15                              KSQXKFKQXVQTTLKWKLHMREDAPELPDSIQGMDTTTMFEHDHHPERIIEVSTVNQGAP
VP30GIN_2014_Conakry_1059_2014_Sep_21                                KSQXKFKQXVQTTLKWKLHMREDAPELPDSIQGMDTTTMFEHDHHPERIIEVSTVNQGAP
VP30GIN_2014_Coyah_1063_2014_Sep_21                                  KSQXKFKQXVQTTLKWKLHMREDAPELPDSIQGMDTTTMFEHDHHPERIIEVSTVNQGAP
VP30GIN_2014_Forecariah_1069_2014_Sep_21                             KSQXKFKQXVQTTLKWKLHMREDAPELPDSIQGMDTTTMFEHDHHPERIIEVSTVNQGAP
VP30GIN_2014_Conakry_1081_2014_Sep_22                                KSQXKFKQXVQTTLKWKLHMREDAPELPDSIQGMDTTTMFEHDHHPERIIEVSTVNQGAP
VP30GIN_2014_Dalaba_1116_2014_Sep_24                                 KSQXKFKQXVQTTLKWKLHMREDAPELPDSIQGMDTTTMFEHDHHPERIIEVSTVNQGAP
VP30GIN_2014_Conakry_1120_2014_Sep_25                                KSQXKFKQXVQTTLKWKLHMREDAPELPDSIQGMDTTTMFEHDHHPERIIEVSTVNQGAP
VP30GIN_2014_Conakry_1121_2014_Sep_25                                KSQXKFKQXVQTTLKWKLHMREDAPELPDSIQGMDTTTMFEHDHHPERIIEVSTVNQGAP
VP30GIN_2014_Conakry_1205_2014_Oct_2                                 KSQXKFKQXVQTTLKWKLHMREDAPELPDSIQGMDTTTMFEHDHHPERIIEVSTVNQGAP
VP30GIN_2014_Conakry_1210_2014_Oct_2                                 KSQXKFKQXVQTTLKWKLHMREDAPELPDSIQGMDTTTMFEHDHHPERIIEVSTVNQGAP
VP30GIN_2014_Dalaba_1211_2014_Oct_2                                  KSQXKFKQXVQTTLKWKLHMREDAPELPDSIQGMDTTTMFEHDHHPERIIEVSTVNQGAP
VP30GIN_2014_Coyah_1274_2014_Oct_4                                   KSQXKFKQXVQTTLKWKLHMREDAPELPDSIQGMDTTTMFEHDHHPERIIEVSTVNQGAP
VP30GIN_2014_Coyah_1339_2014_Oct_8                                   KSQXKFKQXVQTTLKWKLHMREDAPELPDSIQGMDTTTMFEHDHHPERIIEVSTVNQGAP
VP30GIN_2014_Conakry_1340_2014_Oct_8                                 KSQXKFKQXVQTTLKWKLHMREDAPELPDSIQGMDTTTMFEHDHHPERIIEVSTVNQGAP
VP30GIN_2014_Conakry_1342_2014_Oct_8                                 KSQXKFKQXVQTTLKWKLHMREDAPELPDSIQGMDTTTMFEHDHHPERIIEVSTVNQGAP
VP30GIN_2014_Coyah_1355_2014_Oct_9                                   KSQXKFKQXVQTTLKWKLHMREDAPELPDSIQGMDTTTMFEHDHHPERIIEVSTVNQGAP
VP30GIN_2014_Forecariah_1365_2014_Oct_9                              KSQXKFKQXVQTTLKWKLHMREDAPELPDSIQGMDTTTMFEHDHHPERIIEVSTVNQGAP
VP30GIN_2014_Conakry_1371_2014_Oct_10                                KSQXKFKQXVQTTLKWKLHMREDAPELPDSIQGMDTTTMFEHDHHPERIIEVSTVNQGAP
VP30GIN_2014_Conakry_1445_2014_Oct_14                                KSQXKFKQXVQTTLKWKLHMREDAPELPDSIQGMDTTTMFEHDHHPERIIEVSTVNQGAP
VP30GIN_2014_Conakry_1480_2014_Oct_15                                KSQXKFKQXVQTTLKWKLHMREDAPELPDSIQGMDTTTMFEHDHHPERIIEVSTVNQGAP
VP30GIN_2014_Conakry_1561_2014_Oct_19                                KSQXKFKQXVQTTLKWKLHMREDAPELPDSIQGMDTTTMFEHDHHPERIIEVSTVNQGAP
VP30GIN_2014_Forecariah_1567_2014_Oct_18                             KSQXKFKQXVQTTLKWKLHMREDAPELPDSIQGMDTTTMFEHDHHPERIIEVSTVNQGAP
VP30GIN_2014_Forecariah_1568_2014_Oct_18                             KSQXKFKQXVQTTLKWKLHMREDAPELPDSIQGMDTTTMFEHDHHPERIIEVSTVNQGAP
VP30GIN_2014_Forecariah_1571_2014_Oct_20                             KSQXKFKQXVQTTLKWKLHMREDAPELPDSIQGMDTTTMFEHDHHPERIIEVSTVNQGAP
VP30GIN_2014_Nzeerekore_1622_2014_Oct_22                             KSQXKFKQXVQTTLKWKLHMREDAPELPDSIQGMDTTTMFEHDHHPERIIEVSTVNQGAP
VP30GIN_2014_Forecariah_1623_2014_Oct_24                             KSQXKFKQXVQTTLKWKLHMREDAPELPDSIQGMDTTTMFEHDHHPERIIEVSTVNQGAP
VP30GIN_2014_Conakry_1651_2014_Oct_24                                KSQXKFKQXVQTTLKWKLHMREDAPELPDSIQGMDTTTMFEHDHHPERIIEVSTVNQGAP
VP30GIN_2014_Conakry_1027_2014_Sep_18                                KSQXKFKQXVQTTLKWKLHMREDAPELPDSIQGMDTTTMFEHDHHPERIIEVSTVNQGAP
VP30GIN_2014_Conakry_1039_2014_Sep_19                                KSQXKFKQXVQTTLKWKLHMREDAPELPDSIQGMDTTTMFEHDHHPERIIEVSTVNQGAP
VP30GIN_2014_Conakry_1128_2014_Sep_25                                KSQXKFKQXVQTTLKWKLHMREDAPELPDSIQGMDTTTMFEHDHHPERIIEVSTVNQGAP
VP30GIN_2014_Conakry_1149_2014_Sep_27                                KSQXKFKQXVQTTLKWKLHMREDAPELPDSIQGMDTTTMFEHDHHPERIIEVSTVNQGAP
VP30GIN_2014_Conakry_1215_2014_Oct_02                                KSQXKFKQXVQTTLKWKLHMREDAPELPDSIQGMDTTTMFEHDHHPERIIEVSTVNQGAP
VP30GIN_2014_Conakry_1250_2014_Oct_04                                KSQXKFKQXVQTTLKWKLHMREDAPELPDSIQGMDTTTMFEHDHHPERIIEVSTVNQGAP
VP30GIN_2014_Conakry_742_2014_Aug_26                                 KSQXKFKQXVQTTLKWKLHMREDAPELPDSIQGMDTTTMFEHDHHPERIIEVSTVNQGAP
VP30GIN_2014_Conakry_768_2014_Aug_27                                 KSQXKFKQXVQTTLKWKLHMREDAPELPDSIQGMDTTTMFEHDHHPERIIEVSTVNQGAP
VP30GIN_2014_Coyah_1279_2014_Oct_04                                  KSQXKFKQXVQTTLKWKLHMREDAPELPDSIQGMDTTTMFEHDHHPERIIEVSTVNQGAP
VP30gi|807052960|gb|KR105349_1|_VP30gi|807052960|gb|KR105349.1|      KSQXKFKQXVQTTLKWKLHMREDAPELPDSIQGMDTTTMFEHDHHPERIIEVSTVNQGAP
VP30gi|807052950|gb|KR105348_1|_VP30gi|807052950|gb|KR105348.1|      KSQXKFKQXVQTTLKWKLHMREDAPELPDSIQGMDTTTMFEHDHHPERIIEVSTVNQGAP
VP30gi|807052940|gb|KR105347_1|_VP30gi|807052940|gb|KR105347.1|      KSQXKFKQXVQTTLKWKLHMREDAPELPDSIQGMDTTTMFEHDHHPERIIEVSTVNQGAP
VP30gi|807052930|gb|KR105346_1|_VP30gi|807052930|gb|KR105346.1|      KSQXKFKQXVQTTLKWKLHMREDAPELPDSIQGMDTTTMFEHDHHPERIIEVSTVNQGAP
VP30gi|807052920|gb|KR105345_1|_VP30gi|807052920|gb|KR105345.1|      KSQXKFKQXVQTTLKWKLHMREDAPELPDSIQGMDTTTMFEHDHHPERIIEVSTVNQGAP
VP30gi|807052910|gb|KR105344_1|_VP30gi|807052910|gb|KR105344.1|      KSQXKFKQXVQTTLKWKLHMREDAPELPDSIQGMDTTTMFEHDHHPERIIEVSTVNQGAP
VP30gi|807052880|gb|KR105341_1|_VP30gi|807052880|gb|KR105341.1|      KSQXKFKQXVQTTLKWKLHMREDAPELPDSIQGMDTTTMFEHDHHPERIIEVSTVNQGAP
VP30gi|807052860|gb|KR105339_1|_VP30gi|807052860|gb|KR105339.1|      KSQXKFKQXVQTTLKWKLHMREDAPELPDSIQGMDTTTMFEHDHHPERIIEVSTVNQGAP
VP30gi|807052850|gb|KR105338_1|_VP30gi|807052850|gb|KR105338.1|      KSQXKFKQXVQTTLKWKLHMREDAPELPDSIQGMDTTTMFEHDHHPERIIEVSTVNQGAP
VP30gi|807052810|gb|KR105334_1|_VP30gi|807052810|gb|KR105334.1|      KSQXKFKQXVQTTLKWKLHMREDAPELPDSIQGMDTTTMFEHDHHPERIIEVSTVNQGAP
VP30gi|807052790|gb|KR105332_1|_VP30gi|807052790|gb|KR105332.1|      KSQXKFKQXVQTTLKWKLHMREDAPELPDSIQGMDTTTMFEHDHHPERIIEVSTVNQGAP
VP30gi|807052780|gb|KR105331_1|_VP30gi|807052780|gb|KR105331.1|      KSQXKFKQXVQTTLKWKLHMREDAPELPDSIQGMDTTTMFEHDHHPERIIEVSTVNQGAP
VP30gi|807052760|gb|KR105329_1|_VP30gi|807052760|gb|KR105329.1|      KSQXKFKQXVQTTLKWKLHMREDAPELPDSIQGMDTTTMFEHDHHPERIIEVSTVNQGAP
VP30gi|807052750|gb|KR105328_1|_VP30gi|807052750|gb|KR105328.1|      KSQXKFKQXVQTTLKWKLHMREDAPELPDSIQGMDTTTMFEHDHHPERIIEVSTVNQGAP
VP30gi|807052740|gb|KR105327_1|_VP30gi|807052740|gb|KR105327.1|      KSQXKFKQXVQTTLKWKLHMREDAPELPDSIQGMDTTTMFEHDHHPERIIEVSTVNQGAP
VP30gi|807052730|gb|KR105326_1|_VP30gi|807052730|gb|KR105326.1|      KSQXKFKQXVQTTLKWKLHMREDAPELPDSIQGMDTTTMFEHDHHPERIIEVSTVNQGAP
VP30gi|807052720|gb|KR105325_1|_VP30gi|807052720|gb|KR105325.1|      KSQXKFKQXVQTTLKWKLHMREDAPELPDSIQGMDTTTMFEHDHHPERIIEVSTVNQGAP
VP30gi|807052700|gb|KR105323_1|_VP30gi|807052700|gb|KR105323.1|      KSQXKFKQXVQTTLKWKLHMREDAPELPDSIQGMDTTTMFEHDHHPERIIEVSTVNQGAP
VP30gi|807052690|gb|KR105322_1|_VP30gi|807052690|gb|KR105322.1|      KSQXKFKQXVQTTLKWKLHMREDAPELPDSIQGMDTTTMFEHDHHPERIIEVSTVNQGAP
VP30gi|807052680|gb|KR105321_1|_VP30gi|807052680|gb|KR105321.1|      KSQXKFKQXVQTTLKWKLHMREDAPELPDSIQGMDTTTMFEHDHHPERIIEVSTVNQGAP
VP30gi|807052660|gb|KR105319_1|_VP30gi|807052660|gb|KR105319.1|      KSQXKFKQXVQTTLKWKLHMREDAPELPDSIQGMDTTTMFEHDHHPERIIEVSTVNQGAP
VP30gi|807052650|gb|KR105318_1|_VP30gi|807052650|gb|KR105318.1|      KSQXKFKQXVQTTLKWKLHMREDAPELPDSIQGMDTTTMFEHDHHPERIIEVSTVNQGAP
VP30gi|807052640|gb|KR105317_1|_VP30gi|807052640|gb|KR105317.1|      KSQXKFKQXVQTTLKWKLHMREDAPELPDSIQGMDTTTMFEHDHHPERIIEVSTVNQGAP
VP30gi|807052630|gb|KR105316_1|_VP30gi|807052630|gb|KR105316.1|      KSQXKFKQXVQTTLKWKLHMREDAPELPDSIQGMDTTTMFEHDHHPERIIEVSTVNQGAP
VP30gi|807052620|gb|KR105315_1|_VP30gi|807052620|gb|KR105315.1|      KSQXKFKQXVQTTLKWKLHMREDAPELPDSIQGMDTTTMFEHDHHPERIIEVSTVNQGAP
VP30gi|807052610|gb|KR105314_1|_VP30gi|807052610|gb|KR105314.1|      KSQXKFKQXVQTTLKWKLHMREDAPELPDSIQGMDTTTMFEHDHHPERIIEVSTVNQGAP
VP30gi|807052600|gb|KR105313_1|_VP30gi|807052600|gb|KR105313.1|      KSQXKFKQXVQTTLKWKLHMREDAPELPDSIQGMDTTTMFEHDHHPERIIEVSTVNQGAP
VP30gi|807052580|gb|KR105311_1|_VP30gi|807052580|gb|KR105311.1|      KSQXKFKQXVQTTLKWKLHMREDAPELPDSIQGMDTTTMFEHDHHPERIIEVSTVNQGAP
VP30gi|807052570|gb|KR105310_1|_VP30gi|807052570|gb|KR105310.1|      KSQXKFKQXVQTTLKWKLHMREDAPELPDSIQGMDTTTMFEHDHHPERIIEVSTVNQGAP
VP30gi|807052560|gb|KR105309_1|_VP30gi|807052560|gb|KR105309.1|      KSQXKFKQXVQTTLKWKLHMREDAPELPDSIQGMDTTTMFEHDHHPERIIEVSTVNQGAP
VP30gi|807052540|gb|KR105307_1|_VP30gi|807052540|gb|KR105307.1|      KSQXKFKQXVQTTLKWKLHMREDAPELPDSIQGMDTTTMFEHDHHPERIIEVSTVNQGAP
VP30gi|807052530|gb|KR105306_1|_VP30gi|807052530|gb|KR105306.1|      KSQXKFKQXVQTTLKWKLHMREDAPELPDSIQGMDTTTMFEHDHHPERIIEVSTVNQGAP
VP30gi|807052520|gb|KR105305_1|_VP30gi|807052520|gb|KR105305.1|      KSQXKFKQXVQTTLKWKLHMREDAPELPDSIQGMDTTTMFEHDHHPERIIEVSTVNQGAP
VP30gi|807052510|gb|KR105304_1|_VP30gi|807052510|gb|KR105304.1|      KSQXKFKQXVQTTLKWKLHMREDAPELPDSIQGMDTTTMFEHDHHPERIIEVSTVNQGAP
VP30gi|807052500|gb|KR105303_1|_VP30gi|807052500|gb|KR105303.1|      KSQXKFKQXVQTTLKWKLHMREDAPELPDSIQGMDTTTMFEHDHHPERIIEVSTVNQGAP
VP30gi|807052490|gb|KR105302_1|_VP30gi|807052490|gb|KR105302.1|      KSQXKFKQXVQTTLKWKLHMREDAPELPDSIQGMDTTTMFEHDHHPERIIEVSTVNQGAP
VP30gi|807052480|gb|KR105301_1|_VP30gi|807052480|gb|KR105301.1|      KSQXKFKQXVQTTLKWKLHMREDAPELPDSIQGMDTTTMFEHDHHPERIIEVSTVNQGAP
VP30gi|807052470|gb|KR105300_1|_VP30gi|807052470|gb|KR105300.1|      KSQXKFKQXVQTTLKWKLHMREDAPELPDSIQGMDTTTMFEHDHHPERIIEVSTVNQGAP
VP30gi|807052460|gb|KR105299_1|_VP30gi|807052460|gb|KR105299.1|      KSQXKFKQXVQTTLKWKLHMREDAPELPDSIQGMDTTTMFEHDHHPERIIEVSTVNQGAP
VP30gi|807052450|gb|KR105298_1|_VP30gi|807052450|gb|KR105298.1|      KSQXKFKQXVQTTLKWKLHMREDAPELPDSIQGMDTTTMFEHDHHPERIIEVSTVNQGAP
VP30gi|807052440|gb|KR105297_1|_VP30gi|807052440|gb|KR105297.1|      KSQXKFKQXVQTTLKWKLHMREDAPELPDSIQGMDTTTMFEHDHHPERIIEVSTVNQGAP
VP30gi|807052400|gb|KR105293_1|_VP30gi|807052400|gb|KR105293.1|      KSQXKFKQXVQTTLKWKLHMREDAPELPDSIQGMDTTTMFEHDHHPERIIEVSTVNQGAP
VP30gi|807052390|gb|KR105292_1|_VP30gi|807052390|gb|KR105292.1|      KSQXKFKQXVQTTLKWKLHMREDAPELPDSIQGMDTTTMFEHDHHPERIIEVSTVNQGAP
VP30gi|807052360|gb|KR105289_1|_VP30gi|807052360|gb|KR105289.1|      KSQXKFKQXVQTTLKWKLHMREDAPELPDSIQGMDTTTMFEHDHHPERIIEVSTVNQGAP
VP30gi|807052330|gb|KR105286_1|_VP30gi|807052330|gb|KR105286.1|      KSQXKFKQXVQTTLKWKLHMREDAPELPDSIQGMDTTTMFEHDHHPERIIEVSTVNQGAP
VP30gi|807052320|gb|KR105285_1|_VP30gi|807052320|gb|KR105285.1|      KSQXKFKQXVQTTLKWKLHMREDAPELPDSIQGMDTTTMFEHDHHPERIIEVSTVNQGAP
VP30gi|807052310|gb|KR105284_1|_VP30gi|807052310|gb|KR105284.1|      KSQXKFKQXVQTTLKWKLHMREDAPELPDSIQGMDTTTMFEHDHHPERIIEVSTVNQGAP
VP30gi|807052300|gb|KR105283_1|_VP30gi|807052300|gb|KR105283.1|      KSQXKFKQXVQTTLKWKLHMREDAPELPDSIQGMDTTTMFEHDHHPERIIEVSTVNQGAP
VP30gi|807052290|gb|KR105282_1|_VP30gi|807052290|gb|KR105282.1|      KSQXKFKQXVQTTLKWKLHMREDAPELPDSIQGMDTTTMFEHDHHPERIIEVSTVNQGAP
VP30gi|807052280|gb|KR105281_1|_VP30gi|807052280|gb|KR105281.1|      KSQXKFKQXVQTTLKWKLHMREDAPELPDSIQGMDTTTMFEHDHHPERIIEVSTVNQGAP
VP30gi|807052270|gb|KR105280_1|_VP30gi|807052270|gb|KR105280.1|      KSQXKFKQXVQTTLKWKLHMREDAPELPDSIQGMDTTTMFEHDHHPERIIEVSTVNQGAP
VP30gi|807052260|gb|KR105279_1|_VP30gi|807052260|gb|KR105279.1|      KSQXKFKQXVQTTLKWKLHMREDAPELPDSIQGMDTTTMFEHDHHPERIIEVSTVNQGAP
VP30gi|807052250|gb|KR105278_1|_VP30gi|807052250|gb|KR105278.1|      KSQXKFKQXVQTTLKWKLHMREDAPELPDSIQGMDTTTMFEHDHHPERIIEVSTVNQGAP
VP30gi|807052240|gb|KR105277_1|_VP30gi|807052240|gb|KR105277.1|      KSQXKFKQXVQTTLKWKLHMREDAPELPDSIQGMDTTTMFEHDHHPERIIEVSTVNQGAP
VP30gi|807052230|gb|KR105276_1|_VP30gi|807052230|gb|KR105276.1|      KSQXKFKQXVQTTLKWKLHMREDAPELPDSIQGMDTTTMFEHDHHPERIIEVSTVNQGAP
VP30gi|807052220|gb|KR105275_1|_VP30gi|807052220|gb|KR105275.1|      KSQXKFKQXVQTTLKWKLHMREDAPELPDSIQGMDTTTMFEHDHHPERIIEVSTVNQGAP
VP30gi|807052200|gb|KR105273_1|_VP30gi|807052200|gb|KR105273.1|      KSQXKFKQXVQTTLKWKLHMREDAPELPDSIQGMDTTTMFEHDHHPERIIEVSTVNQGAP
VP30gi|807052191|gb|KR105272_1|_VP30gi|807052191|gb|KR105272.1|      KSQXKFKQXVQTTLKWKLHMREDAPELPDSIQGMDTTTMFEHDHHPERIIEVSTVNQGAP
VP30gi|807052181|gb|KR105271_1|_VP30gi|807052181|gb|KR105271.1|      KSQXKFKQXVQTTLKWKLHMREDAPELPDSIQGMDTTTMFEHDHHPERIIEVSTVNQGAP
VP30gi|807052161|gb|KR105269_1|_VP30gi|807052161|gb|KR105269.1|      KSQXKFKQXVQTTLKWKLHMREDAPELPDSIQGMDTTTMFEHDHHPERIIEVSTVNQGAP
VP30gi|807052151|gb|KR105268_1|_VP30gi|807052151|gb|KR105268.1|      KSQXKFKQXVQTTLKWKLHMREDAPELPDSIQGMDTTTMFEHDHHPERIIEVSTVNQGAP
VP30gi|807052141|gb|KR105267_1|_VP30gi|807052141|gb|KR105267.1|      KSQXKFKQXVQTTLKWKLHMREDAPELPDSIQGMDTTTMFEHDHHPERIIEVSTVNQGAP
VP30gi|807052131|gb|KR105266_1|_VP30gi|807052131|gb|KR105266.1|      KSQXKFKQXVQTTLKWKLHMREDAPELPDSIQGMDTTTMFEHDHHPERIIEVSTVNQGAP
VP30gi|807052121|gb|KR105265_1|_VP30gi|807052121|gb|KR105265.1|      KSQXKFKQXVQTTLKWKLHMREDAPELPDSIQGMDTTTMFEHDHHPERIIEVSTVNQGAP
VP30gi|807052111|gb|KR105264_1|_VP30gi|807052111|gb|KR105264.1|      KSQXKFKQXVQTTLKWKLHMREDAPELPDSIQGMDTTTMFEHDHHPERIIEVSTVNQGAP
VP30gi|807052091|gb|KR105262_1|_VP30gi|807052091|gb|KR105262.1|      KSQXKFKQXVQTTLKWKLHMREDAPELPDSIQGMDTTTMFEHDHHPERIIEVSTVNQGAP
VP30gi|807052081|gb|KR105261_1|_VP30gi|807052081|gb|KR105261.1|      KSQXKFKQXVQTTLKWKLHMREDAPELPDSIQGMDTTTMFEHDHHPERIIEVSTVNQGAP
VP30gi|807052071|gb|KR105260_1|_VP30gi|807052071|gb|KR105260.1|      KSQXKFKQXVQTTLKWKLHMREDAPELPDSIQGMDTTTMFEHDHHPERIIEVSTVNQGAP
VP30gi|807052061|gb|KR105259_1|_VP30gi|807052061|gb|KR105259.1|      KSQXKFKQXVQTTLKWKLHMREDAPELPDSIQGMDTTTMFEHDHHPERIIEVSTVNQGAP
VP30gi|807052051|gb|KR105258_1|_VP30gi|807052051|gb|KR105258.1|      KSQXKFKQXVQTTLKWKLHMREDAPELPDSIQGMDTTTMFEHDHHPERIIEVSTVNQGAP
VP30gi|807052041|gb|KR105257_1|_VP30gi|807052041|gb|KR105257.1|      KSQXKFKQXVQTTLKWKLHMREDAPELPDSIQGMDTTTMFEHDHHPERIIEVSTVNQGAP
VP30gi|807052031|gb|KR105256_1|_VP30gi|807052031|gb|KR105256.1|      KSQXKFKQXVQTTLKWKLHMREDAPELPDSIQGMDTTTMFEHDHHPERIIEVSTVNQGAP
VP30gi|807052021|gb|KR105255_1|_VP30gi|807052021|gb|KR105255.1|      KSQXKFKQXVQTTLKWKLHMREDAPELPDSIQGMDTTTMFEHDHHPERIIEVSTVNQGAP
VP30gi|807052011|gb|KR105254_1|_VP30gi|807052011|gb|KR105254.1|      KSQXKFKQXVQTTLKWKLHMREDAPELPDSIQGMDTTTMFEHDHHPERIIEVSTVNQGAP
VP30gi|807052001|gb|KR105253_1|_VP30gi|807052001|gb|KR105253.1|      KSQXKFKQXVQTTLKWKLHMREDAPELPDSIQGMDTTTMFEHDHHPERIIEVSTVNQGAP
VP30gi|807051991|gb|KR105252_1|_VP30gi|807051991|gb|KR105252.1|      KSQXKFKQXVQTTLKWKLHMREDAPELPDSIQGMDTTTMFEHDHHPERIIEVSTVNQGAP
VP30gi|807051981|gb|KR105251_1|_VP30gi|807051981|gb|KR105251.1|      KSQXKFKQXVQTTLKWKLHMREDAPELPDSIQGMDTTTMFEHDHHPERIIEVSTVNQGAP
VP30gi|807051971|gb|KR105250_1|_VP30gi|807051971|gb|KR105250.1|      KSQXKFKQXVQTTLKWKLHMREDAPELPDSIQGMDTTTMFEHDHHPERIIEVSTVNQGAP
VP30gi|807051961|gb|KR105249_1|_VP30gi|807051961|gb|KR105249.1|      KSQXKFKQXVQTTLKWKLHMREDAPELPDSIQGMDTTTMFEHDHHPERIIEVSTVNQGAP
VP30gi|807051951|gb|KR105248_1|_VP30gi|807051951|gb|KR105248.1|      KSQXKFKQXVQTTLKWKLHMREDAPELPDSIQGMDTTTMFEHDHHPERIIEVSTVNQGAP
VP30gi|807051941|gb|KR105247_1|_VP30gi|807051941|gb|KR105247.1|      KSQXKFKQXVQTTLKWKLHMREDAPELPDSIQGMDTTTMFEHDHHPERIIEVSTVNQGAP
VP30gi|807051931|gb|KR105246_1|_VP30gi|807051931|gb|KR105246.1|      KSQXKFKQXVQTTLKWKLHMREDAPELPDSIQGMDTTTMFEHDHHPERIIEVSTVNQGAP
VP30gi|807051921|gb|KR105245_1|_VP30gi|807051921|gb|KR105245.1|      KSQXKFKQXVQTTLKWKLHMREDAPELPDSIQGMDTTTMFEHDHHPERIIEVSTVNQGAP
VP30gi|807051911|gb|KR105244_1|_VP30gi|807051911|gb|KR105244.1|      KSQXKFKQXVQTTLKWKLHMREDAPELPDSIQGMDTTTMFEHDHHPERIIEVSTVNQGAP
VP30gi|807051901|gb|KR105243_1|_VP30gi|807051901|gb|KR105243.1|      KSQXKFKQXVQTTLKWKLHMREDAPELPDSIQGMDTTTMFEHDHHPERIIEVSTVNQGAP
VP30gi|807051891|gb|KR105242_1|_VP30gi|807051891|gb|KR105242.1|      KSQXKFKQXVQTTLKWKLHMREDAPELPDSIQGMDTTTMFEHDHHPERIIEVSTVNQGAP
VP30gi|807051881|gb|KR105241_1|_VP30gi|807051881|gb|KR105241.1|      KSQXKFKQXVQTTLKWKLHMREDAPELPDSIQGMDTTTMFEHDHHPERIIEVSTVNQGAP
VP30gi|807051871|gb|KR105240_1|_VP30gi|807051871|gb|KR105240.1|      KSQXKFKQXVQTTLKWKLHMREDAPELPDSIQGMDTTTMFEHDHHPERIIEVSTVNQGAP
VP30gi|807051861|gb|KR105239_1|_VP30gi|807051861|gb|KR105239.1|      KSQXKFKQXVQTTLKWKLHMREDAPELPDSIQGMDTTTMFEHDHHPERIIEVSTVNQGAP
VP30gi|807051841|gb|KR105237_1|_VP30gi|807051841|gb|KR105237.1|      KSQXKFKQXVQTTLKWKLHMREDAPELPDSIQGMDTTTMFEHDHHPERIIEVSTVNQGAP
VP30gi|807051821|gb|KR105235_1|_VP30gi|807051821|gb|KR105235.1|      KSQXKFKQXVQTTLKWKLHMREDAPELPDSIQGMDTTTMFEHDHHPERIIEVSTVNQGAP
VP30gi|807051811|gb|KR105234_1|_VP30gi|807051811|gb|KR105234.1|      KSQXKFKQXVQTTLKWKLHMREDAPELPDSIQGMDTTTMFEHDHHPERIIEVSTVNQGAP
VP30gi|807051791|gb|KR105232_1|_VP30gi|807051791|gb|KR105232.1|      KSQXKFKQXVQTTLKWKLHMREDAPELPDSIQGMDTTTMFEHDHHPERIIEVSTVNQGAP
VP30gi|807051781|gb|KR105231_1|_VP30gi|807051781|gb|KR105231.1|      KSQXKFKQXVQTTLKWKLHMREDAPELPDSIQGMDTTTMFEHDHHPERIIEVSTVNQGAP
VP30gi|807051771|gb|KR105230_1|_VP30gi|807051771|gb|KR105230.1|      KSQXKFKQXVQTTLKWKLHMREDAPELPDSIQGMDTTTMFEHDHHPERIIEVSTVNQGAP
VP30gi|807051761|gb|KR105229_1|_VP30gi|807051761|gb|KR105229.1|      KSQXKFKQXVQTTLKWKLHMREDAPELPDSIQGMDTTTMFEHDHHPERIIEVSTVNQGAP
VP30gi|807051751|gb|KR105228_1|_VP30gi|807051751|gb|KR105228.1|      KSQXKFKQXVQTTLKWKLHMREDAPELPDSIQGMDTTTMFEHDHHPERIIEVSTVNQGAP
VP30gi|807051741|gb|KR105227_1|_VP30gi|807051741|gb|KR105227.1|      KSQXKFKQXVQTTLKWKLHMREDAPELPDSIQGMDTTTMFEHDHHPERIIEVSTVNQGAP
VP30gi|807051731|gb|KR105226_1|_VP30gi|807051731|gb|KR105226.1|      KSQXKFKQXVQTTLKWKLHMREDAPELPDSIQGMDTTTMFEHDHHPERIIEVSTVNQGAP
VP30gi|807051721|gb|KR105225_1|_VP30gi|807051721|gb|KR105225.1|      KSQXKFKQXVQTTLKWKLHMREDAPELPDSIQGMDTTTMFEHDHHPERIIEVSTVNQGAP
VP30gi|807051711|gb|KR105224_1|_VP30gi|807051711|gb|KR105224.1|      KSQXKFKQXVQTTLKWKLHMREDAPELPDSIQGMDTTTMFEHDHHPERIIEVSTVNQGAP
VP30gi|807051701|gb|KR105223_1|_VP30gi|807051701|gb|KR105223.1|      KSQXKFKQXVQTTLKWKLHMREDAPELPDSIQGMDTTTMFEHDHHPERIIEVSTVNQGAP
VP30gi|807051691|gb|KR105222_1|_VP30gi|807051691|gb|KR105222.1|      KSQXKFKQXVQTTLKWKLHMREDAPELPDSIQGMDTTTMFEHDHHPERIIEVSTVNQGAP
VP30gi|807051681|gb|KR105221_1|_VP30gi|807051681|gb|KR105221.1|      KSQXKFKQXVQTTLKWKLHMREDAPELPDSIQGMDTTTMFEHDHHPERIIEVSTVNQGAP
VP30gi|807051671|gb|KR105220_1|_VP30gi|807051671|gb|KR105220.1|      KSQXKFKQXVQTTLKWKLHMREDAPELPDSIQGMDTTTMFEHDHHPERIIEVSTVNQGAP
VP30gi|807051661|gb|KR105219_1|_VP30gi|807051661|gb|KR105219.1|      KSQXKFKQXVQTTLKWKLHMREDAPELPDSIQGMDTTTMFEHDHHPERIIEVSTVNQGAP
VP30gi|807051651|gb|KR105218_1|_VP30gi|807051651|gb|KR105218.1|      KSQXKFKQXVQTTLKWKLHMREDAPELPDSIQGMDTTTMFEHDHHPERIIEVSTVNQGAP
VP30gi|807051641|gb|KR105217_1|_VP30gi|807051641|gb|KR105217.1|      KSQXKFKQXVQTTLKWKLHMREDAPELPDSIQGMDTTTMFEHDHHPERIIEVSTVNQGAP
VP30gi|807051631|gb|KR105216_1|_VP30gi|807051631|gb|KR105216.1|      KSQXKFKQXVQTTLKWKLHMREDAPELPDSIQGMDTTTMFEHDHHPERIIEVSTVNQGAP
VP30gi|807051621|gb|KR105215_1|_VP30gi|807051621|gb|KR105215.1|      KSQXKFKQXVQTTLKWKLHMREDAPELPDSIQGMDTTTMFEHDHHPERIIEVSTVNQGAP
VP30gi|807051611|gb|KR105214_1|_VP30gi|807051611|gb|KR105214.1|      KSQXKFKQXVQTTLKWKLHMREDAPELPDSIQGMDTTTMFEHDHHPERIIEVSTVNQGAP
VP30gi|807051601|gb|KR105213_1|_VP30gi|807051601|gb|KR105213.1|      KSQXKFKQXVQTTLKWKLHMREDAPELPDSIQGMDTTTMFEHDHHPERIIEVSTVNQGAP
VP30gi|807051591|gb|KR105212_1|_VP30gi|807051591|gb|KR105212.1|      KSQXKFKQXVQTTLKWKLHMREDAPELPDSIQGMDTTTMFEHDHHPERIIEVSTVNQGAP
VP30gi|807051571|gb|KR105210_1|_VP30gi|807051571|gb|KR105210.1|      KSQXKFKQXVQTTLKWKLHMREDAPELPDSIQGMDTTTMFEHDHHPERIIEVSTVNQGAP
VP30gi|807051561|gb|KR105209_1|_VP30gi|807051561|gb|KR105209.1|      KSQXKFKQXVQTTLKWKLHMREDAPELPDSIQGMDTTTMFEHDHHPERIIEVSTVNQGAP
VP30gi|807051551|gb|KR105208_1|_VP30gi|807051551|gb|KR105208.1|      KSQXKFKQXVQTTLKWKLHMREDAPELPDSIQGMDTTTMFEHDHHPERIIEVSTVNQGAP
VP30gi|807051541|gb|KR105207_1|_VP30gi|807051541|gb|KR105207.1|      KSQXKFKQXVQTTLKWKLHMREDAPELPDSIQGMDTTTMFEHDHHPERIIEVSTVNQGAP
VP30gi|807051531|gb|KR105206_1|_VP30gi|807051531|gb|KR105206.1|      KSQXKFKQXVQTTLKWKLHMREDAPELPDSIQGMDTTTMFEHDHHPERIIEVSTVNQGAP
VP30gi|807051521|gb|KR105205_1|_VP30gi|807051521|gb|KR105205.1|      KSQXKFKQXVQTTLKWKLHMREDAPELPDSIQGMDTTTMFEHDHHPERIIEVSTVNQGAP
VP30gi|807051511|gb|KR105204_1|_VP30gi|807051511|gb|KR105204.1|      KSQXKFKQXVQTTLKWKLHMREDAPELPDSIQGMDTTTMFEHDHHPERIIEVSTVNQGAP
VP30gi|807051491|gb|KR105202_1|_VP30gi|807051491|gb|KR105202.1|      KSQXKFKQXVQTTLKWKLHMREDAPELPDSIQGMDTTTMFEHDHHPERIIEVSTVNQGAP
VP30gi|807051481|gb|KR105201_1|_VP30gi|807051481|gb|KR105201.1|      KSQXKFKQXVQTTLKWKLHMREDAPELPDSIQGMDTTTMFEHDHHPERIIEVSTVNQGAP
VP30gi|807051471|gb|KR105200_1|_VP30gi|807051471|gb|KR105200.1|      KSQXKFKQXVQTTLKWKLHMREDAPELPDSIQGMDTTTMFEHDHHPERIIEVSTVNQGAP
VP30gi|667853353|gb|KM233118_1|_VP30gi|667853353|gb|KM233118.1|      KSQXKFKQXVQTTLKWKLHMREDAPELPDSIQGMDTTTMFEHDHHPERIIEVSTVNQGAP
VP30gi|667853343|gb|KM233117_1|_VP30gi|667853343|gb|KM233117.1|      KSQXKFKQXVQTTLKWKLHMREDAPELPDSIQGMDTTTMFEHDHHPERIIEVSTVNQGAP
VP30gi|667853332|gb|KM233116_1|_VP30gi|667853332|gb|KM233116.1|      KSQXKFKQXVQTTLKWKLHMREDAPELPDSIQGMDTTTMFEHDHHPERIIEVSTVNQGAP
VP30gi|667853322|gb|KM233115_1|_VP30gi|667853322|gb|KM233115.1|      KSQXKFKQXVQTTLKWKLHMREDAPELPDSIQGMDTTTMFEHDHHPERIIEVSTVNQGAP
VP30gi|667853311|gb|KM233114_1|_VP30gi|667853311|gb|KM233114.1|      KSQXKFKQXVQTTLKWKLHMREDAPELPDSIQGMDTTTMFEHDHHPERIIEVSTVNQGAP
VP30gi|667853301|gb|KM233113_1|_VP30gi|667853301|gb|KM233113.1|      KSQXKFKQXVQTTLKWKLHMREDAPELPDSIQGMDTTTMFEHDHHPERIIEVSTVNQGAP
VP30gi|667853291|gb|KM233112_1|_VP30gi|667853291|gb|KM233112.1|      KSQXKFKQXVQTTLKWKLHMREDAPELPDSIQGMDTTTMFEHDHHPERIIEVSTVNQGAP
VP30gi|667853280|gb|KM233111_1|_VP30gi|667853280|gb|KM233111.1|      KSQXKFKQXVQTTLKWKLHMREDAPELPDSIQGMDTTTMFEHDHHPERIIEVSTVNQGAP
VP30gi|667853270|gb|KM233110_1|_VP30gi|667853270|gb|KM233110.1|      KSQXKFKQXVQTTLKWKLHMREDAPELPDSIQGMDTTTMFEHDHHPERIIEVSTVNQGAP
VP30gi|667853259|gb|KM233109_1|_VP30gi|667853259|gb|KM233109.1|      KSQXKFKQXVQTTLKWKLHMREDAPELPDSIQGMDTTTMFEHDHHPERIIEVSTVNQGAP
VP30gi|667853249|gb|KM233108_1|_VP30gi|667853249|gb|KM233108.1|      KSQXKFKQXVQTTLKWKLHMREDAPELPDSIQGMDTTTMFEHDHHPERIIEVSTVNQGAP
VP30gi|667853239|gb|KM233107_1|_VP30gi|667853239|gb|KM233107.1|      KSQXKFKQXVQTTLKWKLHMREDAPELPDSIQGMDTTTMFEHDHHPERIIEVSTVNQGAP
VP30gi|667853228|gb|KM233106_1|_VP30gi|667853228|gb|KM233106.1|      KSQXKFKQXVQTTLKWKLHMREDAPELPDSIQGMDTTTMFEHDHHPERIIEVSTVNQGAP
VP30gi|667853218|gb|KM233105_1|_VP30gi|667853218|gb|KM233105.1|      KSQXKFKQXVQTTLKWKLHMREDAPELPDSIQGMDTTTMFEHDHHPERIIEVSTVNQGAP
VP30gi|667853207|gb|KM233104_1|_VP30gi|667853207|gb|KM233104.1|      KSQXKFKQXVQTTLKWKLHMREDAPELPDSIQGMDTTTMFEHDHHPERIIEVSTVNQGAP
VP30gi|667853197|gb|KM233103_1|_VP30gi|667853197|gb|KM233103.1|      KSQXKFKQXVQTTLKWKLHMREDAPELPDSIQGMDTTTMFEHDHHPERIIEVSTVNQGAP
VP30gi|667853186|gb|KM233102_1|_VP30gi|667853186|gb|KM233102.1|      KSQXKFKQXVQTTLKWKLHMREDAPELPDSIQGMDTTTMFEHDHHPERIIEVSTVNQGAP
VP30gi|667853176|gb|KM233101_1|_VP30gi|667853176|gb|KM233101.1|      KSQXKFKQXVQTTLKWKLHMREDAPELPDSIQGMDTTTMFEHDHHPERIIEVSTVNQGAP
VP30gi|667853166|gb|KM233100_1|_VP30gi|667853166|gb|KM233100.1|      KSQXKFKQXVQTTLKWKLHMREDAPELPDSIQGMDTTTMFEHDHHPERIIEVSTVNQGAP
VP30gi|667853155|gb|KM233099_1|_VP30gi|667853155|gb|KM233099.1|      KSQXKFKQXVQTTLKWKLHMREDAPELPDSIQGMDTTTMFEHDHHPERIIEVSTVNQGAP
VP30gi|667853145|gb|KM233098_1|_VP30gi|667853145|gb|KM233098.1|      KSQXKFKQXVQTTLKWKLHMREDAPELPDSIQGMDTTTMFEHDHHPERIIEVSTVNQGAP
VP30gi|667853134|gb|KM233097_1|_VP30gi|667853134|gb|KM233097.1|      KSQXKFKQXVQTTLKWKLHMREDAPELPDSIQGMDTTTMFEHDHHPERIIEVSTVNQGAP
VP30gi|667853124|gb|KM233096_1|_VP30gi|667853124|gb|KM233096.1|      KSQXKFKQXVQTTLKWKLHMREDAPELPDSIQGMDTTTMFEHDHHPERIIEVSTVNQGAP
VP30gi|667853113|gb|KM233095_1|_VP30gi|667853113|gb|KM233095.1|      KSQXKFKQXVQTTLKWKLHMREDAPELPDSIQGMDTTTMFEHDHHPERIIEVSTVNQGAP
VP30gi|667853103|gb|KM233094_1|_VP30gi|667853103|gb|KM233094.1|      KSQXKFKQXVQTTLKWKLHMREDAPELPDSIQGMDTTTMFEHDHHPERIIEVSTVNQGAP
VP30gi|667853093|gb|KM233093_1|_VP30gi|667853093|gb|KM233093.1|      KSQXKFKQXVQTTLKWKLHMREDAPELPDSIQGMDTTTMFEHDHHPERIIEVSTVNQGAP
VP30gi|667853082|gb|KM233092_1|_VP30gi|667853082|gb|KM233092.1|      KSQXKFKQXVQTTLKWKLHMREDAPELPDSIQGMDTTTMFEHDHHPERIIEVSTVNQGAP
VP30gi|667853072|gb|KM233091_1|_VP30gi|667853072|gb|KM233091.1|      KSQXKFKQXVQTTLKWKLHMREDAPELPDSIQGMDTTTMFEHDHHPERIIEVSTVNQGAP
VP30gi|667853062|gb|KM233090_1|_VP30gi|667853062|gb|KM233090.1|      KSQXKFKQXVQTTLKWKLHMREDAPELPDSIQGMDTTTMFEHDHHPERIIEVSTVNQGAP
VP30gi|667853051|gb|KM233089_1|_VP30gi|667853051|gb|KM233089.1|      KSQXKFKQXVQTTLKWKLHMREDAPELPDSIQGMDTTTMFEHDHHPERIIEVSTVNQGAP
VP30gi|667853041|gb|KM233088_1|_VP30gi|667853041|gb|KM233088.1|      KSQXKFKQXVQTTLKWKLHMREDAPELPDSIQGMDTTTMFEHDHHPERIIEVSTVNQGAP
VP30gi|667853030|gb|KM233087_1|_VP30gi|667853030|gb|KM233087.1|      KSQXKFKQXVQTTLKWKLHMREDAPELPDSIQGMDTTTMFEHDHHPERIIEVSTVNQGAP
VP30gi|667853020|gb|KM233086_1|_VP30gi|667853020|gb|KM233086.1|      KSQXKFKQXVQTTLKWKLHMREDAPELPDSIQGMDTTTMFEHDHHPERIIEVSTVNQGAP
VP30gi|667853009|gb|KM233085_1|_VP30gi|667853009|gb|KM233085.1|      KSQXKFKQXVQTTLKWKLHMREDAPELPDSIQGMDTTTMFEHDHHPERIIEVSTVNQGAP
VP30gi|667852999|gb|KM233084_1|_VP30gi|667852999|gb|KM233084.1|      KSQXKFKQXVQTTLKWKLHMREDAPELPDSIQGMDTTTMFEHDHHPERIIEVSTVNQGAP
VP30gi|667852988|gb|KM233083_1|_VP30gi|667852988|gb|KM233083.1|      KSQXKFKQXVQTTLKWKLHMREDAPELPDSIQGMDTTTMFEHDHHPERIIEVSTVNQGAP
VP30gi|667852978|gb|KM233082_1|_VP30gi|667852978|gb|KM233082.1|      KSQXKFKQXVQTTLKWKLHMREDAPELPDSIQGMDTTTMFEHDHHPERIIEVSTVNQGAP
VP30gi|667852967|gb|KM233081_1|_VP30gi|667852967|gb|KM233081.1|      KSQXKFKQXVQTTLKWKLHMREDAPELPDSIQGMDTTTMFEHDHHPERIIEVSTVNQGAP
VP30gi|667852957|gb|KM233080_1|_VP30gi|667852957|gb|KM233080.1|      KSQXKFKQXVQTTLKWKLHMREDAPELPDSIQGMDTTTMFEHDHHPERIIEVSTVNQGAP
VP30gi|667852945|gb|KM233079_1|_VP30gi|667852945|gb|KM233079.1|      KSQXKFKQXVQTTLKWKLHMREDAPELPDSIQGMDTTTMFEHDHHPERIIEVSTVNQGAP
VP30gi|667852934|gb|KM233078_1|_VP30gi|667852934|gb|KM233078.1|      KSQXKFKQXVQTTLKWKLHMREDAPELPDSIQGMDTTTMFEHDHHPERIIEVSTVNQGAP
VP30gi|667852924|gb|KM233077_1|_VP30gi|667852924|gb|KM233077.1|      KSQXKFKQXVQTTLKWKLHMREDAPELPDSIQGMDTTTMFEHDHHPERIIEVSTVNQGAP
VP30gi|667852914|gb|KM233076_1|_VP30gi|667852914|gb|KM233076.1|      KSQXKFKQXVQTTLKWKLHMREDAPELPDSIQGMDTTTMFEHDHHPERIIEVSTVNQGAP
VP30gi|667852903|gb|KM233075_1|_VP30gi|667852903|gb|KM233075.1|      KSQXKFKQXVQTTLKWKLHMREDAPELPDSIQGMDTTTMFEHDHHPERIIEVSTVNQGAP
VP30gi|667852893|gb|KM233074_1|_VP30gi|667852893|gb|KM233074.1|      KSQXKFKQXVQTTLKWKLHMREDAPELPDSIQGMDTTTMFEHDHHPERIIEVSTVNQGAP
VP30gi|667852882|gb|KM233073_1|_VP30gi|667852882|gb|KM233073.1|      KSQXKFKQXVQTTLKWKLHMREDAPELPDSIQGMDTTTMFEHDHHPERIIEVSTVNQGAP
VP30gi|667852872|gb|KM233072_1|_VP30gi|667852872|gb|KM233072.1|      KSQXKFKQXVQTTLKWKLHMREDAPELPDSIQGMDTTTMFEHDHHPERIIEVSTVNQGAP
VP30gi|667852861|gb|KM233071_1|_VP30gi|667852861|gb|KM233071.1|      KSQXKFKQXVQTTLKWKLHMREDAPELPDSIQGMDTTTMFEHDHHPERIIEVSTVNQGAP
VP30gi|667852851|gb|KM233070_1|_VP30gi|667852851|gb|KM233070.1|      KSQXKFKQXVQTTLKWKLHMREDAPELPDSIQGMDTTTMFEHDHHPERIIEVSTVNQGAP
VP30gi|667852840|gb|KM233069_1|_VP30gi|667852840|gb|KM233069.1|      KSQXKFKQXVQTTLKWKLHMREDAPELPDSIQGMDTTTMFEHDHHPERIIEVSTVNQGAP
VP30EBOV|EM_079388_EMLab                                             KSQXKFKQXVQTTLKWKLHMREDAPELPDSIQGMDTTTMFEHDHHPERIIEVSTVNQGAP
VP30NGA_061304                                                       KSQXKFKQXVQTTLKWKLHMREDAPELPDSIQGMDTTTMFEHDHHPERIIEVSTVNQGAP
VP30GIN_2014_Coyah_1321_2014_Oct_7                                   KSQXKFKQXVQTTLKWKLHMREDAPELPDSIQGMDTTTMFEHDHHPERIIEVSTVNQGAP
VP30gi|807052430|gb|KR105296_1|_VP30gi|807052430|gb|KR105296.1|      KSQXKFKQXVQTTLKWKLHMREDAPELPDSIQGMDTTTMFEHDHHPERIIEVSTVNQGAP
VP30EBOV|EM_078639_EMLab                                             KSQXKFKQXVQTTLKWKLHMREDAPGLPDSIQGMDTTTMFEHDHHPERIIEVSTVNQGAP
VP30EBOV|EM_078670_EMLab                                             KSQXKFKQXVQTTLKWKLHMREDAPGLPDSIQGMDTTTMFEHDHHPERIIEVSTVNQGAP
VP30EBOV|EM_000457_EMLab                                             KSQXKFKQXVQTTLKWKLHMREDAPELPDSIQGMDTTTMFEHDHHPERIIEVSTVNQGAP
VP30EBOV|EM_004494_EMLab                                             KSQXKFKQXVQTTLKWKLHMREDAPELPDSIQGMDTTTMFEHDHHPERIIEVSTVNQGAP
VP30EBOV|EM_004481_EMLab                                             KSQXKFKQXVQTTLKWKLHMREDAPELPDSIQGMDTTTMFEHDHHPERIIEVSTVNQGAP
VP30EBOV|EM_076191_EMLab                                             KSQXKFKQXVQTTLKWKLHMREDAPELPDSIQGMDTTTMFEHDHHPERIIEVSTVNQGAP
VP30EBOV|EM_076192_EMLab                                             KSQXKFKQXVQTTLKWKLHMREDAPELPDSIQGMDTTTMFEHDHHPERIIEVSTVNQGAP
VP30EBOV|EM_076334_EMLab                                             KSQXKFKQXVQTTLKWKLHMREDAPELPDSIQGMDTTTMFEHDHHPERIIEVSTVNQGAP
VP30EBOV|EM_076335_EMLab                                             KSQXKFKQXVQTTLKWKLHMREDAPELPDSIQGMDTTTMFEHDHHPERIIEVSTVNQGAP
VP30EBOV|EM_076383_EMLab                                             KSQXKFKQXVQTTLKWKLHMREDAPELPDSIQGMDTTTMFEHDHHPERIIEVSTVNQGAP
VP30EBOV|EM_078416_EMLab                                             KSQXKFKQXVQTTLKWKLHMREDAPELPDSIQGMDTTTMFEHDHHPERIIEVSTVNQGAP
VP30EBOV|EM_078556_EMLab                                             KSQXKFKQXVQTTLKWKLHMREDAPELPDSIQGMDTTTMFEHDHHPERIIEVSTVNQGAP
VP30EBOV|EM_078638_EMLab                                             KSQXKFKQXVQTTLKWKLHMREDAPELPDSIQGMDTTTMFEHDHHPERIIEVSTVNQGAP
VP30EBOV|EM_078656_EMLab                                             KSQXKFKQXVQTTLKWKLHMREDAPELPDSIQGMDTTTMFEHDHHPERIIEVSTVNQGAP
VP30EBOV|EM_078415_EMLab                                             KSQXKFKQXVQTTLKWKLHMREDAPELPDSIQGMDTTTMFEHDHHPERIIEVSTVNQGAP
VP30GIN_2014_Coyah_1394_2014_Oct_11                                  KSQXKFKQXVQTTLKWKLHMREDAPELPDSIQGMDTTTMFEHDHHPERIIEVSTVNQGAP
VP30GIN_2014_Conakry_1454_2014_Oct_14                                KSQXKFKQXVQTTLKWKLHMREDAPELPDSIQGMDTTTMFEHDHHPERIIEVSTVNQGAP
VP30GIN_2014_Conakry_1481_2014_Oct_15                                KSQXKFKQXVQTTLKWKLHMREDAPELPDSIQGMDTTTMFEHDHHPERIIEVSTVNQGAP
VP30GIN_2014_Conakry_1491_2014_Oct_16                                KSQXKFKQXVQTTLKWKLHMREDAPELPDSIQGMDTTTMFEHDHHPERIIEVSTVNQGAP
VP30gi|807052590|gb|KR105312_1|_VP30gi|807052590|gb|KR105312.1|      KSQXKFKQXVQTTLKWKLHMREDAPELPDSIQGMDTTTMFEHDHHPERIIEVSTVNQGAP
VP30gi|807052550|gb|KR105308_1|_VP30gi|807052550|gb|KR105308.1|      KSQXKFKQXVQTTLKWKLHMREDAPELPDSIQGMDTTTMFEHDHHPERIIEVSTVNQGAP
VP30EBOV|EM_004059_EMLab                                             KSQXKFKQXVQTTLKWKLHMREDAPELPDSIQGMDTTTMFEHDHHPERIIEVSTVNQGAP
VP30EBOV|EM_004085_EMLab                                             KSQXKFKQXVQTTLKWKLHMREDAPELPDSIQGMDTTTMFEHDHHPERIIEVSTVNQGAP
VP30EBOV|EM_004259_EMLab                                             KSQXKFKQXVQTTLKWKLHMREDAPELPDSIQGMDTTTMFEHDHHPERIIEVSTVNQGAP
VP30EBOV|EM_004290_EMLab                                             KSQXKFKQXVQTTLKWKLHMREDAPELPDSIQGMDTTTMFEHDHHPERIIEVSTVNQGAP
VP30EBOV|EM_004414_EMLab                                             KSQXKFKQXVQTTLKWKLHMREDAPELPDSIQGMDTTTMFEHDHHPERIIEVSTVNQGAP
VP30EBOV|EM_004422_EMLab                                             KSQXKFKQXVQTTLKWKLHMREDAPELPDSIQGMDTTTMFEHDHHPERIIEVSTVNQGAP
VP30EBOV|EM_004437_EMLab                                             KSQXKFKQXVQTTLKWKLHMREDAPELPDSIQGMDTTTMFEHDHHPERIIEVSTVNQGAP
VP30EBOV|EM_004438_EMLab                                             KSQXKFKQXVQTTLKWKLHMREDAPELPDSIQGMDTTTMFEHDHHPERIIEVSTVNQGAP
VP30EBOV|EM_076403_EMLab                                             KSQXKFKQXVQTTLKWKLHMREDAPELPDSIQGMDTTTMFEHDHHPERIIEVSTVNQGAP
VP30EBOV|EM_076472_EMLab                                             KSQXKFKQXVQTTLKWKLHMREDAPELPDSIQGMDTTTMFEHDHHPERIIEVSTVNQGAP
VP30EBOV|EM_078694_EMLab                                             KSQXKFKQXVQTTLKWKLHMREDAPELPDSIQGMDTTTMFEHDHHPERIIEVSTVNQGAP
VP30EBOV|EM_078706_EMLab                                             KSQXKFKQXVQTTLKWKLHMREDAPELPDSIQGMDTTTMFEHDHHPERIIEVSTVNQGAP
VP30EBOV|EM_078722_EMLab|GUI                                         KSQXKFKQXVQTTLKWKLHMREDAPELPDSIQGMDTTTMFEHDHHPERIIEVSTVNQGAP
VP30EBOV|EM_078763_EMLab                                             KSQXKFKQXVQTTLKWKLHMREDAPELPDSIQGMDTTTMFEHDHHPERIIEVSTVNQGAP
VP30EBOV|EM_078779_EMLab                                             KSQXKFKQXVQTTLKWKLHMREDAPELPDSIQGMDTTTMFEHDHHPERIIEVSTVNQGAP
VP30EBOV|EM_004201_EMLab                                             KSQXKFKQXVQTTLKWKLHMREDAPELPDSIQGMDTTTMFEHDHHPERIIEVSTVNQGAP
VP30gi|807051801|gb|KR105233_1|_VP30gi|807051801|gb|KR105233.1|      KSQXKFKQXVQTTLKWKLHMREDAPELPDSIQGMDTTTMFEHDHHPERIIEVSTVNQGAP
VP30gi|807051851|gb|KR105238_1|_VP30gi|807051851|gb|KR105238.1|      KSQXKFKQXVQTTLKWKLHMREDAPELPDSIQGMDTTTMFEHDHHPERIIEVSTVNQGAP
VP30gi|807052171|gb|KR105270_1|_VP30gi|807052171|gb|KR105270.1|      KSQXKFKQXVQTTLKWKLHMREDAPELPDSIQGMDTTTMFEHDHHPERIIEVSTVNQGAP
VP30gi|807052210|gb|KR105274_1|_VP30gi|807052210|gb|KR105274.1|      KSQXKFKQXVQTTLKWKLHMREDVPELPDSIQGMDTTTMFEHDHHPERIIEVSTVNQGAP
VP30gi|807052350|gb|KR105288_1|_VP30gi|807052350|gb|KR105288.1|      KSQXKFKQXVQTTLKWKLHMREDAPELPDSIQGMDTTTMFEHDHHPERIIEVSTVNQGAP
VP30gi|807052340|gb|KR105287_1|_VP30gi|807052340|gb|KR105287.1|      KSQXKFKQXVQTTLKWKLHMREDAPELPDSIQGMDTTTMFEHDHHPERIIEVSTVNQGAP
VP30gi|807052101|gb|KR105263_1|_VP30gi|807052101|gb|KR105263.1|      KSQXKFKQXVQTTLKWKLHMREDAPELPDSIQGMDTTTMFEHDHHPERIIEVSTVNQGAP
VP30gi|807052370|gb|KR105290_1|_VP30gi|807052370|gb|KR105290.1|      KSQXKFKQXVQTTLKWKLHMREDAPELPDSIQGMDTTTMFEHDHHPERIIEVSTVNQGAP
VP30gi|807052380|gb|KR105291_1|_VP30gi|807052380|gb|KR105291.1|      KSQXKFKQXVQTTLKWKLHMREDAPELPDSIQGMHTTTMFEHDHHPERIIEVSTVNQGAP
VP30gi|807052420|gb|KR105295_1|_VP30gi|807052420|gb|KR105295.1|      KSQXKFKQXVQTTLKWKLHMREDAPELPDSIQGMDTTTMFEHDHHPERIIEVSTVNQGAP
VP30gi|807052710|gb|KR105324_1|_VP30gi|807052710|gb|KR105324.1|      KSQXKFKQXVQTTLKWKLHMREDAPELPDSIQGMDTTTMFEHDHHPERIIEVSTVNQGAP
VP30gi|807052670|gb|KR105320_1|_VP30gi|807052670|gb|KR105320.1|      KSQXKFKQXVQTTLKWKLHMREDAPELPDSIQGMDTTTMFEHDHHPERIIEVSTVNQGAP
VP30gi|807052820|gb|KR105335_1|_VP30gi|807052820|gb|KR105335.1|      KSQXKFKQXVQTTLKWKLHMREDAPELPDSIQGMDTTTMFEHDHHPERIIEVSTVNQGAP
VP30gi|807052870|gb|KR105340_1|_VP30gi|807052870|gb|KR105340.1|      KSQXKFKQXVQTTLKWKLHMREDAPELPDSIQGMDTTTMFEHDHHPERIIEVSTVNQGAP
VP30gi|807052900|gb|KR105343_1|_VP30gi|807052900|gb|KR105343.1|      KSQXKFKQXVQTTLKWKLHMREDAPELPDSIQGMDTTTMFEHDHHPERIIEVSTVNQGAP
VP30gi|807052890|gb|KR105342_1|_VP30gi|807052890|gb|KR105342.1|      KSQXKFKQXVQTTLKWKLHMREDAPELPDSIQGMDTTTMFEHDHHPERIIEVSTVNQGAP
VP30gi|807052770|gb|KR105330_1|_VP30gi|807052770|gb|KR105330.1|      KSQXKFKQXVQTTLKWKLHMREDAPELPDSIQGMDTTTMFEHDHHPERIIEVSTVNQGAP
VP30GIN_2014_Conakry_507_2014_Jul_24                                 KSQXKFKQXVQTTLKWKLHMREDAPELPDSIQGMDTTTMFEHDHHPERIIEVSTVNQGAP
VP30gi|807052800|gb|KR105333_1|_VP30gi|807052800|gb|KR105333.1|      KSQXKFKQXVQTTLKWKLHMREDAPELPDSIQGMDTTTMFEHDHHPERIIEVSTVNQGAP
VP30GIN_2014_Conakry_1043_2014_Sep_19                                KSQXKFKQXVQTTLKWKLHMREDAPELPDSIQGMDTTTMFEHDHHPERIIEVSTVNQGAP
VP30GIN_2014_Conakry_1105_2014_Sep_24                                KSQXKFKQXVQTTLKWKLHMREDAPELPDSIQGMDTTTMFEHDHHPERIIEVSTVNQGAP
VP30EBOV|EM_080223_EMLab                                             KSQXKFKQXVQTTLKWKLHMREDAPELPDSIQGMDTTIMFEHDHHPERIIEVSTVNQGAP
VP30EBOV|EM_074684_EMLab                                             KSQXKFKQXVQTTLKWKLHMREDAPELPDSIQGMDTTTMFEHDHHPERIIEVSTVNQGAP
VP30EBOV|EM_000968_EMLab                                             KSQXKFKQXVQTTLKWKLHMREDAPELPDSIQGMDTTTMFEHDHHPERIIEVSTVNQGAP
VP30EBOV|EM_000958_EMLab                                             KSQXKFKQXVQTTLKWKLHMREDAPELPDSIQGMDTTTMFEHDHHPERIIEVSTVNQGAP
VP30EBOV|EM_004589_EMLab                                             KSQXKFKQXVQTTLKWKLHMREDAPELPDSIQGMDTTTMFEHDHHPERIIEVSTVNQGAP
VP30EBOV|EM_000027_EMLab                                             KSQXKFKQXVQTTLKWKLHMREDAPELPDSIQGMDTTTMFEHDHHPERIIEVSTVNQGAP
VP30EBOV|EM_000128_EMLab                                             KSQXKFKQXVQTTLTWKLHMREDAPELPDSIQGMDTTTMFEHDHHPERIIEVSTVNQGAP
VP30EBOV|EM_000219_EMLab                                             KSQXKFKQXVQTTLTWKLHMREDAPELPDSIQGMDTTTMFEHDHHPERIIEVSTVNQGAP
VP30EBOV|EM_000706_EMLab                                             KSQXKFKQXVQTTLTWKLHMREDAPELPDSIQGMDTTTMFEHDHHPERIIEVSTVNQGAP
VP30EBOV|EM_074436_EMLab                                             KSQXKFKQXVQTTLTWKLHMREDAPELPDSIQGMDTTTMFEHDHHPERIIEVSTVNQGAP
VP30EBOV|EM_074437_EMLab                                             KSQXKFKQXVQTTLTWKLHMREDAPELPDSIQGMDTTTMFEHDHHPERIIEVSTVNQGAP
VP30EBOV|EM_074438_EMLab                                             KSQXKFKQXVQTTLTWKLHMREDAPELPDSIQGMDTTTMFEHDHHPERIIEVSTVNQGAP
VP30EBOV|EM_074439_EMLab                                             KSQXKFKQXVQTTLTWKLHMREDAPELPDSIQGMDTTTMFEHDHHPERIIEVSTVNQGAP
VP30EBOV|EM_080065_EMLab                                             KSQXKFKQXVQTTLTWKLHMREDAPELPDSIQGMDTTTMFEHDHHPERIIEVSTVNQGAP
VP30EBOV|EM_080067_EMLab                                             KSQXKFKQXVQTTLTWKLHMREDAPELPDSIQGMDTTTMFEHDHHPERIIEVSTVNQGAP
VP30EBOV|EM_074720_EMLab                                             KSQXKFKQXVQTTLTWKLHMREDAPELPDSIQGMDTTTMFEHDHHPERIIEVSTVNQGAP
VP30GIN_2014_Kindia_1047_2014_Sep_20                                 KSQXKFKQXVQTTLKWKLHMREDAPELPDSIQGMDTTTMFEHDHHPERIIEVSTVNQGAP
VP30EBOV|EM_079880_EMLab                                             KSQXKFKQXVQTTLKWKLHMREDAPELPDSIQGMDTTTMFEHDHHPERIIEVSTVNQGAP
VP30EBOV|EM_079677_EMLab                                             KSQXKFKQXVQTTLKWKLHMREDAPELPDSIQGMDTTTMFEHDHHPERIIEVSTVNQGAP
VP30EBOV|EM_079497_EMLab                                             KSQXKFKQXVQTTLKWKLHMREDAPELPDSIQGMDTTTMFEHDHHPERIIEVSTVNQGAP
VP30EBOV|EM_074335_EMLab                                             KSQXKFKQXVQTTLKWKLHMREDAPELPDSIQGMDTTTMFEHDHHPERIIEVSTVNQGAP
VP30EBOV|EM_079750_EMLab                                             KSQXKFKQXVQTTLKWKLHMREDAPELPDSIQGMDTTTMFEHDHHPERIIEVSTVNQGAP
VP30EBOV|EM_079775_EMLab                                             KSQXKFKQXVQTTLKWKLHMREDAPELPDSIQGMDTTTMFEHDHHPERIIEVSTVNQGAP
VP30EBOV|EM_079815_EMLab                                             KSQXKFKQXVQTTLKWKLHMREDAPELPDSIQGMDTTTMFEHDHHPERIIEVSTVNQGAP
VP30EBOV|EM_079859_EMLab                                             KSQXKFKQXVQTTLKWKLHMREDAPELPDSIQGMDTTTMFEHDHHPERIIEVSTVNQGAP
VP30EBOV|EM_079910_EMLab                                             KSQXKFKQXVQTTLKWKLHMREDAPELPDSIQGMDTTTMFEHDHHPERIIEVSTVNQGAP
VP30EBOV|EM_079911_EMLab                                             KSQXKFKQXVQTTLKWKLHMREDAPELPDSIQGMDTTTMFEHDHHPERIIEVSTVNQGAP
VP30EBOV|EM_079912_EMLab                                             KSQXKFKQXVQTTLKWKLHMREDAPELPDSIQGMDTTTMFEHDHHPERIIEVSTVNQGAP
VP30EBOV|EM_079913_EMLab                                             KSQXKFKQXVQTTLKWKLHMREDAPELPDSIQGMDTTTMFEHDHHPERIIEVSTVNQGAP
VP30EBOV|EM_079914_EMLab                                             KSQXKFKQXVQTTLKWKLHMREDAPELPDSIQGMDTTTMFEHDHHPERIIEVSTVNQGAP
VP30EBOV|EM_080063_EMLab                                             KSQXKFKQXVQTTLKWKLHMREDAPELPDSIQGMDTTTMFEHDHHPERIIEVSTVNQGAP
VP30EBOV|EM_080141_EMLab                                             KSQXKFKQXVQTTLKWKLHMREDAPELPDSIQGMDTTTMFEHDHHPERIIEVSTVNQGAP
VP30GIN_2014_Siguiri_517_2014_Jul_24                                 KSQXKFKQXVQTTLKWKLHMREDAPELPDSIQGMDTTTMFEHDHHPERIIEVSTVNQGAP
VP30GIN_2014_Kouroussa_531_2014_Jul_27                               KSQXKFKQXVQTTLKWKLHMREDAPELPDSIQGMDTTTMFEHDHHPERIIEVSTVNQGAP
VP30EBOV|EM_000500_EMLab                                             KSQXKFKQXVQTTLKWKLHMREDAPELPDSIQGMDTTTMFEHDHHPERIIEVSTVNQGAP
VP30EBOV|EM_000707_EMLab                                             KSQXKFKQXVQTTLKWKLHMREDAPELPDSIQGMDTTTMFEHDHHPERIIEVSTVNQGAP
VP30EBOV|EM_074461_EMLab                                             KSQXKFKQXVQTTLKWKLHMREDAPELPDSIQGMDTTTMFEHDHHPERIIEVSTVNQGAP
VP30EBOV|EM_074531_EMLab                                             KSQXKFKQXVQTTLKWKLHMREDAPELPDSIQGMDTTTMFEHDHHPERIIEVSTVNQGAP
VP30EBOV|EM_079404_EMLab                                             KSQXKFKQXVQTTLKWKLHMREDAPELPDSIQGMDTTTMFEHDHHPERIIEVSTVNQGAP
VP30EBOV|EM_079405_EMLab                                             KSQXKFKQXVQTTLKWKLHMREDAPELPDSIQGMDTTTMFEHDHHPERIIEVSTVNQGAP
VP30EBOV|EM_079408_EMLab                                             KSQXKFKQXVQTTLKWKLHMREDAPELPDSIQGMDTTTMFEHDHHPERIIEVSTVNQGAP
VP30EBOV|EM_079410_EMLab                                             KSQXKFKQXVQTTLKWKLHMREDAPELPDSIQGMDTTTMFEHDHHPERIIEVSTVNQGAP
VP30EBOV|EM_079412_EMLab                                             KSQXKFKQXVQTTLKWKLHMREDAPELPDSIQGMDTTTMFEHDHHPERIIEVSTVNQGAP
VP30EBOV|EM_079413_EMLab                                             KSQXKFKQXVQTTLKWKLHMREDAPELPDSIQGMDTTTMFEHDHHPERIIEVSTVNQGAP
VP30EBOV|EM_079414_EMLab                                             KSQXKFKQXVQTTLKWKLHMREDAPELPDSIQGMDTTTMFEHDHHPERIIEVSTVNQGAP
VP30EBOV|EM_079421_EMLab                                             KSQXKFKQXVQTTLKWKLHMREDAPELPDSIQGMDTTTMFEHDHHPERIIEVSTVNQGAP
VP30EBOV|EM_079422_EMLab                                             KSQXKFKQXVQTTLKWKLHMREDAPELPDSIQGMDTTTMFEHDHHPERIIEVSTVNQGAP
VP30EBOV|EM_079423_EMLab                                             KSQXKFKQXVQTTLKWKLHMREDAPELPDSIQGMDTTTMFEHDHHPERIIEVSTVNQGAP
VP30EBOV|EM_079424_EMLab                                             KSQXKFKQXVQTTLKWKLHMREDAPELPDSIQGMDTTTMFEHDHHPERIIEVSTVNQGAP
VP30EBOV|EM_079429_EMLab                                             KSQXKFKQXVQTTLKWKLHMREDAPELPDSIQGMDTTTMFEHDHHPERIIEVSTVNQGAP
VP30EBOV|EM_079434_EMLab                                             KSQXKFKQXVQTTLKWKLHMREDAPELPDSIQGMDTTTMFEHDHHPERIIEVSTVNQGAP
VP30EBOV|EM_079442_EMLab                                             KSQXKFKQXVQTTLKWKLHMREDAPELPDSIQGMDTTTMFEHDHHPERIIEVSTVNQGAP
VP30EBOV|EM_079444_EMLab                                             KSQXKFKQXVQTTLKWKLHMREDAPELPDSIQGMDTTTMFEHDHHPERIIEVSTVNQGAP
VP30EBOV|EM_079450_EMLab                                             KSQXKFKQXVQTTLKWKLHMREDAPELPDSIQGMDTTTMFEHDHHPERIIEVSTVNQGAP
VP30EBOV|EM_079464_EMLab                                             KSQXKFKQXVQTTLKWKLHMREDAPELPDSIQGMDTTTMFEHDHHPERIIEVSTVNQGAP
VP30EBOV|EM_079514_EMLab                                             KSQXKFKQXVQTTLKWKLHMREDAPELPDSIQGMDTTTMFEHDHHPERIIEVSTVNQGAP
VP30EBOV|EM_079517_EMLab                                             KSQXKFKQXVQTTLKWKLHMREDAPELPDSIQGMDTTTMFEHDHHPERIIEVSTVNQGAP
VP30EBOV|EM_079542_EMLab                                             KSQXKFKQXVQTTLKWKLHMREDAPELPDSIQGMDTTTMFEHDHHPERIIEVSTVNQGAP
VP30EBOV|EM_079549_EMLab                                             KSQXKFKQXVQTTLKWKLHMREDAPELPDSIQGMDTTTMFEHDHHPERIIEVSTVNQGAP
VP30EBOV|EM_079578_EMLab                                             KSQXKFKQXVQTTLKWKLHMREDAPELPDSIQGMDTTTMFEHDHHPERIIEVSTVNQGAP
VP30EBOV|EM_079587_EMLab                                             KSQXKFKQXVQTTLKWKLHMREDAPELPDSIQGMDTTTMFEHDHHPERIIEVSTVNQGAP
VP30EBOV|EM_079622_EMLab                                             KSQXKFKQXVQTTLKWKLHMREDAPELPDSIQGMDTTTMFEHDHHPERIIEVSTVNQGAP
VP30EBOV|EM_079630_EMLab                                             KSQXKFKQXVQTTLKWKLHMREDAPELPDSIQGMDTTTMFEHDHHPERIIEVSTVNQGAP
VP30EBOV|EM_079657_EMLab                                             KSQXKFKQXVQTTLKWKLHMREDAPELPDSIQGMDTTTMFEHDHHPERIIEVSTVNQGAP
VP30EBOV|EM_079659_EMLab                                             KSQXKFKQXVQTTLKWKLHMREDAPELPDSIQGMDTTTMFEHDHHPERIIEVSTVNQGAP
VP30EBOV|EM_079681_EMLab                                             KSQXKFKQXVQTTLKWKLHMREDAPELPDSIQGMDTTTMFEHDHHPERIIEVSTVNQGAP
VP30EBOV|EM_079685_EMLab                                             KSQXKFKQXVQTTLKWKLHMREDAPELPDSIQGMDTTTMFEHDHHPERIIEVSTVNQGAP
VP30EBOV|EM_079702_EMLab                                             KSQXKFKQXVQTTLKWKLHMREDAPELPDSIQGMDTTTMFEHDHHPERIIEVSTVNQGAP
VP30EBOV|EM_079731_EMLab                                             KSQXKFKQXVQTTLKWKLHMREDAPELPDSIQGMDTTTMFEHDHHPERIIEVSTVNQGAP
VP30EBOV|EM_079749_EMLab                                             KSQXKFKQXVQTTLKWKLHMREDAPELPDSIQGMDTTTMFEHDHHPERIIEVSTVNQGAP
VP30EBOV|EM_079753_EMLab                                             KSQXKFKQXVQTTLKWKLHMREDAPELPDSIQGMDTTTMFEHDHHPERIIEVSTVNQGAP
VP30EBOV|EM_079772_EMLab                                             KSQXKFKQXVQTTLKWKLHMREDAPELPDSIQGMDTTTMFEHDHHPERIIEVSTVNQGAP
VP30EBOV|EM_079876_EMLab                                             KSQXKFKQXVQTTLKWKLHMREDAPELPDSIQGMDTTTMFEHDHHPERIIEVSTVNQGAP
VP30EBOV|EM_079915_EMLab                                             KSQXKFKQXVQTTLKWKLHMREDAPELPDSIQGMDTTTMFEHDHHPERIIEVSTVNQGAP
VP30EBOV|EM_079983_EMLab                                             KSQXKFKQXVQTTLKWKLHMREDAPELPDSIQGMDTTTMFEHDHHPERIIEVSTVNQGAP
VP30EBOV|EM_080011_EMLab                                             KSQXKFKQXVQTTLKWKLHMREDAPELPDSIQGMDTTTMFEHDHHPERIIEVSTVNQGAP
VP30EBOV|EM_080064_EMLab                                             KSQXKFKQXVQTTLKWKLHMREDAPELPDSIQGMDTTTMFEHDHHPERIIEVSTVNQGAP
VP30EBOV|EM_080066_EMLab                                             KSQXKFKQXVQTTLKWKLHMREDAPELPDSIQGMDTTTMFEHDHHPERIIEVSTVNQGAP
VP30EBOV|EM_080076_EMLab                                             KSQXKFKQXVQTTLKWKLHMREDAPELPDSIQGMDTTTMFEHDHHPERIIEVSTVNQGAP
VP30EBOV|EM_080132_EMLab                                             KSQXKFKQXVQTTLKWKLHMREDAPELPDSIQGMDTTTMFEHDHHPERIIEVSTVNQGAP
VP30EBOV|EM_080193|EMLab                                             KSQXKFKQXVQTTLKWKLHMREDAPELPDSIQGMDTTTMFEHDHHPERIIEVSTVNQGAP
VP30EBOV|EM_080213_EMLab                                             KSQXKFKQXVQTTLKWKLHMREDAPELPDSIQGMDTTTMFEHDHHPERIIEVSTVNQGAP
VP30EBOV|EM_080253_EMLab                                             KSQXKFKQXVQTTLKWKLHMREDAPELPDSIQGMDTTTMFEHDHHPERIIEVSTVNQGAP
VP30GIN_2014_Conakry_1193_2014_Sep_28                                KSQXKFKQXVQTTLKWKLHMREDAPELPDSIQGMDTTTMFEHDHHPERIIEVSTVNQGAP
VP30GIN_2014_Conakry_1249_2014_Oct_4                                 KSQXKFKQXVQTTLKWKLHMREDAPELPDSIQGMDTTTMFEHDHHPERIIEVSTVNQGAP
VP30GIN_2014_Coyah_1277_2014_Oct_4                                   KSQXKFKQXVQTTLKWKLHMREDAPELPDSIQGMDTTTMFEHDHHPERIIEVSTVNQGAP
VP30GIN_2014_Coyah_1278_2014_Oct_4                                   KSQXKFKQXVQTTLKWKLHMREDAPELPDSIQGMDTTTMFEHDHHPERIIEVSTVNQGAP
VP30GIN_2014_Conakry_1298_2014_Oct_6                                 KSQXKFKQXVQTTLKWKLHMREDAPELPDSIQGMDTTTMFEHDHHPERIIEVSTVNQGAP
VP30GIN_2014_Coyah_1316_2014_Oct_7                                   KSQXKFKQXVQTTLKWKLHMREDAPELPDSIQGMDTTTMFEHDHHPERIIEVSTVNQGAP
VP30GIN_2014_Kerouane_1331_2014_Oct_7                                KSQXKFKQXVQTTLKWKLHMREDAPELPDSIQGMDTTTMFEHDHHPERIIEVSTVNQGAP
VP30GIN_2014_Coyah_1333_2014_Oct_7                                   KSQXKFKQXVQTTLKWKLHMREDAPELPDSIQGMDTTTMFEHDHHPERIIEVSTVNQGAP
VP30GIN_2014_Coyah_1374_2014_Oct_10                                  KSQXKFKQXVQTTLKWKLHMREDAPELPDSIQGMDTTTMFEHDHHPERIIEVSTVNQGAP
VP30GIN_2014_Coyah_1436_2014_Oct_13                                  KSQXKFKQXVQTTLKWKLHMREDAPELPDSIQGMDTTTMFEHDHHPERIIEVSTVNQGAP
VP30GIN_2014_Conakry_1551_2014_Oct_18                                KSQXKFKQXVQTTLKWKLHMREDAPELPDSIQGMDTTTMFEHDHHPERIIEVSTVNQGAP
VP30GIN_2014_Kindia_1648_2014_Oct_23                                 KSQXKFKQXVQTTLKWKLHMREDAPELPDSIQGMDTTTMFEHDHHPERIIEVSTVNQGAP
VP30GIN_2014_Coyah_1652_2014_Oct_24                                  KSQXKFKQXVQTTLKWKLHMREDAPELPDSIQGMDTTTMFEHDHHPERIIEVSTVNQGAP
VP30GIN_2014_Coyah_1686_2014_Oct_24                                  KSQXKFKQXVQTTLKWKLHMREDAPELPDSIQGMDTTTMFEHDHHPERIIEVSTVNQGAP
VP30GIN_2014_Coyah_1689_2014_Oct_25                                  KSQXKFKQXVQTTLKWKLHMREDAPELPDSIQGMDTTTMFEHDHHPERIIEVSTVNQGAP
VP30GIN_2014_Coyah_1690_2014_Oct_25                                  KSQXKFKQXVQTTLKWKLHMREDAPELPDSIQGMDTTTMFEHDHHPERIIEVSTVNQGAP
VP30GIN_2014_Conakry_1129_2014_Sep_25                                KSQXKFKQXVQTTLKWKLHMREDAPELPDSIQGMDTTTMFEHDHHPERIIEVSTVNQGAP
VP30GIN_2014_Conakry_1213_2014_Oct_02                                KSQXKFKQXVQTTLKWKLHMREDAPELPDSIQGMDTTTMFEHDHHPERIIEVSTVNQGAP
VP30GIN_2014_Coyah_1320_2014_Oct_07                                  KSQXKFKQXVQTTLKWKLHMREDAPELPDSIQGMDTTTMFEHDHHPERIIEVSTVNQGAP
VP30GIN_2014_Coyah_1327_2014_Oct_07                                  KSQXKFKQXVQTTLKWKLHMREDAPELPDSIQGMDTTTMFEHDHHPERIIEVSTVNQGAP
VP30EBOV|EM_000934_EMLab                                             KSQXKFKQXVQTTLKWKLHMREDAPELPDSIQGMDTTTMFEHDHHPERIIEVSTANQGAP
                                                                                                                                 

VP30gi|807051831|gb|KR105236_1|_VP30gi|807051831|gb|KR105236.1|      ---------------K--------------------------------------------
VP30GIN_2014_Dalaba_1104_2014_Sep_24                                 PTNRPXDLWISRTTIK--------------------------------------------
VP30NGA_Mainland_13                                                  PTNRPXDLWISRTTIK--------------------------------------------
VP30gi|807051501|gb|KR105203_1|_VP30gi|807051501|gb|KR105203.1|      ------DLWISRTTIK--------------------------------------------
RESTV_2008_FJ621584                                                  VLLQIAEHWATRDLRQ--------------------------------------------
RESTV_2008_FJ621585                                                  VLLQIAEHWATRDLRQ--------------------------------------------
RESTV_2008_FJ621583                                                  VLLQIAEHWATRDLRQ--------------------------------------------
RESTV_2009_JX477165                                                  VLLQIAEHWATRDLRQ--------------------------------------------
RESTV_1990_AF522874                                                  VLLQIAEHWATRDLRQ--------------------------------------------
RESTV_1996_AB050936                                                  VLLQIAEHWATRDLRQ--------------------------------------------
RESTV_1996_JX477166                                                  VLLQIAEHWATRDLRQ--------------------------------------------
SUDV_1976_FJ968794                                                   LLVETAEFWANQNINE--------------------------------------------
SUDV_2004_EU338380                                                   LLVETAEFWANQNINE--------------------------------------------
SUDV_1979_KC242783                                                   LLVETAEFWANQNINE--------------------------------------------
SUDV_2012_KC589025                                                   LLVETAEFWANQNINE--------------------------------------------
SUDV_2000_AY729654                                                   LLVETAEFWANQNINE--------------------------------------------
SUDV_2011_JN638998                                                   LLVETAEFWANQNINE--------------------------------------------
SUDV_2012_KC545389                                                   LLVETAEFWANQNINE--------------------------------------------
SUDV_2012_KC545390                                                   LLVETAEFWANQNINE--------------------------------------------
SUDV_2012_KC545391                                                   LLVETAEFWANQNINE--------------------------------------------
SUDV_2012_KC545392                                                   LLVETAEFWANQNINE--------------------------------------------
EBOV_2002_KC242800                                                   TLIKTAEHWARQDIRT--------------------------------------------
EBOV_1996_KC242794                                                   TLIKTAEHWARQDIRT--------------------------------------------
EBOV_1994_KC242792                                                   TLIKTAEHWARQDIRT--------------------------------------------
EBOV_1996_KC242793                                                   TLIKTAEHWARQDIRT--------------------------------------------
VP30EBOV|EM_076615_EMLab                                             TLIKTAEHWARQDIRT--------------------------------------------
EBOV_1976_KC242801                                                   TLIKTAEHWARQDIRT--------------------------------------------
EBOV_1976_NC002549                                                   TLIKTAEHWARQDIRT--------------------------------------------
EBOV_1977_KC242791                                                   TLIKTAEHWARQDIRT--------------------------------------------
EBOV_1995_AY354458                                                   TLIKTAEHWARQDIRT--------------------------------------------
EBOV_1995_JQ352763                                                   TLIKTAEHWARQDIRT--------------------------------------------
EBOV_1995_KC242796                                                   TLIKTAEHWARQDIRT--------------------------------------------
EBOV_1995_KC242799                                                   TLIKTAEHWARQDIRT--------------------------------------------
EBOV_2007_HQ613403                                                   TLIKTAEHWARQDIRT--------------------------------------------
EBOV_2007_KC242784                                                   TLIKTAEHWARQDIRT--------------------------------------------
EBOV_2007_KC242786                                                   TLIKTAEHWARQDIRT--------------------------------------------
EBOV_2007_KC242787                                                   TLIKTAEHWARQDIRT--------------------------------------------
EBOV_2007_KC242789                                                   TLIKTAEHWARQDIRT--------------------------------------------
EBOV_2007_KC242785                                                   TLIKTAEHWARQDIRT--------------------------------------------
EBOV_2007_KC242790                                                   TLIKTAEHWARQDIRT--------------------------------------------
EBOV_2007_KC242788                                                   TLIKTAEHWARQDIRT--------------------------------------------
EBOV_2008_HQ613402                                                   TLIKTAEHWARQDIRT--------------------------------------------
VP30gi|807052840|gb|KR105337_1|_VP30gi|807052840|gb|KR105337.1|      TLIKTAEHWARQDIRT--------------------------------------------
BDBV_2007_FJ217161                                                   TLLETAEYWSKQDIKG--------------------------------------------
BDBV_2012_KC545393                                                   TLLETAEYWSKQDIKG--------------------------------------------
BDBV_2012_KC545395                                                   TLLETAEYWSKQDIKG--------------------------------------------
BDBV_2012_KC545394                                                   TLLETAEYWSKQDIKG--------------------------------------------
BDBV_2012_KC545396                                                   TLLETAEYWSKQDIKG--------------------------------------------
TAFV_1994_FJ217162                                                   MLIETAEYWSKQDIKN--------------------------------------------
VP30gi|807052410|gb|KR105294_1|_VP30gi|807052410|gb|KR105294.1|      HKCAFLLYFIRRELNHXQFLQHLKTYVRPXKKDFCVTVVFAKKTTSXKVXLIGNYSYXSP
VP30gi|807051581|gb|KR105211_1|_VP30gi|807051581|gb|KR105211.1|      HKCAFLLYFIRRELNHXQFLQHLKTYVRPXKKDFCVTVVFAKKTTSXKVXLIGNYSYXXX
VP30EBOV|EM_074354_EMLab                                             HKCAFLLYFIRRELNHXQFLQHLKTYVRPXKKDFCVTVVFAKKTTSXKVXLIGNYSYXSP
VP30EBOV|EM_076770_EMLab                                             HKCAFLLYFIRRELNHXQFLQHLKTYVRPXKKDFCVTVVFAKKTTSXKVXLIGNYSYXSP
VP30gi|807052830|gb|KR105336_1|_VP30gi|807052830|gb|KR105336.1|      HKCAFLLYFIRRELNHXQFLQHLKTYVRPXKKDFCVTVVFAKKTTSXKVXLIGNYSYXSP
VP30NGA_Mainland_10                                                  -----------------------------------------------------------P
VP30EBOV|EM_000015_EMLab                                             HKCAFLLYFIRRELNHXQFLQHLKTYVRPXKKDFCVTVVFAKKTTSXKVXLIGNYSYXSP
VP30EBOV|EM_000028_EMLab                                             HKCAFLLYFIRRELNHXQFLQHLKTYVRPXKKDFCVTVVFAKKTTSXKVXLIGNYSYXSP
VP30EBOV|EM_000127_EMLab                                             HKCAFLLYFIRRELNHXQFLQHLKTYVRPXKKDFCVTVVFAKKTTSXKVXLIGNYSYXSP
VP30EBOV|EM_000218_EMLab                                             HKCAFLLYFIRRELNHXQFLQHLKTYVRPXKKDFCVTVVFAKKTTSXKVXLIGNYSYXSP
VP30EBOV|EM_00032Z_EMLab                                             HKCAFLLYFIRRELNHXQFLQHLKTYVRPXKKDFCVTVVFAKKTTSXKVXLIGNYSYXSP
VP30EBOV|EM_000501_EMLab                                             HKCAFLLYFIRRELNHXQFLQHLKTYVRPXKKDFCVTVVFAKKTTSXKVXLIGNYSYXSP
VP30EBOV|EM_000502_EMLab                                             HKCAFLLYFIRRELNHXQFLQHLKTYVRPXKKDFCVTVVFAKKTTSXKVXLIGNYSYXSP
VP30EBOV|EM_000921_EMLab                                             HKCAFLLYFIRRELNHXQFLQHLKTYVRPXKKDFCVTVVFAKKTTSXKVXLIGNYSYXSP
VP30EBOV|EM_000925_EMLab                                             HKCAFLLYFIRRELNHXQFLQHLKTYVRPXKKDFCVTVVFAKKTTSXKVXLIGNYSYXSP
VP30EBOV|EM_000982_EMLab                                             HKCAFLLYFIRRELNHXQFLQHLKTYVRPXKKDFCVTVVFAKKTTSXKVXLIGNYSYXSP
VP30EBOV|EM_000983_EMLab                                             HKCAFLLYFIRRELNHXQFLQHLKTYVRPXKKDFCVTVVFAKKTTSXKVXLIGNYSYXSP
VP30EBOV|EM_001101_EMLab                                             HKCAFLLYFIRRELNHXQFLQHLKTYVRPXKKDFCVTVVFAKKTTSXKVXLIGNYSYXSP
VP30EBOV|EM_001102_EMLab                                             HKCAFLLYFIRRELNHXQFLQHLKTYVRPXKKDFCVTVVFAKKTTSXKVXLIGNYSYXSP
VP30EBOV|EM_004192_EMLab                                             HKCAFLLYFIRRELNHXQFLQHLKTYVRPXKKDFCVTVVFAKKTTSXKVXLIGNYSYXSP
VP30EBOV|EM_004503_EMLab                                             HKCAFLLYFIRRELNHXQFLQHLKTYVRPXKKDFCVTVVFAKKTTSXKVXLIGNYSYXSP
VP30EBOV|EM_004555_EMLab                                             HKCAFLLYFIRRELNHXQFLQHLKTYVRPXKKDFCVTVVFAKKTTSXKVXLIGNYSYXSP
VP30EBOV|EM_004563_EMLab                                             HKCAFLLYFIRRELNHXQFLQHLKTYVRPXKKDFCVTVVFAKKTTSXKVXLIGNYSYXSP
VP30EBOV|EM_004580_EMLab                                             HKCAFLLYFIRRELNHXQFLQHLKTYVRPXKKDFCVTVVFAKKTTSXKVXLIGNYSYXSP
VP30EBOV|EM_074349_EMLab                                             HKCAFLLYFIRRELNHXQFLQHLKTYVRPXKKDFCVTVVFAKKTTSXKVXLIGNYSYXSP
VP30EBOV|EM_074350_EMLab                                             HKCAFLLYFIRRELNHXQFLQHLKTYVRPXKKDFCVTVVFAKKTTSXKVXLIGNYSYXSP
VP30EBOV|EM_074351_EMLab                                             HKCAFLLYFIRRELNHXQFLQHLKTYVRPXKKDFCVTVVFAKKTTSXKVXLIGNYSYXSP
VP30EBOV|EM_074352_EMLab                                             HKCAFLLYFIRRELNHXQFLQHLKTYVRPXKKDFCVTVVFAKKTTSXKVXLIGNYSYXSP
VP30EBOV|EM_074353_EMLab                                             HKCAFLLYFIRRELNHXQFLQHLKTYVRPXKKDFCVTVVFAKKTTSXKVXLIGNYSYXSP
VP30EBOV|EM_074391_EMLab                                             HKCAFLLYFIRRELNHXQFLQHLKTYVRPXKKDFCVTVVFAKKTTSXKVXLIGNYSYXSP
VP30EBOV|EM_074392_EMLab                                             HKCAFLLYFIRRELNHXQFLQHLKTYVRPXKKDFCVTVVFAKKTTSXKVXLIGNYSYXSP
VP30EBOV|EM_074462_EMLab                                             HKCAFLLYFIRRELNHXQFLQHLKTYVRPXKKDFCVTVVFAKKTTSXKVXLIGNYSYXSP
VP30EBOV|EM_074548_EMLab                                             HKCAFLLYFIRRELNHXQFLQHLKTYVRPXKKDFCVTVVFAKKTTSXKVXLIGNYSYXSP
VP30EBOV|EM_074785_EMLab                                             HKCAFLLYFIRRELNHXQFLQHLKTYVRPXKKDFCVTVVFAKKTTSXKVXLIGNYSYXSP
VP30EBOV|EM_074821_EMLab                                             HKCAFLLYFIRRELNHXQFLQHLKTYVRPXKKDFCVTVVFAKKTTSXKVXLIGNYSYXSP
VP30EBOV|EM_074822_EMLab                                             HKCAFLLYFIRRELNHXQFLQHLKTYVRPXKKDFCVTVVFAKKTTSXKVXLIGNYSYXSP
VP30EBOV|EM_075043_EMLab                                             HKCAFLLYFIRRELNHXQFLQHLKTYVRPXKKDFCVTVVFAKKTTSXKVXLIGNYSYXSP
VP30EBOV|EM_075076_EMLab                                             HKCAFLLYFIRRELNHXQFLQHLKTYVRPXKKDFCVTVVFAKKTTSXKVXLIGNYSYXSP
VP30EBOV|EM_075368_EMLab                                             HKCAFLLYFIRRELNHXQFLQHLKTYVRPXKKDFCVTVVFAKKTTSXKVXLIGNYSYXSP
VP30EBOV|EM_075373_EMLab                                             HKCAFLLYFIRRELNHXQFLQHLKTYVRPXKKDFCVTVVFAKKTTSXKVXLIGNYSYXSP
VP30EBOV|EM_075435_EMLab                                             HKCAFLLYFIRRELNHXQFLQHLKTYVRPXKKDFCVTVVFAKKTTSXKVXLIGNYSYXSP
VP30EBOV|EM_075447_EMLab                                             HKCAFLLYFIRRELNHXQFLQHLKTYVRPXKKDFCVTVVFAKKTTSXKVXLIGNYSYXSP
VP30EBOV|EM_075928_EMLab                                             HKCAFLLYFIRRELNHXQFLQHLKTYVRPXKKDFCVTVVFAKKTTSXKVXLIGNYSYXSP
VP30EBOV|EM_075929_EMLab                                             HKCAFLLYFIRRELNHXQFLQHLKTYVRPXKKDFCVTVVFAKKTTSXKVXLIGNYSYXSP
VP30EBOV|EM_075930_EMLab                                             HKCAFLLYFIRRELNHXQFLQHLKTYVRPXKKDFCVTVVFAKKTTSXKVXLIGNYSYXSP
VP30EBOV|EM_075931_EMLab                                             HKCAFLLYFIRRELNHXQFLQHLKTYVRPXKKDFCVTVVFAKKTTSXKVXLIGNYSYXSP
VP30EBOV|EM_075932_EMLab                                             HKCAFLLYFIRRELNHXQFLQHLKTYVRPXKKDFCVTVVFAKKTTSXKVXLIGNYSYXSP
VP30EBOV|EM_076138_EMLab                                             HKCAFLLYFIRRELNHXQFLQHLKTYVRPXKKDFCVTVVFAKKTTSXKVXLIGNYSYXSP
VP30EBOV|EM_076193_EMLab                                             HKCAFLLYFIRRELNHXQFLQHLKTYVRPXKKDFCVTVVFAKKTTSXKVXLIGNYSYXSP
VP30EBOV|EM_076217_EMLab                                             HKCAFLLYFIRRELNHXQFLQHLKTYVRPXKKDFCVTVVFAKKTTSXKVXLIGNYSYXSP
VP30EBOV|EM_076322_EMLab                                             HKCAFLLYFIRRELNHXQFLQHLKTYVRPXKKDFCVTVVFAKKTTSXKVXLIGNYSYXSP
VP30EBOV|EM_076533_EMLab                                             HKCAFLLYFIRRELNHXQFLQHLKTYVRPXKKDFCVTVVFAKKTTSXKVXLIGNYSYXSP
VP30EBOV|EM_076534_EMLab                                             HKCAFLLYFIRRELNHXQFLQHLKTYVRPXKKDFCVTVVFAKKTTSXKVXLIGNYSYXSP
VP30EBOV|EM_076610_EMLab                                             HKCAFLLYFIRRELNHXQFLQHLKTYVRPXKKDFCVTVVFAKKTTSXKVXLIGNYSYXSP
VP30EBOV|EM_076769_EMLab                                             HKCAFLLYFIRRELNHXQFLQHLKTYVRPXKKDFCVTVVFAKKTTSXKVXLIGNYSYXSP
VP30EBOV|EM_076948_EMLab                                             HKCAFLLYFIRRELNHXQFLQHLKTYVRPXKKDFCVTVVFAKKTTSXKVXLIGNYSYXSP
VP30EBOV|EM_076949_EMLab                                             HKCAFLLYFIRRELNHXQFLQHLKTYVRPXKKDFCVTVVFAKKTTSXKVXLIGNYSYXSP
VP30EBOV|EM_076951_EMLab                                             HKCAFLLYFIRRELNHXQFLQHLKTYVRPXKKDFCVTVVFAKKTTSXKVXLIGNYSYXSP
VP30EBOV|EM_078555_EMLab                                             HKCAFLLYFIRRELNHXQFLQHLKTYVRPXKKDFCVTVVFAKKTTSXKVXLIGNYSYXSP
VP30EBOV|EM_078608_EMLab                                             HKCAFLLYFIRRELNHXQFLQHLKTYVRPXKKDFCVTVVFAKKTTSXKVXLIGNYSYXSP
VP30EBOV|EM_078654_EMLab                                             HKCAFLLYFIRRELNHXQFLQHLKTYVRPXKKDFCVTVVFAKKTTSXKVXLIGNYSYXSP
VP30EBOV|EM_078683_EMLab                                             HKCAFLLYFIRRELNHXQFLQHLKTYVRPXKKDFCVTVVFAKKTTSXKVXLIGNYSYXSP
VP30EBOV|EM_078697_EMLab                                             HKCAFLLYFIRRELNHXQFLQHLKTYVRPXKKDFCVTVVFAKKTTSXKVXLIGNYSYXSP
VP30EBOV|EM_078709_EMLab                                             HKCAFLLYFIRRELNHXQFLQHLKTYVRPXKKDFCVTVVFAKKTTSXKVXLIGNYSYXSP
VP30EBOV|EM_080003_EMLab                                             HKCAFLLYFIRRELNHXQFLQHLKTYVRPXKKDFCVTVVFAKKTTSXKVXLIGNYSYXSP
VP30EBOV|EM_080165_EMLab                                             HKCAFLLYFIRRELNHXQFLQHLKTYVRPXKKDFCVTVVFAKKTTSXKVXLIGNYSYXSP
VP30EBOV|EM_080261_EMLab                                             HKCAFLLYFIRRELNHXQFLQHLKTYVRPXKKDFCVTVVFAKKTTSXKVXLIGNYSYXSP
VP30EBOV|EM_080265_EMLab                                             HKCAFLLYFIRRELNHXQFLQHLKTYVRPXKKDFCVTVVFAKKTTSXKVXLIGNYSYXSP
VP30EBOV|EM_080269_EMLab                                             HKCAFLLYFIRRELNHXQFLQHLKTYVRPXKKDFCVTVVFAKKTTSXKVXLIGNYSYXSP
VP30NGA_061232                                                       HKCAFLLYFIRRELNHXQFLQHLKTYVRPXKKDFCVTVVFAKKTTSXKVXLIGNYSYXSP
VP30NGA_DHB_001_07_14                                                HKCAFLLYFIRRELNHXQFLQHLKTYVRPXKKDFCVTVVFAKKTTSXKVXLIGNYSYXSP
VP30NGA_DHB_009_08_14                                                HKCAFLLYFIRRELNHXQFLQHLKTYVRPXKKDFCVTVVFAKKTTSXKVXLIGNYSYXSP
VP30NGA_DHB_010_08_14                                                HKCAFLLYFIRRELNHXQFLQHLKTYVRPXKKDFCVTVVFAKKTTSXKVXLIGNYSYXSP
VP30NGA_DHB_012_08_14                                                HKCAFLLYFIRRELNHXQFLQHLKTYVRPXKKDFCVTVVFAKKTTSXKVXLIGNYSYXSP
VP30NGA_DHB_013_08_14                                                HKCAFLLYFIRRELNHXQFLQHLKTYVRPXKKDFCVTVVFAKKTTSXKVXLIGNYSYXSP
VP30NGA_DHB_015_09_14                                                HKCAFLLYFIRRELNHXQFLQHLKTYVRPXKKDFCVTVVFAKKTTSXKVXLIGNYSYXSP
VP30NGA_DHB_016_08_14                                                HKCAFLLYFIRRELNHXQFLQHLKTYVRPXKKDFCVTVVFAKKTTSXKVXLIGNYSYXSP
VP30NGA_DHB_018_08_14                                                HKCAFLLYFIRRELNHXQFLQHLKTYVRPXKKDFCVTVVFAKKTTSXKVXLIGNYSYXSP
VP30NGA_DHB_019_08_14                                                HKCAFLLYFIRRELNHXQFLQHLKTYVRPXKKDFCVTVVFAKKTTSXKVXLIGNYSYXSP
VP30GIN_2014_Conakry_505_2014_Jul_24                                 HKCAFLLYFIRRELNHXQFLQHLKTYVRPXKKDFCVTVVFAKKTTSXKVXLIGNYSYXSP
VP30GIN_2014_Conakry_509_2014_Jul_24                                 HKCAFLLYFIRRELNHXQFLQHLKTYVRPXKKDFCVTVVFAKKTTSXKVXLIGNYSYXSP
VP30GIN_2014_Conakry_573_2014_Aug_2                                  HKCAFLLYFIRRELNHXQFLQHLKTYVRPXKKDFCVTVVFAKKTTSXKVXLIGNYSYXSP
VP30GIN_2014_Gueckedou_633_2014_Aug_12                               HKCAFLLYFIRRELNHXQFLQHLKTYVRPXKKDFCVTVVFAKKTTSXKVXLIGNYSYXSP
VP30GIN_2014_Macenta_645_2014_Aug_14                                 HKCAFLLYFIRRELNHXQFLQHLKTYVRPXKKDFCVTVVFAKKTTSXKVXLIGNYSYXSP
VP30GIN_2014_Conakry_653_2014_Aug_15                                 HKCAFLLYFIRRELNHXQFLQHLKTYVRPXKKDFCVTVVFAKKTTSXKVXLIGNYSYXSP
VP30GIN_2014_Conakry_657_2014_Aug_16                                 HKCAFLLYFIRRELNHXQFLQHLKTYVRPXKKDFCVTVVFAKKTTSXKVXLIGNYSYXSP
VP30GIN_2014_Conakry_678_2014_Aug_19                                 HKCAFLLYFIRRELNHXQFLQHLKTYVRPXKKDFCVTVVFAKKTTSXKVXLIGNYSYXSP
VP30GIN_2014_Conakry_684_2014_Aug_20                                 HKCAFLLYFIRRELNHXQFLQHLKTYVRPXKKDFCVTVVFAKKTTSXKVXLIGNYSYXSP
VP30GIN_2014_Conakry_691_2014_Aug_21                                 HKCAFLLYFIRRELNHXQFLQHLKTYVRPXKKDFCVTVVFAKKTTSXKVXLIGNYSYXSP
VP30GIN_2014_Conakry_701_2014_Aug_22                                 HKCAFLLYFIRRELNHXQFLQHLKTYVRPXKKDFCVTVVFAKKTTSXKVXLIGNYSYXSP
VP30GIN_2014_Conakry_740_2014_Aug_26                                 HKCAFLLYFIRRELNHXQFLQHLKTYVRPXKKDFCVTVVFAKKTTSXKVXLIGNYSYXSP
VP30GIN_2014_Conakry_786_2014_Aug_28                                 HKCAFLLYFIRRELNHXQFLQHLKTYVRPXKKDFCVTVVFAKKTTSXKVXLIGNYSYXSP
VP30GIN_2014_Conakry_787_2014_Aug_28                                 HKCAFLLYFIRRELNHXQFLQHLKTYVRPXKKDFCVTVVFAKKTTSXKVXLIGNYSYXSP
VP30GIN_2014_Dubreka_789_2014_Aug_29                                 HKCAFLLYFIRRELNHXQFLQHLKTYVRPXKKDFCVTVVFAKKTTSXKVXLIGNYSYXSP
VP30GIN_2014_Coyah_955_2014_Sep_11                                   HKCAFLLYFIRRELNHXQFLQHLKTYVRPXKKDFCVTVVFAKKTTSXKVXLIGNYSYXSP
VP30GIN_2014_Conakry_976_2014_Sep_14                                 HKCAFLLYFIRRELNHXQFLQHLKTYVRPXKKDFCVTVVFAKKTTSXKVXLIGNYSYXSP
VP30GIN_2014_Forecariah_989_2014_Sep_15                              HKCAFLLYFIRRELNHXQFLQHLKTYVRPXKKDFCVTVVFAKKTTSXKVXLIGNYSYXSP
VP30GIN_2014_Conakry_1059_2014_Sep_21                                HKCAFLLYFIRRELNHXQFLQHLKTYVRPXKKDFCVTVVFAKKTTSXKVXLIGNYSYXSP
VP30GIN_2014_Coyah_1063_2014_Sep_21                                  HKCAFLLYFIRRELNHXQFLQHLKTYVRPXKKDFCVTVVFAKKTTSXKVXLIGNYSYXSP
VP30GIN_2014_Forecariah_1069_2014_Sep_21                             HKCAFLLYFIRRELNHXQFLQHLKTYVRPXKKDFCVTVVFAKKTTSXKVXLIGNYSYXSP
VP30GIN_2014_Conakry_1081_2014_Sep_22                                HKCAFLLYFIRRELNHXQFLQHLKTYVRPXKKDFCVTVVFAKKTTSXKVXLIGNYSYXSP
VP30GIN_2014_Dalaba_1116_2014_Sep_24                                 HKCAFLLYFIRRELNHXQFLQHLKTYVRPXKKDFCVTVVFAKKTTSXKVXLIGNYSYXSP
VP30GIN_2014_Conakry_1120_2014_Sep_25                                HKCAFLLYFIRRELNHXQFLQHLKTYVRPXKKDFCVTVVFAKKTTSXKVXLIGNYSYXSP
VP30GIN_2014_Conakry_1121_2014_Sep_25                                HKCAFLLYFIRRELNHXQFLQHLKTYVRPXKKDFCVTVVFAKKTTSXKVXLIGNYSYXSP
VP30GIN_2014_Conakry_1205_2014_Oct_2                                 HKCAFLLYFIRRELNHXQFLQHLKTYVRPXKKDFCVTVVFAKKTTSXKVXLIGNYSYXSP
VP30GIN_2014_Conakry_1210_2014_Oct_2                                 HKCAFLLYFIRRELNHXQFLQHLKTYVRPXKKDFCVTVVFAKKTTSXKVXLIGNYSYXSP
VP30GIN_2014_Dalaba_1211_2014_Oct_2                                  HKCAFLLYFIRRELNHXQFLQHLKTYVRPXKKDFCVTVVFAKKTTSXKVXLIGNYSYXSP
VP30GIN_2014_Coyah_1274_2014_Oct_4                                   HKCAFLLYFIRRELNHXQFLQHLKTYVRPXKKDFCVTVVFAKKTTSXKVXLIGNYSYXSP
VP30GIN_2014_Coyah_1339_2014_Oct_8                                   HKCAFLLYFIRRELNHXQFLQHLKTYVRPXKKDFCVTVVFAKKTTSXKVXLIGNYSYXSP
VP30GIN_2014_Conakry_1340_2014_Oct_8                                 HKCAFLLYFIRRELNHXQFLQHLKTYVRPXKKDFCVTVVFAKKTTSXKVXLIGNYSYXSP
VP30GIN_2014_Conakry_1342_2014_Oct_8                                 HKCAFLLYFIRRELNHXQFLQHLKTYVRPXKKDFCVTVVFAKKTTSXKVXLIGNYSYXSP
VP30GIN_2014_Coyah_1355_2014_Oct_9                                   HKCAFLLYFIRRELNHXQFLQHLKTYVRPXKKDFCVTVVFAKKTTSXKVXLIGNYSYXSP
VP30GIN_2014_Forecariah_1365_2014_Oct_9                              HKCAFLLYFIRRELNHXQFLQHLKTYVRPXKKDFCVTVVFAKKTTSXKVXLIGNYSYXSP
VP30GIN_2014_Conakry_1371_2014_Oct_10                                HKCAFLLYFIRRELNHXQFLQHLKTYVRPXKKDFCVTVVFAKKTTSXKVXLIGNYSYXSP
VP30GIN_2014_Conakry_1445_2014_Oct_14                                HKCAFLLYFIRRELNHXQFLQHLKTYVRPXKKDFCVTVVFAKKTTSXKVXLIGNYSYXSP
VP30GIN_2014_Conakry_1480_2014_Oct_15                                HKCAFLLYFIRRELNHXQFLQHLKTYVRPXKKDFCVTVVFAKKTTSXKVXLIGNYSYXSP
VP30GIN_2014_Conakry_1561_2014_Oct_19                                HKCAFLLYFIRRELNHXQFLQHLKTYVRPXKKDFCVTVVFAKKTTSXKVXLIGNYSYXSP
VP30GIN_2014_Forecariah_1567_2014_Oct_18                             HKCAFLLYFIRRELNHXQFLQHLKTYVRPXKKDFCVTVVFAKKTTSXKVXLIGNYSYXSP
VP30GIN_2014_Forecariah_1568_2014_Oct_18                             HKCAFLLYFIRRELNHXQFLQHLKTYVRPXKKDFCVTVVFAKKTTSXKVXLIGNYSYXSP
VP30GIN_2014_Forecariah_1571_2014_Oct_20                             HKCAFLLYFIRRELNHXQFLQHLKTYVRPXKKDFCVTVVFAKKTTSXKVXLIGNYSYXSP
VP30GIN_2014_Nzeerekore_1622_2014_Oct_22                             HKCAFLLYFIRRELNHXQFLQHLKTYVRPXKKDFCVTVVFAKKTTSXKVXLIGNYSYXSP
VP30GIN_2014_Forecariah_1623_2014_Oct_24                             HKCAFLLYFIRRELNHXQFLQHLKTYVRPXKKDFCVTVVFAKKTTSXKVXLIGNYSYXSP
VP30GIN_2014_Conakry_1651_2014_Oct_24                                HKCAFLLYFIRRELNHXQFLQHLKTYVRPXKKDFCVTVVFAKKTTSXKVXLIGNYSYXSP
VP30GIN_2014_Conakry_1027_2014_Sep_18                                HKCAFLLYFIRRELNHXQFLQHLKTYVRPXKKDFCVTVVFAKKTTSXKVXLIGNYSYXSP
VP30GIN_2014_Conakry_1039_2014_Sep_19                                HKCAFLLYFIRRELNHXQFLQHLKTYVRPXKKDFCVTVVFAKKTTSXKVXLIGNYSYXSP
VP30GIN_2014_Conakry_1128_2014_Sep_25                                HKCAFLLYFIRRELNHXQFLQHLKTYVRPXKKDFCVTVVFAKKTTSXKVXLIGNYSYXSP
VP30GIN_2014_Conakry_1149_2014_Sep_27                                HKCAFLLYFIRRELNHXQFLQHLKTYVRPXKKDFCVTVVFAKKTTSXKVXLIGNYSYXSP
VP30GIN_2014_Conakry_1215_2014_Oct_02                                HKCAFLLYFIRRELNHXQFLQHLKTYVRPXKKDFCVTVVFAKKTTSXKVXLIGNYSYXSP
VP30GIN_2014_Conakry_1250_2014_Oct_04                                HKCAFLLYFIRRELNHXQFLQHLKTYVRPXKKDFCVTVVFAKKTTSXKVXLIGNYSYXSP
VP30GIN_2014_Conakry_742_2014_Aug_26                                 HKCAFLLYFIRRELNHXQFLQHLKTYVRPXKKDFCVTVVFAKKTTSXKVXLIGNYSYXSP
VP30GIN_2014_Conakry_768_2014_Aug_27                                 HKCAFLLYFIRRELNHXQFLQHLKTYVRPXKKDFCVTVVFAKKTTSXKVXLIGNYSYXSP
VP30GIN_2014_Coyah_1279_2014_Oct_04                                  HKCAFLLYFIRRELNHXQFLQHLKTYVRPXKKDFCVTVVFAKKTTSXKVXLIGNYSYXSP
VP30gi|807052960|gb|KR105349_1|_VP30gi|807052960|gb|KR105349.1|      HKCAFLLYFIRRELNHXQFLQHLKTYVRPXKKDFCVTVVFAKKTTSXKVXLIGNYSYXSP
VP30gi|807052950|gb|KR105348_1|_VP30gi|807052950|gb|KR105348.1|      HKCAFLLYFIRRELNHXQFLQHLKTYVRPXKKDFCVTVVFAKKTTSXKVXLIGNYSYXSP
VP30gi|807052940|gb|KR105347_1|_VP30gi|807052940|gb|KR105347.1|      HKCAFLLYFIRRELNHXQFLQHLKTYVRPXKKDFCVTVVFAKKTTSXKVXLIGNYSYXSP
VP30gi|807052930|gb|KR105346_1|_VP30gi|807052930|gb|KR105346.1|      HKCAFLLYFIRRELNHXQFLQHLKTYVRPXKKDFCVTVVFAKKTTSXKVXLIGNYSYXSP
VP30gi|807052920|gb|KR105345_1|_VP30gi|807052920|gb|KR105345.1|      HKCAFLLYFIRRELNHXQFLQHLKTYVRPXKKDFCVTVVFAKKTTSXKVXLIGNYSYXSP
VP30gi|807052910|gb|KR105344_1|_VP30gi|807052910|gb|KR105344.1|      HKCAFLLYFIRRELNHXQFLQHLKTYVRPXKKDFCVTVVFAKKTTSXKVXLIGNYSYXSP
VP30gi|807052880|gb|KR105341_1|_VP30gi|807052880|gb|KR105341.1|      HKCAFLLYFIRRELNHXQFLQHLKTYVRPXKKDFCVTVVFAKKTTSXKVXLIGNYSYXSP
VP30gi|807052860|gb|KR105339_1|_VP30gi|807052860|gb|KR105339.1|      HKCAFLLYFIRRELNHXQFLQHLKTYVRPXKKDFCVTVVFAKKTTSXKVXLIGNYSYXSP
VP30gi|807052850|gb|KR105338_1|_VP30gi|807052850|gb|KR105338.1|      HKCAFLLYFIRRELNHXQFLQHLKTYVRPXKKDFCVTVVFAKKTTSXKVXLIGNYSYXSP
VP30gi|807052810|gb|KR105334_1|_VP30gi|807052810|gb|KR105334.1|      HKCAFLLYFIRRELNHXQFLQHLKTYVRPXKKDFCVTVVFAKKTTSXKVXLIGNYSYXSP
VP30gi|807052790|gb|KR105332_1|_VP30gi|807052790|gb|KR105332.1|      HKCAFLLYFIRRELNHXQFLQHLKTYVRPXKKDFCVTVVFAKKTTSXKVXLIGNYSYXSP
VP30gi|807052780|gb|KR105331_1|_VP30gi|807052780|gb|KR105331.1|      HKCAFLLYFIRRELNHXQFLQHLKTYVRPXKKDFCVTVVFAKKTTSXKVXLIGNYSYXSP
VP30gi|807052760|gb|KR105329_1|_VP30gi|807052760|gb|KR105329.1|      HKCAFLLYFIRRELNHXQFLQHLKTYVRPXKKDFCVTVVFAKKTTSXKVXLIGNYSYXSP
VP30gi|807052750|gb|KR105328_1|_VP30gi|807052750|gb|KR105328.1|      HKCAFLLYFIRRELNHXQFLQHLKTYVRPXKKDFCVTVVFAKKTTSXKVXLIGNYSYXSP
VP30gi|807052740|gb|KR105327_1|_VP30gi|807052740|gb|KR105327.1|      HKCAFLLYFIRRELNHXQFLQHLKTYVRPXKKDFCVTVVFAKKTTSXKVXLIGNYSYXSP
VP30gi|807052730|gb|KR105326_1|_VP30gi|807052730|gb|KR105326.1|      HKCAFLLYFIRRELNHXQFLQHLKTYVRPXKKDFCVTVVFAKKTTSXKVXLIGNYSYXSP
VP30gi|807052720|gb|KR105325_1|_VP30gi|807052720|gb|KR105325.1|      HKCAFLLYFIRRELNHXQFLQHLKTYVRPXKKDFCVTVVFAKKTTSXKVXLIGNYSYXSP
VP30gi|807052700|gb|KR105323_1|_VP30gi|807052700|gb|KR105323.1|      HKCAFLLYFIRRELNHXQFLQHLKTYVRPXKKDFCVTVVFAKKTTSXKVXLIGNYSYXSP
VP30gi|807052690|gb|KR105322_1|_VP30gi|807052690|gb|KR105322.1|      HKCAFLLYFIRRELNHXQFLQHLKTYVRPXKKDFCVTVVFAKKTTSXKVXLIGNYSYXSP
VP30gi|807052680|gb|KR105321_1|_VP30gi|807052680|gb|KR105321.1|      HKCAFLLYFIRRELNHXQFLQHLKTYVRPXKKDFCVTVVFAKKTTSXKVXLIGNYSYXSP
VP30gi|807052660|gb|KR105319_1|_VP30gi|807052660|gb|KR105319.1|      HKCAFLLYFIRRELNHXQFLQHLKTYVRPXKKDFCVTVVFAKKTTSXKVXLIGNYSYXSP
VP30gi|807052650|gb|KR105318_1|_VP30gi|807052650|gb|KR105318.1|      HKCAFLLYFIRRELNHXQFLQHLKTYVRPXKKDFCVTVVFAKKTTSXKVXLIGNYSYXSP
VP30gi|807052640|gb|KR105317_1|_VP30gi|807052640|gb|KR105317.1|      HKCAFLLYFIRRELNHXQFLQHLKTYVRPXKKDFCVTVVFAKKTTSXKVXLIGNYSYXSP
VP30gi|807052630|gb|KR105316_1|_VP30gi|807052630|gb|KR105316.1|      HKCAFLLYFIRRELNHXQFLQHLKTYVRPXKKDFCVTVVFAKKTTSXKVXLIGNYSYXSP
VP30gi|807052620|gb|KR105315_1|_VP30gi|807052620|gb|KR105315.1|      HKCAFLLYFIRRELNHXQFLQHLKTYVRPXKKDFCVTVVFAKKTTSXKVXLIGNYSYXSP
VP30gi|807052610|gb|KR105314_1|_VP30gi|807052610|gb|KR105314.1|      HKCAFLLYFIRRELNHXQFLQHLKTYVRPXKKDFCVTVVFAKKTTSXKVXLIGNYSYXSP
VP30gi|807052600|gb|KR105313_1|_VP30gi|807052600|gb|KR105313.1|      HKCAFLLYFIRRELNHXQFLQHLKTYVRPXKKDFCVTVVFAKKTTSXKVXLIGNYSYXSP
VP30gi|807052580|gb|KR105311_1|_VP30gi|807052580|gb|KR105311.1|      HKCAFLLYFIRRELNHXQFLQHLKTYVRPXKKDFCVTVVFAKKTTSXKVXLIGNYSYXSP
VP30gi|807052570|gb|KR105310_1|_VP30gi|807052570|gb|KR105310.1|      HKCAFLLYFIRRELNHXQFLQHLKTYVRPXKKDFCVTVVFAKKTTSXKVXLIGNYSYXSP
VP30gi|807052560|gb|KR105309_1|_VP30gi|807052560|gb|KR105309.1|      HKCAFLLYFIRRELNHXQFLQHLKTYVRPXKKDFCVTVVFAKKTTSXKVXLIGNYSYXSP
VP30gi|807052540|gb|KR105307_1|_VP30gi|807052540|gb|KR105307.1|      HKCAFLLYFIRRELNHXQFLQHLKTYVRPXKKDFCVTVVFAKKTTSXKVXLIGNYSYXSP
VP30gi|807052530|gb|KR105306_1|_VP30gi|807052530|gb|KR105306.1|      HKCAFLLYFIRRELNHXQFLQHLKTYVRPXKKDFCVTVVFAKKTTSXKVXLIGNYSYXSP
VP30gi|807052520|gb|KR105305_1|_VP30gi|807052520|gb|KR105305.1|      HKCAFLLYFIRRELNHXQFLQHLKTYVRPXKKDFCVTVVFAKKTTSXKVXLIGNYSYXSP
VP30gi|807052510|gb|KR105304_1|_VP30gi|807052510|gb|KR105304.1|      HKCAFLLYFIRRELNHXQFLQHLKTYVRPXKKDFCVTVVFAKKTTSXKVXLIGNYSYXSP
VP30gi|807052500|gb|KR105303_1|_VP30gi|807052500|gb|KR105303.1|      HKCAFLLYFIRRELNHXQFLQHLKTYVRPXKKDFCVTVVFAKKTTSXKVXLIGNYSYXSP
VP30gi|807052490|gb|KR105302_1|_VP30gi|807052490|gb|KR105302.1|      HKCAFLLYFIRRELNHXQFLQHLKTYVRPXKKDFCVTVVFAKKTTSXKVXLIGNYSYXSP
VP30gi|807052480|gb|KR105301_1|_VP30gi|807052480|gb|KR105301.1|      HKCAFLLYFIRRELNHXQFLQHLKTYVRPXKKDFCVTVVFAKKTTSXKVXLIGNYSYXSP
VP30gi|807052470|gb|KR105300_1|_VP30gi|807052470|gb|KR105300.1|      HKCAFLLYFIRRELNHXQFLQHLKTYVRPXKKDFCVTVVFAKKTTSXKVXLIGNYSYXSP
VP30gi|807052460|gb|KR105299_1|_VP30gi|807052460|gb|KR105299.1|      HKCAFLLYFIRRELNHXQFLQHLKTYVRPXKKDFCVTVVFAKKTTSXKVXLIGNYSYXSP
VP30gi|807052450|gb|KR105298_1|_VP30gi|807052450|gb|KR105298.1|      HKCAFLLYFIRRELNHXQFLQHLKTYVRPXKKDFCVTVVFAKKTTSXKVXLIGNYSYXSP
VP30gi|807052440|gb|KR105297_1|_VP30gi|807052440|gb|KR105297.1|      HKCAFLLYFIRRELNHXQFLQHLKTYVRPXKKDFCVTVVFAKKTTSXKVXLIGNYSYXSP
VP30gi|807052400|gb|KR105293_1|_VP30gi|807052400|gb|KR105293.1|      HKCAFLLYFIRRELNHXQFLQHLKTYVRPXKKDFCVTVVFAKKTTSXKVXLIGNYSYXSP
VP30gi|807052390|gb|KR105292_1|_VP30gi|807052390|gb|KR105292.1|      HKCAFLLYFIRRELNHXQFLQHLKTYVRPXKKDFCVTVVFAKKTTSXKVXLIGNYSYXSP
VP30gi|807052360|gb|KR105289_1|_VP30gi|807052360|gb|KR105289.1|      HKCAFLLYFIRRELNHXQFLQHLKTYVRPXKKDFCVTVVFAKKTTSXKVXLIGNYSYXSP
VP30gi|807052330|gb|KR105286_1|_VP30gi|807052330|gb|KR105286.1|      HKCAFLLYFIRRELNHXQFLQHLKTYVRPXKKDFCVTVVFAKKTTSXKVXLIGNYSYXSP
VP30gi|807052320|gb|KR105285_1|_VP30gi|807052320|gb|KR105285.1|      HKCAFLLYFIRRELNHXQFLQHLKTYVRPXKKDFCVTVVFAKKTTSXKVXLIGNYSYXSP
VP30gi|807052310|gb|KR105284_1|_VP30gi|807052310|gb|KR105284.1|      HKCAFLLYFIRRELNHXQFLQHLKTYVRPXKKDFCVTVVFAKKTTSXKVXLIGNYSYXSP
VP30gi|807052300|gb|KR105283_1|_VP30gi|807052300|gb|KR105283.1|      HKCAFLLYFIRRELNHXQFLQHLKTYVRPXKKDFCVTVVFAKKTTSXKVXLIGNYSYXSP
VP30gi|807052290|gb|KR105282_1|_VP30gi|807052290|gb|KR105282.1|      HKCAFLLYFIRRELNHXQFLQHLKTYVRPXKKDFCVTVVFAKKTTSXKVXLIGNYSYXSP
VP30gi|807052280|gb|KR105281_1|_VP30gi|807052280|gb|KR105281.1|      HKCAFLLYFIRRELNHXQFLQHLKTYVRPXKKDFCVTVVFAKKTTSXKVXLIGNYSYXSP
VP30gi|807052270|gb|KR105280_1|_VP30gi|807052270|gb|KR105280.1|      HKCAFLLYFIRRELNHXQFLQHLKTYVRPXKKDFCVTVVFAKKTTSXKVXLIGNYSYXSP
VP30gi|807052260|gb|KR105279_1|_VP30gi|807052260|gb|KR105279.1|      HKCAFLLYFIRRELNHXQFLQHLKTYVRPXKKDFCVTVVFAKKTTSXKVXLIGNYSYXSP
VP30gi|807052250|gb|KR105278_1|_VP30gi|807052250|gb|KR105278.1|      HKCAFLLYFIRRELNHXQFLQHLKTYVRPXKKDFCVTVVFAKKTTSXKVXLIGNYSYXSP
VP30gi|807052240|gb|KR105277_1|_VP30gi|807052240|gb|KR105277.1|      HKCAFLLYFIRRELNHXQFLQHLKTYVRPXKKDFCVTVVFAKKTTSXKVXLIGNYSYXSP
VP30gi|807052230|gb|KR105276_1|_VP30gi|807052230|gb|KR105276.1|      HKCAFLLYFIRRELNHXQFLQHLKTYVRPXKKDFCVTVVFAKKTTSXKVXLIGNYSYXSP
VP30gi|807052220|gb|KR105275_1|_VP30gi|807052220|gb|KR105275.1|      HKCAFLLYFIRRELNHXQFLQHLKTYVRPXKKDFCVTVVFAKKTTSXKVXLIGNYSYXSP
VP30gi|807052200|gb|KR105273_1|_VP30gi|807052200|gb|KR105273.1|      HKCAFLLYFIRRELNHXQFLQHLKTYVRPXKKDFCVTVVFAKKTTSXKVXLIGNYSYXSP
VP30gi|807052191|gb|KR105272_1|_VP30gi|807052191|gb|KR105272.1|      HKCAFLLYFIRRELNHXQFLQHLKTYVRPXKKDFCVTVVFAKKTTSXKVXLIGNYSYXSP
VP30gi|807052181|gb|KR105271_1|_VP30gi|807052181|gb|KR105271.1|      HKCAFLLYFIRRELNHXQFLQHLKTYVRPXKKDFCVTVVFAKKTTSXKVXLIGNYSYXSP
VP30gi|807052161|gb|KR105269_1|_VP30gi|807052161|gb|KR105269.1|      HKCAFLLYFIRRELNHXQFLQHLKTYVRPXKKDFCVTVVFAKKTTSXKVXLIGNYSYXSP
VP30gi|807052151|gb|KR105268_1|_VP30gi|807052151|gb|KR105268.1|      HKCAFLLYFIRRELNHXQFLQHLKTYVRPXKKDFCVTVVFAKKTTSXKVXLIGNYSYXSP
VP30gi|807052141|gb|KR105267_1|_VP30gi|807052141|gb|KR105267.1|      HKCAFLLYFIRRELNHXQFLQHLKTYVRPXKKDFCVTVVFAKKTTSXKVXLIGNYSYXSP
VP30gi|807052131|gb|KR105266_1|_VP30gi|807052131|gb|KR105266.1|      HKCAFLLYFIRRELNHXQFLQHLKTYVRPXKKDFCVTVVFAKKTTSXKVXLIGNYSYXSP
VP30gi|807052121|gb|KR105265_1|_VP30gi|807052121|gb|KR105265.1|      HKCAFLLYFIRRELNHXQFLQHLKTYVRPXKKDFCVTVVFAKKTTSXKVXLIGNYSYXSP
VP30gi|807052111|gb|KR105264_1|_VP30gi|807052111|gb|KR105264.1|      HKCAFLLYFIRRELNHXQFLQHLKTYVRPXKKDFCVTVVFAKKTTSXKVXLIGNYSYXSP
VP30gi|807052091|gb|KR105262_1|_VP30gi|807052091|gb|KR105262.1|      HKCAFLLYFIRRELNHXQFLQHLKTYVRPXKKDFCVTVVFAKKTTSXKVXLIGNYSYXSP
VP30gi|807052081|gb|KR105261_1|_VP30gi|807052081|gb|KR105261.1|      HKCAFLLYFIRRELNHXQFLQHLKTYVRPXKKDFCVTVVFAKKTTSXKVXLIGNYSYXSP
VP30gi|807052071|gb|KR105260_1|_VP30gi|807052071|gb|KR105260.1|      HKCAFLLYFIRRELNHXQFLQHLKTYVRPXKKDFCVTVVFAKKTTSXKVXLIGNYSYXSP
VP30gi|807052061|gb|KR105259_1|_VP30gi|807052061|gb|KR105259.1|      HKCAFLLYFIRRELNHXQFLQHLKTYVRPXKKDFCVTVVFAKKTTSXKVXLIGNYSYXSP
VP30gi|807052051|gb|KR105258_1|_VP30gi|807052051|gb|KR105258.1|      HKCAFLLYFIRRELNHXQFLQHLKTYVRPXKKDFCVTVVFAKKTTSXKVXLIGNYSYXSP
VP30gi|807052041|gb|KR105257_1|_VP30gi|807052041|gb|KR105257.1|      HKCAFLLYFIRRELNHXQFLQHLKTYVRPXKKDFCVTVVFAKKTTSXKVXLIGNYSYXSP
VP30gi|807052031|gb|KR105256_1|_VP30gi|807052031|gb|KR105256.1|      HKCAFLLYFIRRELNHXQFLQHLKTYVRPXKKDFCVTVVFAKKTTSXKVXLIGNYSYXSP
VP30gi|807052021|gb|KR105255_1|_VP30gi|807052021|gb|KR105255.1|      HKCAFLLYFIRRELNHXQFLQHLKTYVRPXKKDFCVTVVFAKKTTSXKVXLIGNYSYXSP
VP30gi|807052011|gb|KR105254_1|_VP30gi|807052011|gb|KR105254.1|      HKCAFLLYFIRRELNHXQFLQHLKTYVRPXKKDFCVTVVFAKKTTSXKVXLIGNYSYXSP
VP30gi|807052001|gb|KR105253_1|_VP30gi|807052001|gb|KR105253.1|      HKCAFLLYFIRRELNHXQFLQHLKTYVRPXKKDFCVTVVFAKKTTSXKVXLIGNYSYXSP
VP30gi|807051991|gb|KR105252_1|_VP30gi|807051991|gb|KR105252.1|      HKCAFLLYFIRRELNHXQFLQHLKTYVRPXKKDFCVTVVFAKKTTSXKVXLIGNYSYXSP
VP30gi|807051981|gb|KR105251_1|_VP30gi|807051981|gb|KR105251.1|      HKCAFLLYFIRRELNHXQFLQHLKTYVRPXKKDFCVTVVFAKKTTSXKVXLIGNYSYXSP
VP30gi|807051971|gb|KR105250_1|_VP30gi|807051971|gb|KR105250.1|      HKCAFLLYFIRRELNHXQFLQHLKTYVRPXKKDFCVTVVFAKKTTSXKVXLIGNYSYXSP
VP30gi|807051961|gb|KR105249_1|_VP30gi|807051961|gb|KR105249.1|      HKCAFLLYFIRRELNHXQFLQHLKTYVRPXKKDFCVTVVFAKKTTSXKVXLIGNYSYXSP
VP30gi|807051951|gb|KR105248_1|_VP30gi|807051951|gb|KR105248.1|      HKCAFLLYFIRRELNHXQFLQHLKTYVRPXKKDFCVTVVFAKKTTSXKVXLIGNYSYXSP
VP30gi|807051941|gb|KR105247_1|_VP30gi|807051941|gb|KR105247.1|      HKCAFLLYFIRRELNHXQFLQHLKTYVRPXKKDFCVTVVFAKKTTSXKVXLIGNYSYXSP
VP30gi|807051931|gb|KR105246_1|_VP30gi|807051931|gb|KR105246.1|      HKCAFLLYFIRRELNHXQFLQHLKTYVRPXKKDFCVTVVFAKKTTSXKVXLIGNYSYXSP
VP30gi|807051921|gb|KR105245_1|_VP30gi|807051921|gb|KR105245.1|      HKCAFLLYFIRRELNHXQFLQHLKTYVRPXKKDFCVTVVFAKKTTSXKVXLIGNYSYXSP
VP30gi|807051911|gb|KR105244_1|_VP30gi|807051911|gb|KR105244.1|      HKCAFLLYFIRRELNHXQFLQHLKTYVRPXKKDFCVTVVFAKKTTSXKVXLIGNYSYXSP
VP30gi|807051901|gb|KR105243_1|_VP30gi|807051901|gb|KR105243.1|      HKCAFLLYFIRRELNHXQFLQHLKTYVRPXKKDFCVTVVFAKKTTSXKVXLIGNYSYXSP
VP30gi|807051891|gb|KR105242_1|_VP30gi|807051891|gb|KR105242.1|      HKCAFLLYFIRRELNHXQFLQHLKTYVRPXKKDFCVTVVFAKKTTSXKVXLIGNYSYXSP
VP30gi|807051881|gb|KR105241_1|_VP30gi|807051881|gb|KR105241.1|      HKCAFLLYFIRRELNHXQFLQHLKTYVRPXKKDFCVTVVFAKKTTSXKVXLIGNYSYXSP
VP30gi|807051871|gb|KR105240_1|_VP30gi|807051871|gb|KR105240.1|      HKCAFLLYFIRRELNHXQFLQHLKTYVRPXKKDFCVTVVFAKKTTSXKVXLIGNYSYXSP
VP30gi|807051861|gb|KR105239_1|_VP30gi|807051861|gb|KR105239.1|      HKCAFLLYFIRRELNHXQFLQHLKTYVRPXKKDFCVTVVFAKKTTSXKVXLIGNYSYXSP
VP30gi|807051841|gb|KR105237_1|_VP30gi|807051841|gb|KR105237.1|      HKCAFLLYFIRRELNHXQFLQHLKTYVRPXKKDFCVTVVFAKKTTSXKVXLIGNYSYXSP
VP30gi|807051821|gb|KR105235_1|_VP30gi|807051821|gb|KR105235.1|      HKCAFLLYFIRRELNHXQFLQHLKTYVRPXKKDFCVTVVFAKKTTSXKVXLIGNYSYXSP
VP30gi|807051811|gb|KR105234_1|_VP30gi|807051811|gb|KR105234.1|      HKCAFLLYFIRRELNHXQFLQHLKTYVRPXKKDFCVTVVFAKKTTSXKVXLIGNYSYXSP
VP30gi|807051791|gb|KR105232_1|_VP30gi|807051791|gb|KR105232.1|      HKCAFLLYFIRRELNHXQFLQHLKTYVRPXKKDFCVTVVFAKKTTSXKVXLIGNYSYXSP
VP30gi|807051781|gb|KR105231_1|_VP30gi|807051781|gb|KR105231.1|      HKCAFLLYFIRRELNHXQFLQHLKTYVRPXKKDFCVTVVFAKKTTSXKVXLIGNYSYXSP
VP30gi|807051771|gb|KR105230_1|_VP30gi|807051771|gb|KR105230.1|      HKCAFLLYFIRRELNHXQFLQHLKTYVRPXKKDFCVTVVFAKKTTSXKVXLIGNYSYXSP
VP30gi|807051761|gb|KR105229_1|_VP30gi|807051761|gb|KR105229.1|      HKCAFLLYFIRRELNHXQFLQHLKTYVRPXKKDFCVTVVFAKKTTSXKVXLIGNYSYXSP
VP30gi|807051751|gb|KR105228_1|_VP30gi|807051751|gb|KR105228.1|      HKCAFLLYFIRRELNHXQFLQHLKTYVRPXKKDFCVTVVFAKKTTSXKVXLIGNYSYXSP
VP30gi|807051741|gb|KR105227_1|_VP30gi|807051741|gb|KR105227.1|      HKCAFLLYFIRRELNHXQFLQHLKTYVRPXKKDFCVTVVFAKKTTSXKVXLIGNYSYXSP
VP30gi|807051731|gb|KR105226_1|_VP30gi|807051731|gb|KR105226.1|      HKCAFLLYFIRRELNHXQFLQHLKTYVRPXKKDFCVTVVFAKKTTSXKVXLIGNYSYXSP
VP30gi|807051721|gb|KR105225_1|_VP30gi|807051721|gb|KR105225.1|      HKCAFLLYFIRRELNHXQFLQHLKTYVRPXKKDFCVTVVFAKKTTSXKVXLIGNYSYXSP
VP30gi|807051711|gb|KR105224_1|_VP30gi|807051711|gb|KR105224.1|      HKCAFLLYFIRRELNHXQFLQHLKTYVRPXKKDFCVTVVFAKKTTSXKVXLIGNYSYXSP
VP30gi|807051701|gb|KR105223_1|_VP30gi|807051701|gb|KR105223.1|      HKCAFLLYFIRRELNHXQFLQHLKTYVRPXKKDFCVTVVFAKKTTSXKVXLIGNYSYXSP
VP30gi|807051691|gb|KR105222_1|_VP30gi|807051691|gb|KR105222.1|      HKCAFLLYFIRRELNHXQFLQHLKTYVRPXKKDFCVTVVFAKKTTSXKVXLIGNYSYXSP
VP30gi|807051681|gb|KR105221_1|_VP30gi|807051681|gb|KR105221.1|      HKCAFLLYFIRRELNHXQFLQHLKTYVRPXKKDFCVTVVFAKKTTSXKVXLIGNYSYXSP
VP30gi|807051671|gb|KR105220_1|_VP30gi|807051671|gb|KR105220.1|      HKCAFLLYFIRRELNHXQFLQHLKTYVRPXKKDFCVTVVFAKKTTSXKVXLIGNYSYXSP
VP30gi|807051661|gb|KR105219_1|_VP30gi|807051661|gb|KR105219.1|      HKCAFLLYFIRRELNHXQFLQHLKTYVRPXKKDFCVTVVFAKKTTSXKVXLIGNYSYXSP
VP30gi|807051651|gb|KR105218_1|_VP30gi|807051651|gb|KR105218.1|      HKCAFLLYFIRRELNHXQFLQHLKTYVRPXKKDFCVTVVFAKKTTSXKVXLIGNYSYXSP
VP30gi|807051641|gb|KR105217_1|_VP30gi|807051641|gb|KR105217.1|      HKCAFLLYFIRRELNHXQFLQHLKTYVRPXKKDFCVTVVFAKKTTSXKVXLIGNYSYXSP
VP30gi|807051631|gb|KR105216_1|_VP30gi|807051631|gb|KR105216.1|      HKCAFLLYFIRRELNHXQFLQHLKTYVRPXKKDFCVTVVFAKKTTSXKVXLIGNYSYXSP
VP30gi|807051621|gb|KR105215_1|_VP30gi|807051621|gb|KR105215.1|      HKCAFLLYFIRRELNHXQFLQHLKTYVRPXKKDFCVTVVFAKKTTSXKVXLIGNYSYXSP
VP30gi|807051611|gb|KR105214_1|_VP30gi|807051611|gb|KR105214.1|      HKCAFLLYFIRRELNHXQFLQHLKTYVRPXKKDFCVTVVFAKKTTSXKVXLIGNYSYXSP
VP30gi|807051601|gb|KR105213_1|_VP30gi|807051601|gb|KR105213.1|      HKCAFLLYFIRRELNHXQFLQHLKTYVRPXKKDFCVTVVFAKKTTSXKVXLIGNYSYXSP
VP30gi|807051591|gb|KR105212_1|_VP30gi|807051591|gb|KR105212.1|      HKCAFLLYFIRRELNHXQFLQHLKTYVRPXKKDFCVTVVFAKKTTSXKVXLIGNYSYXSP
VP30gi|807051571|gb|KR105210_1|_VP30gi|807051571|gb|KR105210.1|      HKCAFLLYFIRRELNHXQFLQHLKTYVRPXKKDFCVTVVFAKKTTSXKVXLIGNYSYXSP
VP30gi|807051561|gb|KR105209_1|_VP30gi|807051561|gb|KR105209.1|      HKCAFLLYFIRRELNHXQFLQHLKTYVRPXKKDFCVTVVFAKKTTSXKVXLIGNYSYXSP
VP30gi|807051551|gb|KR105208_1|_VP30gi|807051551|gb|KR105208.1|      HKCAFLLYFIRRELNHXQFLQHLKTYVRPXKKDFCVTVVFAKKTTSXKVXLIGNYSYXSP
VP30gi|807051541|gb|KR105207_1|_VP30gi|807051541|gb|KR105207.1|      HKCAFLLYFIRRELNHXQFLQHLKTYVRPXKKDFCVTVVFAKKTTSXKVXLIGNYSYXSP
VP30gi|807051531|gb|KR105206_1|_VP30gi|807051531|gb|KR105206.1|      HKCAFLLYFIRRELNHXQFLQHLKTYVRPXKKDFCVTVVFAKKTTSXKVXLIGNYSYXSP
VP30gi|807051521|gb|KR105205_1|_VP30gi|807051521|gb|KR105205.1|      HKCAFLLYFIRRELNHXQFLQHLKTYVRPXKKDFCVTVVFAKKTTSXKVXLIGNYSYXSP
VP30gi|807051511|gb|KR105204_1|_VP30gi|807051511|gb|KR105204.1|      HKCAFLLYFIRRELNHXQFLQHLKTYVRPXKKDFCVTVVFAKKTTSXKVXLIGNYSYXSP
VP30gi|807051491|gb|KR105202_1|_VP30gi|807051491|gb|KR105202.1|      HKCAFLLYFIRRELNHXQFLQHLKTYVRPXKKDFCVTVVFAKKTTSXKVXLIGNYSYXSP
VP30gi|807051481|gb|KR105201_1|_VP30gi|807051481|gb|KR105201.1|      HKCAFLLYFIRRELNHXQFLQHLKTYVRPXKKDFCVTVVFAKKTTSXKVXLIGNYSYXSP
VP30gi|807051471|gb|KR105200_1|_VP30gi|807051471|gb|KR105200.1|      HKCAFLLYFIRRELNHXQFLQHLKTYVRPXKKDFCVTVVFAKKTTSXKVXLIGNYSYXSP
VP30gi|667853353|gb|KM233118_1|_VP30gi|667853353|gb|KM233118.1|      HKCAFLLYFIRRELNHXQFLQHLKTYVRPXKKDFCVTVVFAKKTTSXKVXLIGNYSYXSP
VP30gi|667853343|gb|KM233117_1|_VP30gi|667853343|gb|KM233117.1|      HKCAFLLYFIRRELNHXQFLQHLKTYVRPXKKDFCVTVVFAKKTTSXKVXLIGNYSYXSP
VP30gi|667853332|gb|KM233116_1|_VP30gi|667853332|gb|KM233116.1|      HKCAFLLYFIRRELNHXQFLQHLKTYVRPXKKDFCVTVVFAKKTTSXKVXLIGNYSYXSP
VP30gi|667853322|gb|KM233115_1|_VP30gi|667853322|gb|KM233115.1|      HKCAFLLYFIRRELNHXQFLQHLKTYVRPXKKDFCVTVVFAKKTTSXKVXLIGNYSYXSP
VP30gi|667853311|gb|KM233114_1|_VP30gi|667853311|gb|KM233114.1|      HKCAFLLYFIRRELNHXQFLQHLKTYVRPXKKDFCVTVVFAKKTTSXKVXLIGNYSYXSP
VP30gi|667853301|gb|KM233113_1|_VP30gi|667853301|gb|KM233113.1|      HKCAFLLYFIRRELNHXQFLQHLKTYVRPXKKDFCVTVVFAKKTTSXKVXLIGNYSYXSP
VP30gi|667853291|gb|KM233112_1|_VP30gi|667853291|gb|KM233112.1|      HKCAFLLYFIRRELNHXQFLQHLKTYVRPXKKDFCVTVVFAKKTTSXKVXLIGNYSYXSP
VP30gi|667853280|gb|KM233111_1|_VP30gi|667853280|gb|KM233111.1|      HKCAFLLYFIRRELNHXQFLQHLKTYVRPXKKDFCVTVVFAKKTTSXKVXLIGNYSYXSP
VP30gi|667853270|gb|KM233110_1|_VP30gi|667853270|gb|KM233110.1|      HKCAFLLYFIRRELNHXQFLQHLKTYVRPXKKDFCVTVVFAKKTTSXKVXLIGNYSYXSP
VP30gi|667853259|gb|KM233109_1|_VP30gi|667853259|gb|KM233109.1|      HKCAFLLYFIRRELNHXQFLQHLKTYVRPXKKDFCVTVVFAKKTTSXKVXLIGNYSYXSP
VP30gi|667853249|gb|KM233108_1|_VP30gi|667853249|gb|KM233108.1|      HKCAFLLYFIRRELNHXQFLQHLKTYVRPXKKDFCVTVVFAKKTTSXKVXLIGNYSYXSP
VP30gi|667853239|gb|KM233107_1|_VP30gi|667853239|gb|KM233107.1|      HKCAFLLYFIRRELNHXQFLQHLKTYVRPXKKDFCVTVVFAKKTTSXKVXLIGNYSYXSP
VP30gi|667853228|gb|KM233106_1|_VP30gi|667853228|gb|KM233106.1|      HKCAFLLYFIRRELNHXQFLQHLKTYVRPXKKDFCVTVVFAKKTTSXKVXLIGNYSYXSP
VP30gi|667853218|gb|KM233105_1|_VP30gi|667853218|gb|KM233105.1|      HKCAFLLYFIRRELNHXQFLQHLKTYVRPXKKDFCVTVVFAKKTTSXKVXLIGNYSYXSP
VP30gi|667853207|gb|KM233104_1|_VP30gi|667853207|gb|KM233104.1|      HKCAFLLYFIRRELNHXQFLQHLKTYVRPXKKDFCVTVVFAKKTTSXKVXLIGNYSYXSP
VP30gi|667853197|gb|KM233103_1|_VP30gi|667853197|gb|KM233103.1|      HKCAFLLYFIRRELNHXQFLQHLKTYVRPXKKDFCVTVVFAKKTTSXKVXLIGNYSYXSP
VP30gi|667853186|gb|KM233102_1|_VP30gi|667853186|gb|KM233102.1|      HKCAFLLYFIRRELNHXQFLQHLKTYVRPXKKDFCVTVVFAKKTTSXKVXLIGNYSYXSP
VP30gi|667853176|gb|KM233101_1|_VP30gi|667853176|gb|KM233101.1|      HKCAFLLYFIRRELNHXQFLQHLKTYVRPXKKDFCVTVVFAKKTTSXKVXLIGNYSYXSP
VP30gi|667853166|gb|KM233100_1|_VP30gi|667853166|gb|KM233100.1|      HKCAFLLYFIRRELNHXQFLQHLKTYVRPXKKDFCVTVVFAKKTTSXKVXLIGNYSYXSP
VP30gi|667853155|gb|KM233099_1|_VP30gi|667853155|gb|KM233099.1|      HKCAFLLYFIRRELNHXQFLQHLKTYVRPXKKDFCVTVVFAKKTTSXKVXLIGNYSYXSP
VP30gi|667853145|gb|KM233098_1|_VP30gi|667853145|gb|KM233098.1|      HKCAFLLYFIRRELNHXQFLQHLKTYVRPXKKDFCVTVVFAKKTTSXKVXLIGNYSYXSP
VP30gi|667853134|gb|KM233097_1|_VP30gi|667853134|gb|KM233097.1|      HKCAFLLYFIRRELNHXQFLQHLKTYVRPXKKDFCVTVVFAKKTTSXKVXLIGNYSYXSP
VP30gi|667853124|gb|KM233096_1|_VP30gi|667853124|gb|KM233096.1|      HKCAFLLYFIRRELNHXQFLQHLKTYVRPXKKDFCVTVVFAKKTTSXKVXLIGNYSYXSP
VP30gi|667853113|gb|KM233095_1|_VP30gi|667853113|gb|KM233095.1|      HKCAFLLYFIRRELNHXQFLQHLKTYVRPXKKDFCVTVVFAKKTTSXKVXLIGNYSYXSP
VP30gi|667853103|gb|KM233094_1|_VP30gi|667853103|gb|KM233094.1|      HKCAFLLYFIRRELNHXQFLQHLKTYVRPXKKDFCVTVVFAKKTTSXKVXLIGNYSYXSP
VP30gi|667853093|gb|KM233093_1|_VP30gi|667853093|gb|KM233093.1|      HKCAFLLYFIRRELNHXQFLQHLKTYVRPXKKDFCVTVVFAKKTTSXKVXLIGNYSYXSP
VP30gi|667853082|gb|KM233092_1|_VP30gi|667853082|gb|KM233092.1|      HKCAFLLYFIRRELNHXQFLQHLKTYVRPXKKDFCVTVVFAKKTTSXKVXLIGNYSYXSP
VP30gi|667853072|gb|KM233091_1|_VP30gi|667853072|gb|KM233091.1|      HKCAFLLYFIRRELNHXQFLQHLKTYVRPXKKDFCVTVVFAKKTTSXKVXLIGNYSYXSP
VP30gi|667853062|gb|KM233090_1|_VP30gi|667853062|gb|KM233090.1|      HKCAFLLYFIRRELNHXQFLQHLKTYVRPXKKDFCVTVVFAKKTTSXKVXLIGNYSYXSP
VP30gi|667853051|gb|KM233089_1|_VP30gi|667853051|gb|KM233089.1|      HKCAFLLYFIRRELNHXQFLQHLKTYVRPXKKDFCVTVVFAKKTTSXKVXLIGNYSYXSP
VP30gi|667853041|gb|KM233088_1|_VP30gi|667853041|gb|KM233088.1|      HKCAFLLYFIRRELNHXQFLQHLKTYVRPXKKDFCVTVVFAKKTTSXKVXLIGNYSYXSP
VP30gi|667853030|gb|KM233087_1|_VP30gi|667853030|gb|KM233087.1|      HKCAFLLYFIRRELNHXQFLQHLKTYVRPXKKDFCVTVVFAKKTTSXKVXLIGNYSYXSP
VP30gi|667853020|gb|KM233086_1|_VP30gi|667853020|gb|KM233086.1|      HKCAFLLYFIRRELNHXQFLQHLKTYVRPXKKDFCVTVVFAKKTTSXKVXLIGNYSYXSP
VP30gi|667853009|gb|KM233085_1|_VP30gi|667853009|gb|KM233085.1|      HKCAFLLYFIRRELNHXQFLQHLKTYVRPXKKDFCVTVVFAKKTTSXKVXLIGNYSYXSP
VP30gi|667852999|gb|KM233084_1|_VP30gi|667852999|gb|KM233084.1|      HKCAFLLYFIRRELNHXQFLQHLKTYVRPXKKDFCVTVVFAKKTTSXKVXLIGNYSYXSP
VP30gi|667852988|gb|KM233083_1|_VP30gi|667852988|gb|KM233083.1|      HKCAFLLYFIRRELNHXQFLQHLKTYVRPXKKDFCVTVVFAKKTTSXKVXLIGNYSYXSP
VP30gi|667852978|gb|KM233082_1|_VP30gi|667852978|gb|KM233082.1|      HKCAFLLYFIRRELNHXQFLQHLKTYVRPXKKDFCVTVVFAKKTTSXKVXLIGNYSYXSP
VP30gi|667852967|gb|KM233081_1|_VP30gi|667852967|gb|KM233081.1|      HKCAFLLYFIRRELNHXQFLQHLKTYVRPXKKDFCVTVVFAKKTTSXKVXLIGNYSYXSP
VP30gi|667852957|gb|KM233080_1|_VP30gi|667852957|gb|KM233080.1|      HKCAFLLYFIRRELNHXQFLQHLKTYVRPXKKDFCVTVVFAKKTTSXKVXLIGNYSYXSP
VP30gi|667852945|gb|KM233079_1|_VP30gi|667852945|gb|KM233079.1|      HKCAFLLYFIRRELNHXQFLQHLKTYVRPXKKDFCVTVVFAKKTTSXKVXLIGNYSYXSP
VP30gi|667852934|gb|KM233078_1|_VP30gi|667852934|gb|KM233078.1|      HKCAFLLYFIRRELNHXQFLQHLKTYVRPXKKDFCVTVVFAKKTTSXKVXLIGNYSYXSP
VP30gi|667852924|gb|KM233077_1|_VP30gi|667852924|gb|KM233077.1|      HKCAFLLYFIRRELNHXQFLQHLKTYVRPXKKDFCVTVVFAKKTTSXKVXLIGNYSYXSP
VP30gi|667852914|gb|KM233076_1|_VP30gi|667852914|gb|KM233076.1|      HKCAFLLYFIRRELNHXQFLQHLKTYVRPXKKDFCVTVVFAKKTTSXKVXLIGNYSYXSP
VP30gi|667852903|gb|KM233075_1|_VP30gi|667852903|gb|KM233075.1|      HKCAFLLYFIRRELNHXQFLQHLKTYVRPXKKDFCVTVVFAKKTTSXKVXLIGNYSYXSP
VP30gi|667852893|gb|KM233074_1|_VP30gi|667852893|gb|KM233074.1|      HKCAFLLYFIRRELNHXQFLQHLKTYVRPXKKDFCVTVVFAKKTTSXKVXLIGNYSYXSP
VP30gi|667852882|gb|KM233073_1|_VP30gi|667852882|gb|KM233073.1|      HKCAFLLYFIRRELNHXQFLQHLKTYVRPXKKDFCVTVVFAKKTTSXKVXLIGNYSYXSP
VP30gi|667852872|gb|KM233072_1|_VP30gi|667852872|gb|KM233072.1|      HKCAFLLYFIRRELNHXQFLQHLKTYVRPXKKDFCVTVVFAKKTTSXKVXLIGNYSYXSP
VP30gi|667852861|gb|KM233071_1|_VP30gi|667852861|gb|KM233071.1|      HKCAFLLYFIRRELNHXQFLQHLKTYVRPXKKDFCVTVVFAKKTTSXKVXLIGNYSYXSP
VP30gi|667852851|gb|KM233070_1|_VP30gi|667852851|gb|KM233070.1|      HKCAFLLYFIRRELNHXQFLQHLKTYVRPXKKDFCVTVVFAKKTTSXKVXLIGNYSYXSP
VP30gi|667852840|gb|KM233069_1|_VP30gi|667852840|gb|KM233069.1|      HKCAFLLYFIRRELNHXQFLQHLKTYVRPXKKDFCVTVVFAKKTTSXKVXLIGNYSYXSP
VP30EBOV|EM_079388_EMLab                                             HKCAFLLYFIRRELNHXQFLQHLKTYVRPXKKDFCVTVVFAKKTTSXKVXLIGNYSYXSP
VP30NGA_061304                                                       HKCAFLLYFIRRELNHXQFLQHLKTYVRPXKKDFCVTVVFAKKTTSXKVXLIGNYSYXSP
VP30GIN_2014_Coyah_1321_2014_Oct_7                                   HKCAFLLYFIRRELNHXQFLQHLKTYVRPXKKDFCVTVVFAKKTTSXKVXLIGNYSYXSP
VP30gi|807052430|gb|KR105296_1|_VP30gi|807052430|gb|KR105296.1|      HKCAFLLYFIRRELNHXQFLQHLKTYVRPXKKDFCVTVVFAKKTTSXKVXLIGNYSYXSP
VP30EBOV|EM_078639_EMLab                                             HKCAFLLYFIRRELNHXQFLQHLKTYVRPXKKDFCVTVVFAKKTTSXKVXLIGNYSYXSP
VP30EBOV|EM_078670_EMLab                                             HKCAFLLYFIRRELNHXQFLQHLKTYVRPXKKDFCVTVVFAKKTTSXKVXLIGNYSYXSP
VP30EBOV|EM_000457_EMLab                                             HKCAFLLYFIRRELNHXQFLQHLKTYVRPXKKDFCVTVVFAKKTTSXKVXLIGNYSYXSP
VP30EBOV|EM_004494_EMLab                                             HKCAFLLYFIRRELNHXQFLQHLKTYVRPXKKDFCVTVVFAKKTTSXKVXLIGNYSYXSP
VP30EBOV|EM_004481_EMLab                                             HKCAFLLYFIRRELNHXQFLQHLKTYVRPXKKDFCVTVVFAKKTTSXKVXLIGNYSYXSP
VP30EBOV|EM_076191_EMLab                                             HKCAFLLYFIRRELNHXQFLQHLKTYVRPXKKDFCVTVVFAKKTTSXKVXLIGNYSYXSP
VP30EBOV|EM_076192_EMLab                                             HKCAFLLYFIRRELNHXQFLQHLKTYVRPXKKDFCVTVVFAKKTTSXKVXLIGNYSYXSP
VP30EBOV|EM_076334_EMLab                                             HKCAFLLYFIRRELNHXQFLQHLKTYVRPXKKDFCVTVVFAKKTTSXKVXLIGNYSYXSP
VP30EBOV|EM_076335_EMLab                                             HKCAFLLYFIRRELNHXQFLQHLKTYVRPXKKDFCVTVVFAKKTTSXKVXLIGNYSYXSP
VP30EBOV|EM_076383_EMLab                                             HKCAFLLYFIRRELNHXQFLQHLKTYVRPXKKDFCVTVVFAKKTTSXKVXLIGNYSYXSP
VP30EBOV|EM_078416_EMLab                                             HKCAFLLYFIRRELNHXQFLQHLKTYVRPXKKDFCVTVVFAKKTTSXKVXLIGNYSYXSP
VP30EBOV|EM_078556_EMLab                                             HKCAFLLYFIRRELNHXQFLQHLKTYVRPXKKDFCVTVVFAKKTTSXKVXLIGNYSYXSP
VP30EBOV|EM_078638_EMLab                                             HKCAFLLYFIRRELNHXQFLQHLKTYVRPXKKDFCVTVVFAKKTTSXKVXLIGNYSYXSP
VP30EBOV|EM_078656_EMLab                                             HKCAFLLYFIRRELNHXQFLQHLKTYVRPXKKDFCVTVVFAKKTTSXKVXLIGNYSYXSP
VP30EBOV|EM_078415_EMLab                                             HKCAFLLYFIRRELNHXQFLQHLKTYVRPXKKDFCVTVVFAKKTTSXKVXLIGNYSYXSP
VP30GIN_2014_Coyah_1394_2014_Oct_11                                  HKCAFLLYFIRRELNHXQFLQHLKTYVRPXKKDFCVTVVFAKKTTSXKVXLIGNYSYXSP
VP30GIN_2014_Conakry_1454_2014_Oct_14                                HKCAFLLYFIRRELNHXQFLQHLKTYVRPXKKDFCVTVVFAKKTTSXKVXLIGNYSYXSP
VP30GIN_2014_Conakry_1481_2014_Oct_15                                HKCAFLLYFIRRELNHXQFLQHLKTYVRPXKKDFCVTVVFAKKTTSXKVXLIGNYSYXSP
VP30GIN_2014_Conakry_1491_2014_Oct_16                                HKCAFLLYFIRRELNHXQFLQHLKTYVRPXKKDFCVTVVFAKKTTSXKVXLIGNYSYXSP
VP30gi|807052590|gb|KR105312_1|_VP30gi|807052590|gb|KR105312.1|      HKCAFLLYFIRRELNHXQFLQHLKTYVRPXKKDFCVTVVFAKKTTSXKVXLIGNYSYXSP
VP30gi|807052550|gb|KR105308_1|_VP30gi|807052550|gb|KR105308.1|      HKCAFLLYFIRRELNHXQFLQHLKTYVRPXKKDFCVTVVFAKKTTSXKVXLIGNYSYXSP
VP30EBOV|EM_004059_EMLab                                             HKCAFLLCFIRRELNHXQFLQHLKTYVRPXKKDFCVTVVFAKKTTSXKVXLIGNYSYXSP
VP30EBOV|EM_004085_EMLab                                             HKCAFLLCFIRRELNHXQFLQHLKTYVRPXKKDFCVTVVFAKKTTSXKVXLIGNYSYXSP
VP30EBOV|EM_004259_EMLab                                             HKCAFLLCFIRRELNHXQFLQHLKTYVRPXKKDFCVTVVFAKKTTSXKVXLIGNYSYXSP
VP30EBOV|EM_004290_EMLab                                             HKCAFLLCFIRRELNHXQFLQHLKTYVRPXKKDFCVTVVFAKKTTSXKVXLIGNYSYXSP
VP30EBOV|EM_004414_EMLab                                             HKCAFLLCFIRRELNHXQFLQHLKTYVRPXKKDFCVTVVFAKKTTSXKVXLIGNYSYXSP
VP30EBOV|EM_004422_EMLab                                             HKCAFLLCFIRRELNHXQFLQHLKTYVRPXKKDFCVTVVFAKKTTSXKVXLIGNYSYXSP
VP30EBOV|EM_004437_EMLab                                             HKCAFLLCFIRRELNHXQFLQHLKTYVRPXKKDFCVTVVFAKKTTSXKVXLIGNYSYXSP
VP30EBOV|EM_004438_EMLab                                             HKCAFLLCFIRRELNHXQFLQHLKTYVRPXKKDFCVTVVFAKKTTSXKVXLIGNYSYXSP
VP30EBOV|EM_076403_EMLab                                             HKCAFLLCFIRRELNHXQFLQHLKTYVRPXKKDFCVTVVFAKKTTSXKVXLIGNYSYXSP
VP30EBOV|EM_076472_EMLab                                             HKCAFLLCFIRRELNHXQFLQHLKTYVRPXKKDFCVTVVFAKKTTSXKVXLIGNYSYXSP
VP30EBOV|EM_078694_EMLab                                             HKCAFLLCFIRRELNHXQFLQHLKTYVRPXKKDFCVTVVFAKKTTSXKVXLIGNYSYXSP
VP30EBOV|EM_078706_EMLab                                             HKCAFLLCFIRRELNHXQFLQHLKTYVRPXKKDFCVTVVFAKKTTSXKVXLIGNYSYXSP
VP30EBOV|EM_078722_EMLab|GUI                                         HKCAFLLCFIRRELNHXQFLQHLKTYVRPXKKDFCVTVVFAKKTTSXKVXLIGNYSYXSP
VP30EBOV|EM_078763_EMLab                                             HKCAFLLCFIRRELNHXQFLQHLKTYVRPXKKDFCVTVVFAKKTTSXKVXLIGNYSYXSP
VP30EBOV|EM_078779_EMLab                                             HKCAFLLCFIRRELNHXQFLQHLKTYVRPXKKDFCVTVVFAKKTTSXKVXLIGNYSYXSP
VP30EBOV|EM_004201_EMLab                                             HKCAFLLCFIRRELNHXQFLQHLKTYVRPXKKDFCVTVVFAKKTTSXKVXLIGNYSYXSP
VP30gi|807051801|gb|KR105233_1|_VP30gi|807051801|gb|KR105233.1|      HKCAFLLYFIRRELNHXQFLQHLKTYVRPXKKDFCVTVVFAKKTTSXKVXLIGNYSYXSP
VP30gi|807051851|gb|KR105238_1|_VP30gi|807051851|gb|KR105238.1|      HKCAFLLYFIRRELNHXQFLQHLKTYVRPXKKDFCVTVVFAKKTTSXKVXLIGNYSYXSP
VP30gi|807052171|gb|KR105270_1|_VP30gi|807052171|gb|KR105270.1|      HKCAFLLYFIRRELNHXQFLQHLKTYVRPXKKDFCVTVVFAKKTTSXKVXLIGNYSYXSP
VP30gi|807052210|gb|KR105274_1|_VP30gi|807052210|gb|KR105274.1|      HKCAFLLYFIRRELNHXQFLQHLKTYVRPXKKDFCVTVVFAKKTTSXKVXLIGNYSYXSP
VP30gi|807052350|gb|KR105288_1|_VP30gi|807052350|gb|KR105288.1|      HKCAFLLYFIRRELNHXQFLQHLKTYVRPXKKDFCVTVVFAKKTTSXKVXLIGNYSYXSP
VP30gi|807052340|gb|KR105287_1|_VP30gi|807052340|gb|KR105287.1|      HKCAFLLYFIRRELNHXQFLQHLKTYVRPXKKDFCVTVVFAKKTTSXKVXLIGNYSYXSP
VP30gi|807052101|gb|KR105263_1|_VP30gi|807052101|gb|KR105263.1|      HKCAFLLYFIRRELNHXQFLQHLKTYVRPXKKDFCVTVVFAKKTTSXKVXLIGNYSYXSP
VP30gi|807052370|gb|KR105290_1|_VP30gi|807052370|gb|KR105290.1|      HKCAFLLYFIRRELNHXQFLQHLKTYVRPXKKDFCVTVVFAKKTTSXKVXLIGNYSYXSP
VP30gi|807052380|gb|KR105291_1|_VP30gi|807052380|gb|KR105291.1|      HKCAFLLYFIRRELNHXQFLQHLKTYVRPXKKDFCVTVVFAKKTTSXKVXLIGNYSYXSP
VP30gi|807052420|gb|KR105295_1|_VP30gi|807052420|gb|KR105295.1|      HKCAFLLYFIRRELNHXQFLQHLKTYVRPXKKDFCVTVVFAKKTTSXKVXLIGNYSYXSP
VP30gi|807052710|gb|KR105324_1|_VP30gi|807052710|gb|KR105324.1|      HKCAFLLYFIRRELNHXQFLQHLKTYVRPXKKDFCVTVVFAKKTTSXKVXLIGNYSYXSP
VP30gi|807052670|gb|KR105320_1|_VP30gi|807052670|gb|KR105320.1|      HKCAFLLYFIRRELNHXQFLQHLKTYVRPXKKDFCVTVVFAKKTTSXKVXLIGNYSYXSP
VP30gi|807052820|gb|KR105335_1|_VP30gi|807052820|gb|KR105335.1|      HKCAFLLYFIRRELNHXQFLQHLKTYVRPXKKDFCVTVVFAKKTTSXKVXLIGNYSYXSP
VP30gi|807052870|gb|KR105340_1|_VP30gi|807052870|gb|KR105340.1|      HKCAFLLYFIRRELNHXQFLQHLKTYVRPXKKDFCVTVVFAKKTTSXKVXLIGNYSYXSP
VP30gi|807052900|gb|KR105343_1|_VP30gi|807052900|gb|KR105343.1|      HKCAFLLYFIRRELNHXQFLQHLKTYVRPXRKDFCVTVVFAKKTTSXKVXLIGNYSYXSP
VP30gi|807052890|gb|KR105342_1|_VP30gi|807052890|gb|KR105342.1|      HKCAFLLYFIRRELNHXQFLQHLKTYVRPXRKDFCVTVVFAKKTTSXKVXLIGNYSYXSP
VP30gi|807052770|gb|KR105330_1|_VP30gi|807052770|gb|KR105330.1|      HKCAFLLYFIRRELNHXQFLQHLKTYVRPXRKDFCVTVVFAKKTTSXKVXLIGNYSYXSP
VP30GIN_2014_Conakry_507_2014_Jul_24                                 HKCAFLLYFIRRELNHXQFLQHLKTYVRPXKKDFCVTVVFAKKTTSXKVXLIGNYSYXSP
VP30gi|807052800|gb|KR105333_1|_VP30gi|807052800|gb|KR105333.1|      HKCAFLLYFIRRELNHXQFLQHLKTYVRPXKKDFCVTVVFAKKTTSXKVXLIGNYSYXSP
VP30GIN_2014_Conakry_1043_2014_Sep_19                                HKCAFLLYFIRRELNHXQFLQHLKTYVRPXKKDFCVTVVFAKKTTSXKVXLIGNYSYXSP
VP30GIN_2014_Conakry_1105_2014_Sep_24                                HKCAFLLYFIRRELNHXQFLQHLKTYVRPXKKDFCVTVVFAKKTTSXKVXLIGNYSYXSP
VP30EBOV|EM_080223_EMLab                                             HKCAFLLYFIRRELNHXQFLQHLKTYVRPXKKDFCVTVVFAKKTTSXKVXLIGNYSYXSP
VP30EBOV|EM_074684_EMLab                                             HKCAFLLYFIRRELNHXQFLRHLKTYVRPXKKDFCVTVVFAKKTTSXKVXLIGNYSYXSP
VP30EBOV|EM_000968_EMLab                                             HKCAFLLYFIRRELNHXQFLQHLKTYVRPXKKDFCVTVVFAKKTTSXKVXLIGNYSYXSP
VP30EBOV|EM_000958_EMLab                                             HKCAFLLYFIRRELNHXQFLQHLKTYVRPXKKDFCVTVVFAKKTTSXKVXLIGNYSYXSP
VP30EBOV|EM_004589_EMLab                                             HKCAFLLYFIRRELNHXQFLQHLKTYVRPXKKDFCVTVVFAKKTTSXKVXLIGNYSYXSP
VP30EBOV|EM_000027_EMLab                                             HKCAFLLYFIRRELNHXQFLQHLKTYVRPXKKDFCVTVVFAKKTTSXKVXLIGNYSYXSP
VP30EBOV|EM_000128_EMLab                                             HKCAFLLYFIRRELNHXQFLQHLKTYVRPXKKDFCVTVVFAKKTTSXKVXLIGNYSYXSP
VP30EBOV|EM_000219_EMLab                                             HKCAFLLYFIRRELNHXQFLQHLKTYVRPXKKDFCVTVVFAKKTTSXKVXLIGNYSYXSP
VP30EBOV|EM_000706_EMLab                                             HKCAFLLYFIRRELNHXQFLQHLKTYVRPXKKDFCVTVVFAKKTTSXKVXLIGNYSYXSP
VP30EBOV|EM_074436_EMLab                                             HKCAFLLYFIRRELNHXQFLQHLKTYVRPXKKDFCVTVVFAKKTTSXKVXLIGNYSYXSP
VP30EBOV|EM_074437_EMLab                                             HKCAFLLYFIRRELNHXQFLQHLKTYVRPXKKDFCVTVVFAKKTTSXKVXLIGNYSYXSP
VP30EBOV|EM_074438_EMLab                                             HKCAFLLYFIRRELNHXQFLQHLKTYVRPXKKDFCVTVVFAKKTTSXKVXLIGNYSYXSP
VP30EBOV|EM_074439_EMLab                                             HKCAFLLYFIRRELNHXQFLQHLKTYVRPXKKDFCVTVVFAKKTTSXKVXLIGNYSYXSP
VP30EBOV|EM_080065_EMLab                                             HKCAFLLYFIRRELNHXQFLQHLKTYVRPXKKDFCVTVVFAKKTTSXKVXLIGNYSYXSP
VP30EBOV|EM_080067_EMLab                                             HKCAFLLYFIRRELNHXQFLQHLKTYVRPXKKDFCVTVVFAKKTTSXKVXLIGNYSYXSP
VP30EBOV|EM_074720_EMLab                                             HKCAFLLYFIRRELNHXQFLQHLKTYVRPXKKDFCVTVVFAKKTTSXKVXLIGNYSYXSP
VP30GIN_2014_Kindia_1047_2014_Sep_20                                 HKCAFLLYFIRRELNHXQFLQHLKTYVRPXKKDFCVTVVFAKKTTSXKVXLIGNYSYXSP
VP30EBOV|EM_079880_EMLab                                             HKCAFLLYFIRRELNHXQFLQHLKTYVRPXKKDFCVTVVFAKKTTSXKVXLIGNYSYXSP
VP30EBOV|EM_079677_EMLab                                             HKCAFLLYFIRRELNHXQFLQHLKTYVRPXKKDFCVTVVFAKKTTSXKVXLIGNYSYXSP
VP30EBOV|EM_079497_EMLab                                             HKCAFLLYFIRRELNHXQFLQHLKTYVRPXKKDFCVTVVFAKKTTSXKVXLIGNYSYXSP
VP30EBOV|EM_074335_EMLab                                             HKCAFLLYFIRRELNHXQFLQHLKTYVRPXKKDFCVTVVFAKKTTSXKVXLIGNYSYXSP
VP30EBOV|EM_079750_EMLab                                             HKCAFLLYFIRRELNHXQFLQHLKTYVRPXKKDFCVTVVFAKKTTSXKVXLIGNYSYXSP
VP30EBOV|EM_079775_EMLab                                             HKCAFLLYFIRRELNHXQFLQHLKTYVRPXKKDFCVTVVFAKKTTSXKVXLIGNYSYXSP
VP30EBOV|EM_079815_EMLab                                             HKCAFLLYFIRRELNHXQFLQHLKTYVRPXKKDFCVTVVFAKKTTSXKVXLIGNYSYXSP
VP30EBOV|EM_079859_EMLab                                             HKCAFLLYFIRRELNHXQFLQHLKTYVRPXKKDFCVTVVFAKKTTSXKVXLIGNYSYXSP
VP30EBOV|EM_079910_EMLab                                             HKCAFLLYFIRRELNHXQFLQHLKTYVRPXKKDFCVTVVFAKKTTSXKVXLIGNYSYXSP
VP30EBOV|EM_079911_EMLab                                             HKCAFLLYFIRRELNHXQFLQHLKTYVRPXKKDFCVTVVFAKKTTSXKVXLIGNYSYXSP
VP30EBOV|EM_079912_EMLab                                             HKCAFLLYFIRRELNHXQFLQHLKTYVRPXKKDFCVTVVFAKKTTSXKVXLIGNYSYXSP
VP30EBOV|EM_079913_EMLab                                             HKCAFLLYFIRRELNHXQFLQHLKTYVRPXKKDFCVTVVFAKKTTSXKVXLIGNYSYXSP
VP30EBOV|EM_079914_EMLab                                             HKCAFLLYFIRRELNHXQFLQHLKTYVRPXKKDFCVTVVFAKKTTSXKVXLIGNYSYXSP
VP30EBOV|EM_080063_EMLab                                             HKCAFLLYFIRRELNHXQFLQHLKTYVRPXKKDFCVTVVFAKKTTSXKVXLIGNYSYXSP
VP30EBOV|EM_080141_EMLab                                             HKCAFLLYFIRRELNHXQFLQHLKTYVRPXKKDFCVTVVFAKKTTSXKVXLIGNYSYXSP
VP30GIN_2014_Siguiri_517_2014_Jul_24                                 HKCAFLLYFIRRELNHXQFLQHLKTYVRPXKKDFCVTVVFAKKTTSXKVXLIGNYSYXSP
VP30GIN_2014_Kouroussa_531_2014_Jul_27                               HKCAFLLYFIRRELNHXQFLQHLKTYVRPXKKDFCVTVVFAKKTTSXKVXLIGNYSYXSP
VP30EBOV|EM_000500_EMLab                                             HKCAFLLYFIRRELNHXQFLQHLKTYVRPXKKDFCVTVVFAKKTTSXKVXLIGNYSYXSP
VP30EBOV|EM_000707_EMLab                                             HKCAFLLYFIRRELNHXQFLQHLKTYVRPXKKDFCVTVVFAKKTTSXKVXLIGNYSYXSP
VP30EBOV|EM_074461_EMLab                                             HKCAFLLYFIRRELNHXQFLQHLKTYVRPXKKDFCVTVVFAKKTTSXKVXLIGNYSYXSP
VP30EBOV|EM_074531_EMLab                                             HKCAFLLYFIRRELNHXQFLQHLKTYVRPXKKDFCVTVVFAKKTTSXKVXLIGNYSYXSP
VP30EBOV|EM_079404_EMLab                                             HKCAFLLYFIRRELNHXQFLQHLKTYVRPXKKDFCVTVVFAKKTTSXKVXLIGNYSYXSP
VP30EBOV|EM_079405_EMLab                                             HKCAFLLYFIRRELNHXQFLQHLKTYVRPXKKDFCVTVVFAKKTTSXKVXLIGNYSYXSP
VP30EBOV|EM_079408_EMLab                                             HKCAFLLYFIRRELNHXQFLQHLKTYVRPXKKDFCVTVVFAKKTTSXKVXLIGNYSYXSP
VP30EBOV|EM_079410_EMLab                                             HKCAFLLYFIRRELNHXQFLQHLKTYVRPXKKDFCVTVVFAKKTTSXKVXLIGNYSYXSP
VP30EBOV|EM_079412_EMLab                                             HKCAFLLYFIRRELNHXQFLQHLKTYVRPXKKDFCVTVVFAKKTTSXKVXLIGNYSYXSP
VP30EBOV|EM_079413_EMLab                                             HKCAFLLYFIRRELNHXQFLQHLKTYVRPXKKDFCVTVVFAKKTTSXKVXLIGNYSYXSP
VP30EBOV|EM_079414_EMLab                                             HKCAFLLYFIRRELNHXQFLQHLKTYVRPXKKDFCVTVVFAKKTTSXKVXLIGNYSYXSP
VP30EBOV|EM_079421_EMLab                                             HKCAFLLYFIRRELNHXQFLQHLKTYVRPXKKDFCVTVVFAKKTTSXKVXLIGNYSYXSP
VP30EBOV|EM_079422_EMLab                                             HKCAFLLYFIRRELNHXQFLQHLKTYVRPXKKDFCVTVVFAKKTTSXKVXLIGNYSYXSP
VP30EBOV|EM_079423_EMLab                                             HKCAFLLYFIRRELNHXQFLQHLKTYVRPXKKDFCVTVVFAKKTTSXKVXLIGNYSYXSP
VP30EBOV|EM_079424_EMLab                                             HKCAFLLYFIRRELNHXQFLQHLKTYVRPXKKDFCVTVVFAKKTTSXKVXLIGNYSYXSP
VP30EBOV|EM_079429_EMLab                                             HKCAFLLYFIRRELNHXQFLQHLKTYVRPXKKDFCVTVVFAKKTTSXKVXLIGNYSYXSP
VP30EBOV|EM_079434_EMLab                                             HKCAFLLYFIRRELNHXQFLQHLKTYVRPXKKDFCVTVVFAKKTTSXKVXLIGNYSYXSP
VP30EBOV|EM_079442_EMLab                                             HKCAFLLYFIRRELNHXQFLQHLKTYVRPXKKDFCVTVVFAKKTTSXKVXLIGNYSYXSP
VP30EBOV|EM_079444_EMLab                                             HKCAFLLYFIRRELNHXQFLQHLKTYVRPXKKDFCVTVVFAKKTTSXKVXLIGNYSYXSP
VP30EBOV|EM_079450_EMLab                                             HKCAFLLYFIRRELNHXQFLQHLKTYVRPXKKDFCVTVVFAKKTTSXKVXLIGNYSYXSP
VP30EBOV|EM_079464_EMLab                                             HKCAFLLYFIRRELNHXQFLQHLKTYVRPXKKDFCVTVVFAKKTTSXKVXLIGNYSYXSP
VP30EBOV|EM_079514_EMLab                                             HKCAFLLYFIRRELNHXQFLQHLKTYVRPXKKDFCVTVVFAKKTTSXKVXLIGNYSYXSP
VP30EBOV|EM_079517_EMLab                                             HKCAFLLYFIRRELNHXQFLQHLKTYVRPXKKDFCVTVVFAKKTTSXKVXLIGNYSYXSP
VP30EBOV|EM_079542_EMLab                                             HKCAFLLYFIRRELNHXQFLQHLKTYVRPXKKDFCVTVVFAKKTTSXKVXLIGNYSYXSP
VP30EBOV|EM_079549_EMLab                                             HKCAFLLYFIRRELNHXQFLQHLKTYVRPXKKDFCVTVVFAKKTTSXKVXLIGNYSYXSP
VP30EBOV|EM_079578_EMLab                                             HKCAFLLYFIRRELNHXQFLQHLKTYVRPXKKDFCVTVVFAKKTTSXKVXLIGNYSYXSP
VP30EBOV|EM_079587_EMLab                                             HKCAFLLYFIRRELNHXQFLQHLKTYVRPXKKDFCVTVVFAKKTTSXKVXLIGNYSYXSP
VP30EBOV|EM_079622_EMLab                                             HKCAFLLYFIRRELNHXQFLQHLKTYVRPXKKDFCVTVVFAKKTTSXKVXLIGNYSYXSP
VP30EBOV|EM_079630_EMLab                                             HKCAFLLYFIRRELNHXQFLQHLKTYVRPXKKDFCVTVVFAKKTTSXKVXLIGNYSYXSP
VP30EBOV|EM_079657_EMLab                                             HKCAFLLYFIRRELNHXQFLQHLKTYVRPXKKDFCVTVVFAKKTTSXKVXLIGNYSYXSP
VP30EBOV|EM_079659_EMLab                                             HKCAFLLYFIRRELNHXQFLQHLKTYVRPXKKDFCVTVVFAKKTTSXKVXLIGNYSYXSP
VP30EBOV|EM_079681_EMLab                                             HKCAFLLYFIRRELNHXQFLQHLKTYVRPXKKDFCVTVVFAKKTTSXKVXLIGNYSYXSP
VP30EBOV|EM_079685_EMLab                                             HKCAFLLYFIRRELNHXQFLQHLKTYVRPXKKDFCVTVVFAKKTTSXKVXLIGNYSYXSP
VP30EBOV|EM_079702_EMLab                                             HKCAFLLYFIRRELNHXQFLQHLKTYVRPXKKDFCVTVVFAKKTTSXKVXLIGNYSYXSP
VP30EBOV|EM_079731_EMLab                                             HKCAFLLYFIRRELNHXQFLQHLKTYVRPXKKDFCVTVVFAKKTTSXKVXLIGNYSYXSP
VP30EBOV|EM_079749_EMLab                                             HKCAFLLYFIRRELNHXQFLQHLKTYVRPXKKDFCVTVVFAKKTTSXKVXLIGNYSYXSP
VP30EBOV|EM_079753_EMLab                                             HKCAFLLYFIRRELNHXQFLQHLKTYVRPXKKDFCVTVVFAKKTTSXKVXLIGNYSYXSP
VP30EBOV|EM_079772_EMLab                                             HKCAFLLYFIRRELNHXQFLQHLKTYVRPXKKDFCVTVVFAKKTTSXKVXLIGNYSYXSP
VP30EBOV|EM_079876_EMLab                                             HKCAFLLYFIRRELNHXQFLQHLKTYVRPXKKDFCVTVVFAKKTTSXKVXLIGNYSYXSP
VP30EBOV|EM_079915_EMLab                                             HKCAFLLYFIRRELNHXQFLQHLKTYVRPXKKDFCVTVVFAKKTTSXKVXLIGNYSYXSP
VP30EBOV|EM_079983_EMLab                                             HKCAFLLYFIRRELNHXQFLQHLKTYVRPXKKDFCVTVVFAKKTTSXKVXLIGNYSYXSP
VP30EBOV|EM_080011_EMLab                                             HKCAFLLYFIRRELNHXQFLQHLKTYVRPXKKDFCVTVVFAKKTTSXKVXLIGNYSYXSP
VP30EBOV|EM_080064_EMLab                                             HKCAFLLYFIRRELNHXQFLQHLKTYVRPXKKDFCVTVVFAKKTTSXKVXLIGNYSYXSP
VP30EBOV|EM_080066_EMLab                                             HKCAFLLYFIRRELNHXQFLQHLKTYVRPXKKDFCVTVVFAKKTTSXKVXLIGNYSYXSP
VP30EBOV|EM_080076_EMLab                                             HKCAFLLYFIRRELNHXQFLQHLKTYVRPXKKDFCVTVVFAKKTTSXKVXLIGNYSYXSP
VP30EBOV|EM_080132_EMLab                                             HKCAFLLYFIRRELNHXQFLQHLKTYVRPXKKDFCVTVVFAKKTTSXKVXLIGNYSYXSP
VP30EBOV|EM_080193|EMLab                                             HKCAFLLYFIRRELNHXQFLQHLKTYVRPXKKDFCVTVVFAKKTTSXKVXLIGNYSYXSP
VP30EBOV|EM_080213_EMLab                                             HKCAFLLYFIRRELNHXQFLQHLKTYVRPXKKDFCVTVVFAKKTTSXKVXLIGNYSYXSP
VP30EBOV|EM_080253_EMLab                                             HKCAFLLYFIRRELNHXQFLQHLKTYVRPXKKDFCVTVVFAKKTTSXKVXLIGNYSYXSP
VP30GIN_2014_Conakry_1193_2014_Sep_28                                HKCAFLLYFIRRELNHXQFLQHLKTYVRPXKKDFCVTVVFAKKTTSXKVXLIGNYSYXSP
VP30GIN_2014_Conakry_1249_2014_Oct_4                                 HKCAFLLYFIRRELNHXQFLQHLKTYVRPXKKDFCVTVVFAKKTTSXKVXLIGNYSYXSP
VP30GIN_2014_Coyah_1277_2014_Oct_4                                   HKCAFLLYFIRRELNHXQFLQHLKTYVRPXKKDFCVTVVFAKKTTSXKVXLIGNYSYXSP
VP30GIN_2014_Coyah_1278_2014_Oct_4                                   HKCAFLLYFIRRELNHXQFLQHLKTYVRPXKKDFCVTVVFAKKTTSXKVXLIGNYSYXSP
VP30GIN_2014_Conakry_1298_2014_Oct_6                                 HKCAFLLYFIRRELNHXQFLQHLKTYVRPXKKDFCVTVVFAKKTTSXKVXLIGNYSYXSP
VP30GIN_2014_Coyah_1316_2014_Oct_7                                   HKCAFLLYFIRRELNHXQFLQHLKTYVRPXKKDFCVTVVFAKKTTSXKVXLIGNYSYXSP
VP30GIN_2014_Kerouane_1331_2014_Oct_7                                HKCAFLLYFIRRELNHXQFLQHLKTYVRPXKKDFCVTVVFAKKTTSXKVXLIGNYSYXSP
VP30GIN_2014_Coyah_1333_2014_Oct_7                                   HKCAFLLYFIRRELNHXQFLQHLKTYVRPXKKDFCVTVVFAKKTTSXKVXLIGNYSYXSP
VP30GIN_2014_Coyah_1374_2014_Oct_10                                  HKCAFLLYFIRRELNHXQFLQHLKTYVRPXKKDFCVTVVFAKKTTSXKVXLIGNYSYXSP
VP30GIN_2014_Coyah_1436_2014_Oct_13                                  HKCAFLLYFIRRELNHXQFLQHLKTYVRPXKKDFCVTVVFAKKTTSXKVXLIGNYSYXSP
VP30GIN_2014_Conakry_1551_2014_Oct_18                                HKCAFLLYFIRRELNHXQFLQHLKTYVRPXKKDFCVTVVFAKKTTSXKVXLIGNYSYXSP
VP30GIN_2014_Kindia_1648_2014_Oct_23                                 HKCAFLLYFIRRELNHXQFLQHLKTYVRPXKKDFCVTVVFAKKTTSXKVXLIGNYSYXSP
VP30GIN_2014_Coyah_1652_2014_Oct_24                                  HKCAFLLYFIRRELNHXQFLQHLKTYVRPXKKDFCVTVVFAKKTTSXKVXLIGNYSYXSP
VP30GIN_2014_Coyah_1686_2014_Oct_24                                  HKCAFLLYFIRRELNHXQFLQHLKTYVRPXKKDFCVTVVFAKKTTSXKVXLIGNYSYXSP
VP30GIN_2014_Coyah_1689_2014_Oct_25                                  HKCAFLLYFIRRELNHXQFLQHLKTYVRPXKKDFCVTVVFAKKTTSXKVXLIGNYSYXSP
VP30GIN_2014_Coyah_1690_2014_Oct_25                                  HKCAFLLYFIRRELNHXQFLQHLKTYVRPXKKDFCVTVVFAKKTTSXKVXLIGNYSYXSP
VP30GIN_2014_Conakry_1129_2014_Sep_25                                HKCAFLLYFIRRELNHXQFLQHLKTYVRPXKKDFCVTVVFAKKTTSXKVXLIGNYSYXSP
VP30GIN_2014_Conakry_1213_2014_Oct_02                                HKCAFLLYFIRRELNHXQFLQHLKTYVRPXKKDFCVTVVFAKKTTSXKVXLIGNYSYXSP
VP30GIN_2014_Coyah_1320_2014_Oct_07                                  HKCAFLLYFIRRELNHXQFLQHLKTYVRPXKKDFCVTVVFAKKTTSXKVXLIGNYSYXSP
VP30GIN_2014_Coyah_1327_2014_Oct_07                                  HKCAFLLYFIRRELNHXQFLQHLKTYVRPXKKDFCVTVVFAKKTTSXKVXLIGNYSYXSP
VP30EBOV|EM_000934_EMLab                                             HKCAFLLYFIRRELNHXQFLQHLKTYVRPXKKDFCVTVVFAKKTTSXKVXLIGNYSYXSP
                                                                                                                                 

VP30gi|807051831|gb|KR105236_1|_VP30gi|807051831|gb|KR105236.1|      ---YN-----------CTQG---LALSKSNGXXFPARGRSQNYLVDTDQDGRTLGETR--
VP30GIN_2014_Dalaba_1104_2014_Sep_24                                 ---YN-----------CTQG---LALSKSNGXXFPARGRSQNYLVDTDQDGRTLGETR--
VP30NGA_Mainland_13                                                  ---YN-----------CTQG---LALSKSNGXXFPARGRSQNYLVDTDQDGRTLGETR--
VP30gi|807051501|gb|KR105203_1|_VP30gi|807051501|gb|KR105203.1|      ---YN-----------CTQG---LALSKSNGXXFPARGRSQNYLVDTDQDGRTLGETR--
RESTV_2008_FJ621584                                                  ---IE-----------DSKLRALLTLCAVLTRKFSKSQ--LSLLCETHLRHEGLGQDQAD
RESTV_2008_FJ621585                                                  ---IE-----------DSKLRALLTLCAVLTRKFSKSQ--LGLLCETHLRHEGLGQDQAD
RESTV_2008_FJ621583                                                  ---IE-----------DSKLRALLTLCAVLTRKFSKSQ--LGLLCETHLRHEGLGQDQAD
RESTV_2009_JX477165                                                  ---IE-----------DSKLRALLTLCAVLTRKFSKSQ--LGLLCETHLRHEGLGQDQAD
RESTV_1990_AF522874                                                  ---IE-----------DSKLRALLTLCAVLTRKFSKSQ--LGLLCETHLRHEGLGQDQAD
RESTV_1996_AB050936                                                  ---IE-----------DSKLRALLTLCAVLTRKFSKSQ--LGLLCETHLRHEGLGQDQAD
RESTV_1996_JX477166                                                  ---IE-----------DSKLRALLTLCAVLTRKFSKSQ--LGLLCETHLRHEGLGQDQAD
SUDV_1976_FJ968794                                                   ---VD-----------DAKLRALLTLSAVLVRKFSKSQ--LSQLCESHLRRENLGQDQAE
SUDV_2004_EU338380                                                   ---VD-----------DAKLRALLTLSAVLVRKFSKSQ--LSQLCESHLRRENLGQDQAE
SUDV_1979_KC242783                                                   ---VD-----------DAKLRALLTLSAVLVRKFSKSQ--LSQLCESHLRRENLGQDQAE
SUDV_2012_KC589025                                                   ---VD-----------DAKLRALLTLSAVLVRKFSKSQ--LSQLCESHLRRENLGQDQAE
SUDV_2000_AY729654                                                   ---VD-----------DAKLRALLTLSAVLVRKFSKSQ--LSQLCESHLRRENLGQDQAE
SUDV_2011_JN638998                                                   ---VD-----------DAKLRALLTLSAVLVRKFSKSQ--LSQLCESHLRRENLGQDQAE
SUDV_2012_KC545389                                                   ---VD-----------DAKLRALLTLSAVLVRKFSKSQ--LSQLCESHLRRENLGQDQAE
SUDV_2012_KC545390                                                   ---VD-----------DAKLRALLTLSAVLVRKFSKSQ--LSQLCESHLRRENLGQDQAE
SUDV_2012_KC545391                                                   ---VD-----------DAKLRALLTLSAVLVRKFSKSQ--LSQLCESHLRRENLGQDQAE
SUDV_2012_KC545392                                                   ---VD-----------DAKLRALLTLSAVLVRKFSKSQ--LSQLCESHLRRENLGQDQAE
EBOV_2002_KC242800                                                   ---TE-----------DSKLRALLTLCAVMTRKFSKSQ--LSLLCETHLRREGLGQDQAE
EBOV_1996_KC242794                                                   ---IE-----------DSKLRALLTLCAVMTRKFSKSQ--LSLLCETHLRREGLGQDQAE
EBOV_1994_KC242792                                                   ---IE-----------DSKLRALLTLCAVMTRKFSKSQ--LSLLCETHLRREGLGQDQAE
EBOV_1996_KC242793                                                   ---IE-----------DSKLRALLTLCAVMTRKFSKSQ--LSLLCETHLRREGLGQDQAE
VP30EBOV|EM_076615_EMLab                                             ---IE-----------DSKLRALLTLCAVMTRKFSKSQ--LSLLCETHLRHEGLGQDQAE
EBOV_1976_KC242801                                                   ---IE-----------DSKLRALLTLCAVMTRKFSKSQ--LSLLCETHLRREGLGQDQAE
EBOV_1976_NC002549                                                   ---IE-----------DSKLRALLTLCAVMTRKFSKSQ--LSLLCETHLRREGLGQDQAE
EBOV_1977_KC242791                                                   ---IE-----------DSKLRALLTLCAVMTRKFSKSQ--LSLLCETHLRREGLGQDQAE
EBOV_1995_AY354458                                                   ---IE-----------DSKLRALLTLCAVMTRKFSKSQ--LSLLCETHLRREGLGQDQAE
EBOV_1995_JQ352763                                                   ---IE-----------DSKLRALLTLCAVMTRKFSKSQ--LSLLCETHLRREGLGQDQAE
EBOV_1995_KC242796                                                   ---IE-----------DSKLRALLTLCAVMTRKFSKSQ--LSLLCETHLRREGLGQDQAE
EBOV_1995_KC242799                                                   ---IE-----------DSKLRALLTLCAVMTRKFSKSQ--LSLLCETHLRREGLGQDQAE
EBOV_2007_HQ613403                                                   ---IE-----------DSKLRALLTLCAVMTRKFSKSQ--LSLLCETHLRREGLGQDQAE
EBOV_2007_KC242784                                                   ---IE-----------DSKLRALLTLCAVMTRKFSKSQ--LSLLCETHLRREGLGQDQAE
EBOV_2007_KC242786                                                   ---IE-----------DSKLRALLTLCAVMTRKFSKSQ--LSLLCETHLRREGLGQDQAE
EBOV_2007_KC242787                                                   ---IE-----------DSKLRALLTLCAVMTRKFSKSQ--LSLLCETHLRREGLGQDQAE
EBOV_2007_KC242789                                                   ---IE-----------DSKLRALLTLCAVMTRKFSKSQ--LSLLCETHLRREGLGQDQAE
EBOV_2007_KC242785                                                   ---IE-----------DSKLRALLTLCAVMTRKFSKSQ--LSLLCETHLRREGLGQDQAE
EBOV_2007_KC242790                                                   ---IE-----------DSKLRALLTLCAVMTRKFSKSQ--LSLLCETHLRREGLGQDQAE
EBOV_2007_KC242788                                                   ---IE-----------DSKLRALLTLCAVMTRKFSKSQ--LSLLCETHLRREGLGQDQAE
EBOV_2008_HQ613402                                                   ---IE-----------DSKLRALLTLCAVMTRKFSKSQ--LSLLCETHLRREGLGQDQAE
VP30gi|807052840|gb|KR105337_1|_VP30gi|807052840|gb|KR105337.1|      ---IE-----------DSKLRALLTLCAVMTRKFSKSQ--LSLLCETHLRREGLGQDQAE
BDBV_2007_FJ217161                                                   ---ID-----------DSRLRALLTLCAVMTRKFSKSQ--LSLLCESHLRREGLGQDQSE
BDBV_2012_KC545393                                                   ---ID-----------DSRLRALLTLCAVMTRKFSKSQ--LSLLCESHLRREGLGQDQSE
BDBV_2012_KC545395                                                   ---ID-----------DSRLRALLTLCAVMTRKFSKSQ--LSLLCESHLRREGLGQDQSE
BDBV_2012_KC545394                                                   ---ID-----------DSRLRALLTLCAVMTRKFSKSQ--LSLLCESHLRREGLGQDQSE
BDBV_2012_KC545396                                                   ---ID-----------DSRLRALLTLCAVMTRKFSKSQ--LSLLCESHLRREGLGQDQSE
TAFV_1994_FJ217162                                                   ---ID-----------DSRLRALLTLCAVMTRKFSKSQ--LSLLCESHLRREGLGQDQSE
VP30gi|807052410|gb|KR105294_1|_VP30gi|807052410|gb|KR105294.1|      VRLVDQXNNNXIXLHPRTRAXQIQRLMISSKR------KVPKLPCXHXSRRQNTGRDKTS
VP30gi|807051581|gb|KR105211_1|_VP30gi|807051581|gb|KR105211.1|      VRLVDQXNNNXIXLHPRTRAXQIQRLMISSKR------KVPKLPCXHXSRRQNTGRDKTS
VP30EBOV|EM_074354_EMLab                                             VRLVDQXNNNXIXLHPRTRAXQIQRLMISSKR------KVQKLPCXHXSRRQNTGRDKTS
VP30EBOV|EM_076770_EMLab                                             VRLVDQXNNNXIXLHPRTRAXQIQRLMISSKR------KVPKLPCXHXSRRQNTGRDKTS
VP30gi|807052830|gb|KR105336_1|_VP30gi|807052830|gb|KR105336.1|      VRLVDQXNNNXIXLHPRTRAXQIQRLMISSKR------KVPKLPCXHXSRRQNTGRDKTS
VP30NGA_Mainland_10                                                  VRLVDQXNNNXIXLHPRTRAXQIQRLMISSKR------KVPKLPCXHXSRRQNTGRDKTS
VP30EBOV|EM_000015_EMLab                                             VRLVDQXNNNXIXLHPRTRAXQIQRLMISSKR------KVPKLPCXHXSRRQNTGRDKTS
VP30EBOV|EM_000028_EMLab                                             VRLVDQXNNNXIXLHPRTRAXQIQRLMISSKR------KVPKLPCXHXSRRQNTGRDKTS
VP30EBOV|EM_000127_EMLab                                             VRLVDQXNNNXIXLHPRTRAXQIQRLMISSKR------KVPKLPCXHXSRRQNTGRDKTS
VP30EBOV|EM_000218_EMLab                                             VRLVDQXNNNXIXLHPRTRAXQIQRLMISSKR------KVPKLPCXHXSRRQNTGRDKTS
VP30EBOV|EM_00032Z_EMLab                                             VRLVDQXNNNXIXLHPRTRAXQIQRLMISSKR------KVPKLPCXHXSRRQNTGRDKTS
VP30EBOV|EM_000501_EMLab                                             VRLVDQXNNNXIXLHPRTRAXQIQRLMISSKR------KVPKLPCXHXSRRQNTGRDKTS
VP30EBOV|EM_000502_EMLab                                             VRLVDQXNNNXIXLHPRTRAXQIQRLMISSKR------KVPKLPCXHXSRRQNTGRDKTS
VP30EBOV|EM_000921_EMLab                                             VRLVDQXNNNXIXLHPRTRAXQIQRLMISSKR------KVPKLPCXHXSRRQNTGRDKTS
VP30EBOV|EM_000925_EMLab                                             VRLVDQXNNNXIXLHPRTRAXQIQRLMISSKR------KVPKLPCXHXSRRQNTGRDKTS
VP30EBOV|EM_000982_EMLab                                             VRLVDQXNNNXIXLHPRTRAXQIQRLMISSKR------KVPKLPCXHXSRRQNTGRDKTS
VP30EBOV|EM_000983_EMLab                                             VRLVDQXNNNXIXLHPRTRAXQIQRLMISSKR------KVPKLPCXHXSRRQNTGRDKTS
VP30EBOV|EM_001101_EMLab                                             VRLVDQXNNNXIXLHPRTRAXQIQRLMISSKR------KVPKLPCXHXSRRQNTGRDKTS
VP30EBOV|EM_001102_EMLab                                             VRLVDQXNNNXIXLHPRTRAXQIQRLMISSKR------KVPKLPCXHXSRRQNTGRDKTS
VP30EBOV|EM_004192_EMLab                                             VRLVDQXNNNXIXLHPRTRAXQIQRLMISSKR------KVPKLPCXHXSRRQNTGRDKTS
VP30EBOV|EM_004503_EMLab                                             VRLVDQXNNNXIXLHPRTRAXQIQRLMISSKR------KVPKLPCXHXSRRQNTGRDKTS
VP30EBOV|EM_004555_EMLab                                             VRLVDQXNNNXIXLHPRTRAXQIQRLMISSKR------KVPKLPCXHXSRRQNTGRDKTS
VP30EBOV|EM_004563_EMLab                                             VRLVDQXNNNXIXLHPRTRAXQIQRLMISSKR------KVPKLPCXHXSRRQNTGRDKTS
VP30EBOV|EM_004580_EMLab                                             VRLVDQXNNNXIXLHPRTRAXQIQRLMISSKR------KVPKLPCXHXSRRQNTGRDKTS
VP30EBOV|EM_074349_EMLab                                             VRLVDQXNNNXIXLHPRTRAXQIQRLMISSKR------KVPKLPCXHXSRRQNTGRDKTS
VP30EBOV|EM_074350_EMLab                                             VRLVDQXNNNXIXLHPRTRAXQIQRLMISSKR------KVPKLPCXHXSRRQNTGRDKTS
VP30EBOV|EM_074351_EMLab                                             VRLVDQXNNNXIXLHPRTRAXQIQRLMISSKR------KVPKLPCXHXSRRQNTGRDKTS
VP30EBOV|EM_074352_EMLab                                             VRLVDQXNNNXIXLHPRTRAXQIQRLMISSKR------KVPKLPCXHXSRRQNTGRDKTS
VP30EBOV|EM_074353_EMLab                                             VRLVDQXNNNXIXLHPRTRAXQIQRLMISSKR------KVPKLPCXHXSRRQNTGRDKTS
VP30EBOV|EM_074391_EMLab                                             VRLVDQXNNNXIXLHPRTRAXQIQRLMISSKR------KVPKLPCXHXSRRQNTGRDKTS
VP30EBOV|EM_074392_EMLab                                             VRLVDQXNNNXIXLHPRTRAXQIQRLMISSKR------KVPKLPCXHXSRRQNTGRDKTS
VP30EBOV|EM_074462_EMLab                                             VRLVDQXNNNXIXLHPRTRAXQIQRLMISSKR------KVPKLPCXHXSRRQNTGRDKTS
VP30EBOV|EM_074548_EMLab                                             VRLVDQXNNNXIXLHPRTRAXQIQRLMISSKR------KVPKLPCXHXSRRQNTGRDKTS
VP30EBOV|EM_074785_EMLab                                             VRLVDQXNNNXIXLHPRTRAXQIQRLMISSKR------KVPKLPCXHXSRRQNTGRDKTS
VP30EBOV|EM_074821_EMLab                                             VRLVDQXNNNXIXLHPRTRAXQIQRLMISSKR------KVPKLPCXHXSRRQNTGRDKTS
VP30EBOV|EM_074822_EMLab                                             VRLVDQXNNNXIXLHPRTRAXQIQRLMISSKR------KVPKLPCXHXSRRQNTGRDKTS
VP30EBOV|EM_075043_EMLab                                             VRLVDQXNNNXIXLHPRTRAXQIQRLMISSKR------KVPKLPCXHXSRRQNTGRDKTS
VP30EBOV|EM_075076_EMLab                                             VRLVDQXNNNXIXLHPRTRAXQIQRLMISSKR------KVPKLPCXHXSRRQNTGRDKTS
VP30EBOV|EM_075368_EMLab                                             VRLVDQXNNNXIXLHPRTRAXQIQRLMISSKR------KVPKLPCXHXSRRQNTGRDKTS
VP30EBOV|EM_075373_EMLab                                             VRLVDQXNNNXIXLHPRTRAXQIQRLMISSKR------KVPKLPCXHXSRRQNTGRDKTS
VP30EBOV|EM_075435_EMLab                                             VRLVDQXNNNXIXLHPRTRAXQIQRLMISSKR------KVPKLPCXHXSRRQNTGRDKTS
VP30EBOV|EM_075447_EMLab                                             VRLVDQXNNNXIXLHPRTRAXQIQRLMISSKR------KVPKLPCXHXSRRQNTGRDKTS
VP30EBOV|EM_075928_EMLab                                             VRLVDQXNNNXIXLHPRTRAXQIQRLMISSKR------KVPKLPCXHXSRRQNTGRDKTS
VP30EBOV|EM_075929_EMLab                                             VRLVDQXNNNXIXLHPRTRAXQIQRLMISSKR------KVPKLPCXHXSRRQNTGRDKTS
VP30EBOV|EM_075930_EMLab                                             VRLVDQXNNNXIXLHPRTRAXQIQRLMISSKR------KVPKLPCXHXSRRQNTGRDKTS
VP30EBOV|EM_075931_EMLab                                             VRLVDQXNNNXIXLHPRTRAXQIQRLMISSKR------KVPKLPCXHXSRRQNTGRDKTS
VP30EBOV|EM_075932_EMLab                                             VRLVDQXNNNXIXLHPRTRAXQIQRLMISSKR------KVPKLPCXHXSRRQNTGRDKTS
VP30EBOV|EM_076138_EMLab                                             VRLVDQXNNNXIXLHPRTRAXQIQRLMISSKR------KVPKLPCXHXSRRQNTGRDKTS
VP30EBOV|EM_076193_EMLab                                             VRLVDQXNNNXIXLHPRTRAXQIQRLMISSKR------KVPKLPCXHXSRRQNTGRDKTS
VP30EBOV|EM_076217_EMLab                                             VRLVDQXNNNXIXLHPRTRAXQIQRLMISSKR------KVPKLPCXHXSRRQNTGRDKTS
VP30EBOV|EM_076322_EMLab                                             VRLVDQXNNNXIXLHPRTRAXQIQRLMISSKR------KVPKLPCXHXSRRQNTGRDKTS
VP30EBOV|EM_076533_EMLab                                             VRLVDQXNNNXIXLHPRTRAXQIQRLMISSKR------KVPKLPCXHXSRRQNTGRDKTS
VP30EBOV|EM_076534_EMLab                                             VRLVDQXNNNXIXLHPRTRAXQIQRLMISSKR------KVPKLPCXHXSRRQNTGRDKTS
VP30EBOV|EM_076610_EMLab                                             VRLVDQXNNNXIXLHPRTRAXQIQRLMISSKR------KVPKLPCXHXSRRQNTGRDKTS
VP30EBOV|EM_076769_EMLab                                             VRLVDQXNNNXIXLHPRTRAXQIQRLMISSKR------KVPKLPCXHXSRRQNTGRDKTS
VP30EBOV|EM_076948_EMLab                                             VRLVDQXNNNXIXLHPRTRAXQIQRLMISSKR------KVPKLPCXHXSRRQNTGRDKTS
VP30EBOV|EM_076949_EMLab                                             VRLVDQXNNNXIXLHPRTRAXQIQRLMISSKR------KVPKLPCXHXSRRQNTGRDKTS
VP30EBOV|EM_076951_EMLab                                             VRLVDQXNNNXIXLHPRTRAXQIQRLMISSKR------KVPKLPCXHXSRRQNTGRDKTS
VP30EBOV|EM_078555_EMLab                                             VRLVDQXNNNXIXLHPRTRAXQIQRLMISSKR------KVPKLPCXHXSRRQNTGRDKTS
VP30EBOV|EM_078608_EMLab                                             VRLVDQXNNNXIXLHPRTRAXQIQRLMISSKR------KVPKLPCXHXSRRQNTGRDKTS
VP30EBOV|EM_078654_EMLab                                             VRLVDQXNNNXIXLHPRTRAXQIQRLMISSKR------KVPKLPCXHXSRRQNTGRDKTS
VP30EBOV|EM_078683_EMLab                                             VRLVDQXNNNXIXLHPRTRAXQIQRLMISSKR------KVPKLPCXHXSRRQNTGRDKTS
VP30EBOV|EM_078697_EMLab                                             VRLVDQXNNNXIXLHPRTRAXQIQRLMISSKR------KVPKLPCXHXSRRQNTGRDKTS
VP30EBOV|EM_078709_EMLab                                             VRLVDQXNNNXIXLHPRTRAXQIQRLMISSKR------KVPKLPCXHXSRRQNTGRDKTS
VP30EBOV|EM_080003_EMLab                                             VRLVDQXNNNXIXLHPRTRAXQIQRLMISSKR------KVPKLPCXHXSRRQNTGRDKTS
VP30EBOV|EM_080165_EMLab                                             VRLVDQXNNNXIXLHPRTRAXQIQRLMISSKR------KVPKLPCXHXSRRQNTGRDKTS
VP30EBOV|EM_080261_EMLab                                             VRLVDQXNNNXIXLHPRTRAXQIQRLMISSKR------KVPKLPCXHXSRRQNTGRDKTS
VP30EBOV|EM_080265_EMLab                                             VRLVDQXNNNXIXLHPRTRAXQIQRLMISSKR------KVPKLPCXHXSRRQNTGRDKTS
VP30EBOV|EM_080269_EMLab                                             VRLVDQXNNNXIXLHPRTRAXQIQRLMISSKR------KVPKLPCXHXSRRQNTGRDKTS
VP30NGA_061232                                                       VRLVDQXNNNXIXLHPRTRAXQIQRLMISSKR------KVPKLPCXHXSRRQNTGRDKTS
VP30NGA_DHB_001_07_14                                                VRLVDQXNNNXIXLHPRTRAXQIQRLMISSKR------KVPKLPCXHXSRRQNTGRDKTS
VP30NGA_DHB_009_08_14                                                VRLVDQXNNNXIXLHPRTRAXQIQRLMISSKR------KVPKLPCXHXSRRQNTGRDKTS
VP30NGA_DHB_010_08_14                                                VRLVDQXNNNXIXLHPRTRAXQIQRLMISSKR------KVPKLPCXHXSRRQNTGRDKTS
VP30NGA_DHB_012_08_14                                                VRLVDQXNNNXIXLHPRTRAXQIQRLMISSKR------KVPKLPCXHXSRRQNTGRDKTS
VP30NGA_DHB_013_08_14                                                VRLVDQXNNNXIXLHPRTRAXQIQRLMISSKR------KVPKLPCXHXSRRQNTGRDKTS
VP30NGA_DHB_015_09_14                                                VRLVDQXNNNXIXLHPRTRAXQIQRLMISSKR------KVPKLPCXHXSRRQNTGRDKTS
VP30NGA_DHB_016_08_14                                                VRLVDQXNNNXIXLHPRTRAXQIQRLMISSKR------KVPKLPCXHXSRRQNTGRDKTS
VP30NGA_DHB_018_08_14                                                VRLVDQXNNNXIXLHPRTRAXQIQRLMISSKR------KVPKLPCXHXSRRQNTGRDKTS
VP30NGA_DHB_019_08_14                                                VRLVDQXNNNXIXLHPRTRAXQIQRLMISSKR------KVPKLPCXHXSRRQNTGRDKTS
VP30GIN_2014_Conakry_505_2014_Jul_24                                 VRLVDQXNNNXIXLHPRTRAXQIQRLMISSKR------KVPKLPCXHXSRRQNTGRDKTS
VP30GIN_2014_Conakry_509_2014_Jul_24                                 VRLVDQXNNNXIXLHPRTRAXQIQRLMISSKR------KVPKLPCXHXSRRQNTGRDKTS
VP30GIN_2014_Conakry_573_2014_Aug_2                                  VRLVDQXNNNXIXLHPRTRAXQIQRLMISSKR------KVPKLPCXHXSRRQNTGRDKTS
VP30GIN_2014_Gueckedou_633_2014_Aug_12                               VRLVDQXNNNXIXLHPRTRAXQIQRLMISSKR------KVPKLPCXHXSRRQNTGRDKTS
VP30GIN_2014_Macenta_645_2014_Aug_14                                 VRLVDQXNNNXIXLHPRTRAXQIQRLMISSKR------KVPKLPCXHXSRRQNTGRDKTS
VP30GIN_2014_Conakry_653_2014_Aug_15                                 VRLVDQXNNNXIXLHPRTRAXQIQRLMISSKR------KVPKLPCXHXSRRQNTGRDKTS
VP30GIN_2014_Conakry_657_2014_Aug_16                                 VRLVDQXNNNXIXLHPRTRAXQIQRLMISSKR------KVPKLPCXHXSRRQNTGRDKTS
VP30GIN_2014_Conakry_678_2014_Aug_19                                 VRLVDQXNNNXIXLHPRTRAXQIQRLMISSKR------KVPKLPCXHXSRRQNTGRDKTS
VP30GIN_2014_Conakry_684_2014_Aug_20                                 VRLVDQXNNNXIXLHPRTRAXQIQRLMISSKR------KVPKLPCXHXSRRQNTGRDKTS
VP30GIN_2014_Conakry_691_2014_Aug_21                                 VRLVDQXNNNXIXLHPRTRAXQIQRLMISSKR------KVPKLPCXHXSRRQNTGRDKTS
VP30GIN_2014_Conakry_701_2014_Aug_22                                 VRLVDQXNNNXIXLHPRTRAXQIQRLMISSKR------KVPKLPCXHXSRRQNTGRDKTS
VP30GIN_2014_Conakry_740_2014_Aug_26                                 VRLVDQXNNNXIXLHPRTRAXQIQRLMISSKR------KVPKLPCXHXSRRQNTGRDKTS
VP30GIN_2014_Conakry_786_2014_Aug_28                                 VRLVDQXNNNXIXLHPRTRAXQIQRLMISSKR------KVPKLPCXHXSRRQNTGRDKTS
VP30GIN_2014_Conakry_787_2014_Aug_28                                 VRLVDQXNNNXIXLHPRTRAXQIQRLMISSKR------KVPKLPCXHXSRRQNTGRDKTS
VP30GIN_2014_Dubreka_789_2014_Aug_29                                 VRLVDQXNNNXIXLHPRTRAXQIQRLMISSKR------KVPKLPCXHXSRRQNTGRDKTS
VP30GIN_2014_Coyah_955_2014_Sep_11                                   VRLVDQXNNNXIXLHPRTRAXQIQRLMISSKR------KVPKLPCXHXSRRQNTGRDKTS
VP30GIN_2014_Conakry_976_2014_Sep_14                                 VRLVDQXNNNXIXLHPRTRAXQIQRLMISSKR------KVPKLPCXHXSRRQNTGRDKTS
VP30GIN_2014_Forecariah_989_2014_Sep_15                              VRLVDQXNNNXIXLHPRTRAXQIQRLMISSKR------KVPKLPCXHXSRRQNTGRDKTS
VP30GIN_2014_Conakry_1059_2014_Sep_21                                VRLVDQXNNNXIXLHPRTRAXQIQRLMISSKR------KVPKLPCXHXSRRQNTGRDKTS
VP30GIN_2014_Coyah_1063_2014_Sep_21                                  VRLVDQXNNNXIXLHPRTRAXQIQRLMISSKR------KVPKLPCXHXSRRQNTGRDKTS
VP30GIN_2014_Forecariah_1069_2014_Sep_21                             VRLVDQXNNNXIXLHPRTRAXQIQRLMISSKR------KVPKLPCXHXSRRQNTGRDKTS
VP30GIN_2014_Conakry_1081_2014_Sep_22                                VRLVDQXNNNXIXLHPRTRAXQIQRLMISSKR------KVPKLPCXHXSRRQNTGRDKTS
VP30GIN_2014_Dalaba_1116_2014_Sep_24                                 VRLVDQXNNNXIXLHPRTRAXQIQRLMISSKR------KVPKLPCXHXSRRQNTGRDKTS
VP30GIN_2014_Conakry_1120_2014_Sep_25                                VRLVDQXNNNXIXLHPRTRAXQIQRLMISSKR------KVPKLPCXHXSRRQNTGRDKTS
VP30GIN_2014_Conakry_1121_2014_Sep_25                                VRLVDQXNNNXIXLHPRTRAXQIQRLMISSKR------KVPKLPCXHXSRRQNTGRDKTS
VP30GIN_2014_Conakry_1205_2014_Oct_2                                 VRLVDQXNNNXIXLHPRTRAXQIQRLMISSKR------KVPKLPCXHXSRRQNTGRDKTS
VP30GIN_2014_Conakry_1210_2014_Oct_2                                 VRLVDQXNNNXIXLHPRTRAXQIQRLMISSKR------KVPKLPCXHXSRRQNTGRDKTS
VP30GIN_2014_Dalaba_1211_2014_Oct_2                                  VRLVDQXNNNXIXLHPRTRAXQIQRLMISSKR------KVPKLPCXHXSRRQNTGRDKTS
VP30GIN_2014_Coyah_1274_2014_Oct_4                                   VRLVDQXNNNXIXLHPRTRAXQIQRLMISSKR------KVPKLPCXHXSRRQNTGRDKTS
VP30GIN_2014_Coyah_1339_2014_Oct_8                                   VRLVDQXNNNXIXLHPRTRAXQIQRLMISSKR------KVPKLPCXHXSRRQNTGRDKTS
VP30GIN_2014_Conakry_1340_2014_Oct_8                                 VRLVDQXNNNXIXLHPRTRAXQIQRLMISSKR------KVPKLPCXHXSRRQNTGRDKTS
VP30GIN_2014_Conakry_1342_2014_Oct_8                                 VRLVDQXNNNXIXLHPRTRAXQIQRLMISSKR------KVPKLPCXHXSRRQNTGRDKTS
VP30GIN_2014_Coyah_1355_2014_Oct_9                                   VRLVDQXNNNXIXLHPRTRAXQIQRLMISSKR------KVPKLPCXHXSRRQNTGRDKTS
VP30GIN_2014_Forecariah_1365_2014_Oct_9                              VRLVDQXNNNXIXLHPRTRAXQIQRLMISSKR------KVPKLPCXHXSRRQNTGRDKTS
VP30GIN_2014_Conakry_1371_2014_Oct_10                                VRLVDQXNNNXIXLHPRTRAXQIQRLMISSKR------KVPKLPCXHXSRRQNTGRDKTS
VP30GIN_2014_Conakry_1445_2014_Oct_14                                VRLVDQXNNNXIXLHPRTRAXQIQRLMISSKR------KVPKLPCXHXSRRQNTGRDKTS
VP30GIN_2014_Conakry_1480_2014_Oct_15                                VRLVDQXNNNXIXLHPRTRAXQIQRLMISSKR------KVPKLPCXHXSRRQNTGRDKTS
VP30GIN_2014_Conakry_1561_2014_Oct_19                                VRLVDQXNNNXIXLHPRTRAXQIQRLMISSKR------KVPKLPCXHXSRRQNTGRDKTS
VP30GIN_2014_Forecariah_1567_2014_Oct_18                             VRLVDQXNNNXIXLHPRTRAXQIQRLMISSKR------KVPKLPCXHXSRRQNTGRDKTS
VP30GIN_2014_Forecariah_1568_2014_Oct_18                             VRLVDQXNNNXIXLHPRTRAXQIQRLMISSKR------KVPKLPCXHXSRRQNTGRDKTS
VP30GIN_2014_Forecariah_1571_2014_Oct_20                             VRLVDQXNNNXIXLHPRTRAXQIQRLMISSKR------KVPKLPCXHXSRRQNTGRDKTS
VP30GIN_2014_Nzeerekore_1622_2014_Oct_22                             VRLVDQXNNNXIXLHPRTRAXQIQRLMISSKR------KVPKLPCXHXSRRQNTGRDKTS
VP30GIN_2014_Forecariah_1623_2014_Oct_24                             VRLVDQXNNNXIXLHPRTRAXQIQRLMISSKR------KVPKLPCXHXSRRQNTGRDKTS
VP30GIN_2014_Conakry_1651_2014_Oct_24                                VRLVDQXNNNXIXLHPRTRAXQIQRLMISSKR------KVPKLPCXHXSRRQNTGRDKTS
VP30GIN_2014_Conakry_1027_2014_Sep_18                                VRLVDQXNNNXIXLHPRTRAXQIQRLMISSKR------KVPKLPCXHXSRRQNTGRDKTS
VP30GIN_2014_Conakry_1039_2014_Sep_19                                VRLVDQXNNNXIXLHPRTRAXQIQRLMISSKR------KVPKLPCXHXSRRQNTGRDKTS
VP30GIN_2014_Conakry_1128_2014_Sep_25                                VRLVDQXNNNXIXLHPRTRAXQIQRLMISSKR------KVPKLPCXHXSRRQNTGRDKTS
VP30GIN_2014_Conakry_1149_2014_Sep_27                                VRLVDQXNNNXIXLHPRTRAXQIQRLMISSKR------KVPKLPCXHXSRRQNTGRDKTS
VP30GIN_2014_Conakry_1215_2014_Oct_02                                VRLVDQXNNNXIXLHPRTRAXQIQRLMISSKR------KVPKLPCXHXSRRQNTGRDKTS
VP30GIN_2014_Conakry_1250_2014_Oct_04                                VRLVDQXNNNXIXLHPRTRAXQIQRLMISSKR------KVPKLPCXHXSRRQNTGRDKTS
VP30GIN_2014_Conakry_742_2014_Aug_26                                 VRLVDQXNNNXIXLHPRTRAXQIQRLMISSKR------KVPKLPCXHXSRRQNTGRDKTS
VP30GIN_2014_Conakry_768_2014_Aug_27                                 VRLVDQXNNNXIXLHPRTRAXQIQRLMISSKR------KVPKLPCXHXSRRQNTGRDKTS
VP30GIN_2014_Coyah_1279_2014_Oct_04                                  VRLVDQXNNNXIXLHPRTRAXQIQRLMISSKR------KVPKLPCXHXSRRQNTGRDKTS
VP30gi|807052960|gb|KR105349_1|_VP30gi|807052960|gb|KR105349.1|      VRLVDQXNNNXIXLHPRTRAXQIQRLMISSKR------KVPKLPCXHXSRRQNTGRDKTS
VP30gi|807052950|gb|KR105348_1|_VP30gi|807052950|gb|KR105348.1|      VRLVDQXNNNXIXLHPRTRAXQIQRLMISSKR------KVPKLPCXHXSRRQNTGRDKTS
VP30gi|807052940|gb|KR105347_1|_VP30gi|807052940|gb|KR105347.1|      VRLVDQXNNNXIXLHPRTRAXQIQRLMISSKR------KVPKLPCXHXSRRQNTGRDKTS
VP30gi|807052930|gb|KR105346_1|_VP30gi|807052930|gb|KR105346.1|      VRLVDQXNNNXIXLHPRTRAXQIQRLMISSKR------KVPKLPCXHXSRRQNTGRDKTS
VP30gi|807052920|gb|KR105345_1|_VP30gi|807052920|gb|KR105345.1|      VRLVDQXNNNXIXLHPRTRAXQIQRLMISSKR------KVPKLPCXHXSRRQNTGRDKTS
VP30gi|807052910|gb|KR105344_1|_VP30gi|807052910|gb|KR105344.1|      VRLVDQXNNNXIXLHPRTRAXQIQRLMISSKR------KVPKLPCXHXSRRQNTGRDKTS
VP30gi|807052880|gb|KR105341_1|_VP30gi|807052880|gb|KR105341.1|      VRLVDQXNNNXIXLHPRTRAXQIQRLMISSKR------KVPKLPCXHXSRRQNTGRDKTS
VP30gi|807052860|gb|KR105339_1|_VP30gi|807052860|gb|KR105339.1|      VRLVDQXNNNXIXLHPRTRAXQIQRLMISSKR------KVPKLPCXHXSRRQNTGRDKTS
VP30gi|807052850|gb|KR105338_1|_VP30gi|807052850|gb|KR105338.1|      VRLVDQXNNNXIXLHPRTRAXQIQRLMISSKR------KVPKLPCXHXSRRQNTGRDKTS
VP30gi|807052810|gb|KR105334_1|_VP30gi|807052810|gb|KR105334.1|      VRLVDQXNNNXIXLHPRTRAXQIQRLMISSKR------KVPKLPCXHXSRRQNTGRDKTS
VP30gi|807052790|gb|KR105332_1|_VP30gi|807052790|gb|KR105332.1|      VRLVDQXNNNXIXLHPRTRAXQIQRLMISSKR------KVPKLPCXHXSRRQNTGRDKTS
VP30gi|807052780|gb|KR105331_1|_VP30gi|807052780|gb|KR105331.1|      VRLVDQXNNNXIXLHPRTRAXQIQRLMISSKR------KVPKLPCXHXSRRQNTGRDKTS
VP30gi|807052760|gb|KR105329_1|_VP30gi|807052760|gb|KR105329.1|      VRLVDQXNNNXIXLHPRTRAXQIQRLMISSKR------KVPKLPCXHXSRRQNTGRDKTS
VP30gi|807052750|gb|KR105328_1|_VP30gi|807052750|gb|KR105328.1|      VRLVDQXNNNXIXLHPRTRAXQIQRLMISSKR------KVPKLPCXHXSRRQNTGRDKTS
VP30gi|807052740|gb|KR105327_1|_VP30gi|807052740|gb|KR105327.1|      VRLVDQXNNNXIXLHPRTRAXQIQRLMISSKR------KVPKLPCXHXSRRQNTGRDKTS
VP30gi|807052730|gb|KR105326_1|_VP30gi|807052730|gb|KR105326.1|      VRLVDQXNNNXIXLHPRTRAXQIQRLMISSKR------KVPKLPCXHXSRRQNTGRDKTS
VP30gi|807052720|gb|KR105325_1|_VP30gi|807052720|gb|KR105325.1|      VRLVDQXNNNXIXLHPRTRAXQIQRLMISSKR------KVPKLPCXHXSRRQNTGRDKTS
VP30gi|807052700|gb|KR105323_1|_VP30gi|807052700|gb|KR105323.1|      VRLVDQXNNNXIXLHPRTRAXQIQRLMISSKR------KVPKLPCXHXSRRQNTGRDKTS
VP30gi|807052690|gb|KR105322_1|_VP30gi|807052690|gb|KR105322.1|      VRLVDQXNNNXIXLHPRTRAXQIQRLMISSKR------KVPKLPCXHXSRRQNTGRDKTS
VP30gi|807052680|gb|KR105321_1|_VP30gi|807052680|gb|KR105321.1|      VRLVDQXNNNXIXLHPRTRAXQIQRLMISSKR------KVPKLPCXHXSRRQNTGRDKTS
VP30gi|807052660|gb|KR105319_1|_VP30gi|807052660|gb|KR105319.1|      VRLVDQXNNNXIXLHPRTRAXQIQRLMISSKR------KVPKLPCXHXSRRQNTGRDKTS
VP30gi|807052650|gb|KR105318_1|_VP30gi|807052650|gb|KR105318.1|      VRLVDQXNNNXIXLHPRTRAXQIQRLMISSKR------KVPKLPCXHXSRRQNTGRDKTS
VP30gi|807052640|gb|KR105317_1|_VP30gi|807052640|gb|KR105317.1|      VRLVDQXNNNXIXLHPRTRAXQIQRLMISSKR------KVPKLPCXHXSRRQNTGRDKTS
VP30gi|807052630|gb|KR105316_1|_VP30gi|807052630|gb|KR105316.1|      VRLVDQXNNNXIXLHPRTRAXQIQRLMISSKR------KVPKLPCXHXSRRQNTGRDKTS
VP30gi|807052620|gb|KR105315_1|_VP30gi|807052620|gb|KR105315.1|      VRLVDQXNNNXIXLHPRTRAXQIQRLMISSKR------KVPKLPCXHXSRRQNTGRDKTS
VP30gi|807052610|gb|KR105314_1|_VP30gi|807052610|gb|KR105314.1|      VRLVDQXNNNXIXLHPRTRAXQIQRLMISSKR------KVPKLPCXHXSRRQNTGRDKTS
VP30gi|807052600|gb|KR105313_1|_VP30gi|807052600|gb|KR105313.1|      VRLVDQXNNNXIXLHPRTRAXQIQRLMISSKR------KVPKLPCXHXSRRQNTGRDKTS
VP30gi|807052580|gb|KR105311_1|_VP30gi|807052580|gb|KR105311.1|      VRLVDQXNNNXIXLHPRTRAXQIQRLMISSKR------KVPKLPCXHXSRRQNTGRDKTS
VP30gi|807052570|gb|KR105310_1|_VP30gi|807052570|gb|KR105310.1|      VRLVDQXNNNXIXLHPRTRAXQIQRLMISSKR------KVPKLPCXHXSRRQNTGRDKTS
VP30gi|807052560|gb|KR105309_1|_VP30gi|807052560|gb|KR105309.1|      VRLVDQXNNNXIXLHPRTRAXQIQRLMISSKR------KVPKLPCXHXSRRQNTGRDKTS
VP30gi|807052540|gb|KR105307_1|_VP30gi|807052540|gb|KR105307.1|      VRLVDQXNNNXIXLHPRTRAXQIQRLMISSKR------KVPKLPCXHXSRRQNTGRDKTS
VP30gi|807052530|gb|KR105306_1|_VP30gi|807052530|gb|KR105306.1|      VRLVDQXNNNXIXLHPRTRAXQIQRLMISSKR------KVPKLPCXHXSRRQNTGRDKTS
VP30gi|807052520|gb|KR105305_1|_VP30gi|807052520|gb|KR105305.1|      VRLVDQXNNNXIXLHPRTRAXQIQRLMISSKR------KVPKLPCXHXSRRQNTGRDKTS
VP30gi|807052510|gb|KR105304_1|_VP30gi|807052510|gb|KR105304.1|      VRLVDQXNNNXIXLHPRTRAXQIQRLMISSKR------KVPKLPCXHXSRRQNTGRDKTS
VP30gi|807052500|gb|KR105303_1|_VP30gi|807052500|gb|KR105303.1|      VRLVDQXNNNXIXLHPRTRAXQIQRLMISSKR------KVPKLPCXHXSRRQNTGRDKTS
VP30gi|807052490|gb|KR105302_1|_VP30gi|807052490|gb|KR105302.1|      VRLVDQXNNNXIXLHPRTRAXQIQRLMISSKR------KVPKLPCXHXSRRQNTGRDKTS
VP30gi|807052480|gb|KR105301_1|_VP30gi|807052480|gb|KR105301.1|      VRLVDQXNNNXIXLHPRTRAXQIQRLMISSKR------KVPKLPCXHXSRRQNTGRDKTS
VP30gi|807052470|gb|KR105300_1|_VP30gi|807052470|gb|KR105300.1|      VRLVDQXNNNXIXLHPRTRAXQIQRLMISSKR------KVPKLPCXHXSRRQNTGRDKTS
VP30gi|807052460|gb|KR105299_1|_VP30gi|807052460|gb|KR105299.1|      VRLVDQXNNNXIXLHPRTRAXQIQRLMISSKR------KVPKLPCXHXSRRQNTGRDKTS
VP30gi|807052450|gb|KR105298_1|_VP30gi|807052450|gb|KR105298.1|      VRLVDQXNNNXIXLHPRTRAXQIQRLMISSKR------KVPKLPCXHXSRRQNTGRDKTS
VP30gi|807052440|gb|KR105297_1|_VP30gi|807052440|gb|KR105297.1|      VRLVDQXNNNXIXLHPRTRAXQIQRLMISSKR------KVPKLPCXHXSRRQNTGRDKTS
VP30gi|807052400|gb|KR105293_1|_VP30gi|807052400|gb|KR105293.1|      VRLVDQXNNNXIXLHPRTRAXQIQRLMISSKR------KVPKLPCXHXSRRQNTGRDKTS
VP30gi|807052390|gb|KR105292_1|_VP30gi|807052390|gb|KR105292.1|      VRLVDQXNNNXIXLHPRTRAXQIQRLMISSKR------KVPKLPCXHXSRRQNTGRDKTS
VP30gi|807052360|gb|KR105289_1|_VP30gi|807052360|gb|KR105289.1|      VRLVDQXNNNXIXLHPRTRAXQIQRLMISSKR------KVPKLPCXHXSRRQNTGRDKTS
VP30gi|807052330|gb|KR105286_1|_VP30gi|807052330|gb|KR105286.1|      VRLVDQXNNNXIXLHPRTRAXQIQRLMISSKR------KVPKLPCXHXSRRQNTGRDKTS
VP30gi|807052320|gb|KR105285_1|_VP30gi|807052320|gb|KR105285.1|      VRLVDQXNNNXIXLHPRTRAXQIQRLMISSKR------KVPKLPCXHXSRRQNTGRDKTS
VP30gi|807052310|gb|KR105284_1|_VP30gi|807052310|gb|KR105284.1|      VRLVDQXNNNXIXLHPRTRAXQIQRLMISSKR------KVPKLPCXHXSRRQNTGRDKTS
VP30gi|807052300|gb|KR105283_1|_VP30gi|807052300|gb|KR105283.1|      VRLVDQXNNNXIXLHPRTRAXQIQRLMISSKR------KVPKLPCXHXSRRQNTGRDKTS
VP30gi|807052290|gb|KR105282_1|_VP30gi|807052290|gb|KR105282.1|      VRLVDQXNNNXIXLHPRTRAXQIQRLMISSKR------KVPKLPCXHXSRRQNTGRDKTS
VP30gi|807052280|gb|KR105281_1|_VP30gi|807052280|gb|KR105281.1|      VRLVDQXNNNXIXLHPRTRAXQIQRLMISSKR------KVPKLPCXHXSRRQNTGRDKTS
VP30gi|807052270|gb|KR105280_1|_VP30gi|807052270|gb|KR105280.1|      VRLVDQXNNNXIXLHPRTRAXQIQRLMISSKR------KVPKLPCXHXSRRQNTGRDKTS
VP30gi|807052260|gb|KR105279_1|_VP30gi|807052260|gb|KR105279.1|      VRLVDQXNNNXIXLHPRTRAXQIQRLMISSKR------KVPKLPCXHXSRRQNTGRDKTS
VP30gi|807052250|gb|KR105278_1|_VP30gi|807052250|gb|KR105278.1|      VRLVDQXNNNXIXLHPRTRAXQIQRLMISSKR------KVPKLPCXHXSRRQNTGRDKTS
VP30gi|807052240|gb|KR105277_1|_VP30gi|807052240|gb|KR105277.1|      VRLVDQXNNNXIXLHPRTRAXQIQRLMISSKR------KVPKLPCXHXSRRQNTGRDKTS
VP30gi|807052230|gb|KR105276_1|_VP30gi|807052230|gb|KR105276.1|      VRLVDQXNNNXIXLHPRTRAXQIQRLMISSKR------KVPKLPCXHXSRRQNTGRDKTS
VP30gi|807052220|gb|KR105275_1|_VP30gi|807052220|gb|KR105275.1|      VRLVDQXNNNXIXLHPRTRAXQIQRLMISSKR------KVPKLPCXHXSRRQNTGRDKTS
VP30gi|807052200|gb|KR105273_1|_VP30gi|807052200|gb|KR105273.1|      VRLVDQXNNNXIXLHPRTRAXQIQRLMISSKR------KVPKLPCXHXSRRQNTGRDKTS
VP30gi|807052191|gb|KR105272_1|_VP30gi|807052191|gb|KR105272.1|      VRLVDQXNNNXIXLHPRTRAXQIQRLMISSKR------KVPKLPCXHXSRRQNTGRDKTS
VP30gi|807052181|gb|KR105271_1|_VP30gi|807052181|gb|KR105271.1|      VRLVDQXNNNXIXLHPRTRAXQIQRLMISSKR------KVPKLPCXHXSRRQNTGRDKTS
VP30gi|807052161|gb|KR105269_1|_VP30gi|807052161|gb|KR105269.1|      VRLVDQXNNNXIXLHPRTRAXQIQRLMISSKR------KVPKLPCXHXSRRQNTGRDKTS
VP30gi|807052151|gb|KR105268_1|_VP30gi|807052151|gb|KR105268.1|      VRLVDQXNNNXIXLHPRTRAXQIQRLMISSKR------KVPKLPCXHXSRRQNTGRDKTS
VP30gi|807052141|gb|KR105267_1|_VP30gi|807052141|gb|KR105267.1|      VRLVDQXNNNXIXLHPRTRAXQIQRLMISSKR------KVPKLPCXHXSRRQNTGRDKTS
VP30gi|807052131|gb|KR105266_1|_VP30gi|807052131|gb|KR105266.1|      VRLVDQXNNNXIXLHPRTRAXQIQRLMISSKR------KVPKLPCXHXSRRQNTGRDKTS
VP30gi|807052121|gb|KR105265_1|_VP30gi|807052121|gb|KR105265.1|      VRLVDQXNNNXIXLHPRTRAXQIQRLMISSKR------KVPKLPCXHXSRRQNTGRDKTS
VP30gi|807052111|gb|KR105264_1|_VP30gi|807052111|gb|KR105264.1|      VRLVDQXNNNXIXLHPRTRAXQIQRLMISSKR------KVPKLPCXHXSRRQNTGRDKTS
VP30gi|807052091|gb|KR105262_1|_VP30gi|807052091|gb|KR105262.1|      VRLVDQXNNNXIXLHPRTRAXQIQRLMISSKR------KVPKLPCXHXSRRQNTGRDKTS
VP30gi|807052081|gb|KR105261_1|_VP30gi|807052081|gb|KR105261.1|      VRLVDQXNNNXIXLHPRTRAXQIQRLMISSKR------KVPKLPCXHXSRRQNTGRDKTS
VP30gi|807052071|gb|KR105260_1|_VP30gi|807052071|gb|KR105260.1|      VRLVDQXNNNXIXLHPRTRAXQIQRLMISSKR------KVPKLPCXHXSRRQNTGRDKTS
VP30gi|807052061|gb|KR105259_1|_VP30gi|807052061|gb|KR105259.1|      VRLVDQXNNNXIXLHPRTRAXQIQRLMISSKR------KVPKLPCXHXSRRQNTGRDKTS
VP30gi|807052051|gb|KR105258_1|_VP30gi|807052051|gb|KR105258.1|      VRLVDQXNNNXIXLHPRTRAXQIQRLMISSKR------KVPKLPCXHXSRRQNTGRDKTS
VP30gi|807052041|gb|KR105257_1|_VP30gi|807052041|gb|KR105257.1|      VRLVDQXNNNXIXLHPRTRAXQIQRLMISSKR------KVPKLPCXHXSRRQNTGRDKTS
VP30gi|807052031|gb|KR105256_1|_VP30gi|807052031|gb|KR105256.1|      VRLVDQXNNNXIXLHPRTRAXQIQRLMISSKR------KVPKLPCXHXSRRQNTGRDKTS
VP30gi|807052021|gb|KR105255_1|_VP30gi|807052021|gb|KR105255.1|      VRLVDQXNNNXIXLHPRTRAXQIQRLMISSKR------KVPKLPCXHXSRRQNTGRDKTS
VP30gi|807052011|gb|KR105254_1|_VP30gi|807052011|gb|KR105254.1|      VRLVDQXNNNXIXLHPRTRAXQIQRLMISSKR------KVPKLPCXHXSRRQNTGRDKTS
VP30gi|807052001|gb|KR105253_1|_VP30gi|807052001|gb|KR105253.1|      VRLVDQXNNNXIXLHPRTRAXQIQRLMISSKR------KVPKLPCXHXSRRQNTGRDKTS
VP30gi|807051991|gb|KR105252_1|_VP30gi|807051991|gb|KR105252.1|      VRLVDQXNNNXIXLHPRTRAXQIQRLMISSKR------KVPKLPCXHXSRRQNTGRDKTS
VP30gi|807051981|gb|KR105251_1|_VP30gi|807051981|gb|KR105251.1|      VRLVDQXNNNXIXLHPRTRAXQIQRLMISSKR------KVPKLPCXHXSRRQNTGRDKTS
VP30gi|807051971|gb|KR105250_1|_VP30gi|807051971|gb|KR105250.1|      VRLVDQXNNNXIXLHPRTRAXQIQRLMISSKR------KVPKLPCXHXSRRQNTGRDKTS
VP30gi|807051961|gb|KR105249_1|_VP30gi|807051961|gb|KR105249.1|      VRLVDQXNNNXIXLHPRTRAXQIQRLMISSKR------KVPKLPCXHXSRRQNTGRDKTS
VP30gi|807051951|gb|KR105248_1|_VP30gi|807051951|gb|KR105248.1|      VRLVDQXNNNXIXLHPRTRAXQIQRLMISSKR------KVPKLPCXHXSRRQNTGRDKTS
VP30gi|807051941|gb|KR105247_1|_VP30gi|807051941|gb|KR105247.1|      VRLVDQXNNNXIXLHPRTRAXQIQRLMISSKR------KVPKLPCXHXSRRQNTGRDKTS
VP30gi|807051931|gb|KR105246_1|_VP30gi|807051931|gb|KR105246.1|      VRLVDQXNNNXIXLHPRTRAXQIQRLMISSKR------KVPKLPCXHXSRRQNTGRDKTS
VP30gi|807051921|gb|KR105245_1|_VP30gi|807051921|gb|KR105245.1|      VRLVDQXNNNXIXLHPRTRAXQIQRLMISSKR------KVPKLPCXHXSRRQNTGRDKTS
VP30gi|807051911|gb|KR105244_1|_VP30gi|807051911|gb|KR105244.1|      VRLVDQXNNNXIXLHPRTRAXQIQRLMISSKR------KVPKLPCXHXSRRQNTGRDKTS
VP30gi|807051901|gb|KR105243_1|_VP30gi|807051901|gb|KR105243.1|      VRLVDQXNNNXIXLHPRTRAXQIQRLMISSKR------KVPKLPCXHXSRRQNTGRDKTS
VP30gi|807051891|gb|KR105242_1|_VP30gi|807051891|gb|KR105242.1|      VRLVDQXNNNXIXLHPRTRAXQIQRLMISSKR------KVPKLPCXHXSRRQNTGRDKTS
VP30gi|807051881|gb|KR105241_1|_VP30gi|807051881|gb|KR105241.1|      VRLVDQXNNNXIXLHPRTRAXQIQRLMISSKR------KVPKLPCXHXSRRQNTGRDKTS
VP30gi|807051871|gb|KR105240_1|_VP30gi|807051871|gb|KR105240.1|      VRLVDQXNNNXIXLHPRTRAXQIQRLMISSKR------KVPKLPCXHXSRRQNTGRDKTS
VP30gi|807051861|gb|KR105239_1|_VP30gi|807051861|gb|KR105239.1|      VRLVDQXNNNXIXLHPRTRAXQIQRLMISSKR------KVPKLPCXHXSRRQNTGRDKTS
VP30gi|807051841|gb|KR105237_1|_VP30gi|807051841|gb|KR105237.1|      VRLVDQXNNNXIXLHPRTRAXQIQRLMISSKR------KVPKLPCXHXSRRQNTGRDKTS
VP30gi|807051821|gb|KR105235_1|_VP30gi|807051821|gb|KR105235.1|      VRLVDQXNNNXIXLHPRTRAXQIQRLMISSKR------KVPKLPCXHXSRRQNTGRDKTS
VP30gi|807051811|gb|KR105234_1|_VP30gi|807051811|gb|KR105234.1|      VRLVDQXNNNXIXLHPRTRAXQIQRLMISSKR------KVPKLPCXHXSRRQNTGRDKTS
VP30gi|807051791|gb|KR105232_1|_VP30gi|807051791|gb|KR105232.1|      VRLVDQXNNNXIXLHPRTRAXQIQRLMISSKR------KVPKLPCXHXSRRQNTGRDKTS
VP30gi|807051781|gb|KR105231_1|_VP30gi|807051781|gb|KR105231.1|      VRLVDQXNNNXIXLHPRTRAXQIQRLMISSKR------KVPKLPCXHXSRRQNTGRDKTS
VP30gi|807051771|gb|KR105230_1|_VP30gi|807051771|gb|KR105230.1|      VRLVDQXNNNXIXLHPRTRAXQIQRLMISSKR------KVPKLPCXHXSRRQNTGRDKTS
VP30gi|807051761|gb|KR105229_1|_VP30gi|807051761|gb|KR105229.1|      VRLVDQXNNNXIXLHPRTRAXQIQRLMISSKR------KVPKLPCXHXSRRQNTGRDKTS
VP30gi|807051751|gb|KR105228_1|_VP30gi|807051751|gb|KR105228.1|      VRLVDQXNNNXIXLHPRTRAXQIQRLMISSKR------KVPKLPCXHXSRRQNTGRDKTS
VP30gi|807051741|gb|KR105227_1|_VP30gi|807051741|gb|KR105227.1|      VRLVDQXNNNXIXLHPRTRAXQIQRLMISSKR------KVPKLPCXHXSRRQNTGRDKTS
VP30gi|807051731|gb|KR105226_1|_VP30gi|807051731|gb|KR105226.1|      VRLVDQXNNNXIXLHPRTRAXQIQRLMISSKR------KVPKLPCXHXSRRQNTGRDKTS
VP30gi|807051721|gb|KR105225_1|_VP30gi|807051721|gb|KR105225.1|      VRLVDQXNNNXIXLHPRTRAXQIQRLMISSKR------KVPKLPCXHXSRRQNTGRDKTS
VP30gi|807051711|gb|KR105224_1|_VP30gi|807051711|gb|KR105224.1|      VRLVDQXNNNXIXLHPRTRAXQIQRLMISSKR------KVPKLPCXHXSRRQNTGRDKTS
VP30gi|807051701|gb|KR105223_1|_VP30gi|807051701|gb|KR105223.1|      VRLVDQXNNNXIXLHPRTRAXQIQRLMISSKR------KVPKLPCXHXSRRQNTGRDKTS
VP30gi|807051691|gb|KR105222_1|_VP30gi|807051691|gb|KR105222.1|      VRLVDQXNNNXIXLHPRTRAXQIQRLMISSKR------KVPKLPCXHXSRRQNTGRDKTS
VP30gi|807051681|gb|KR105221_1|_VP30gi|807051681|gb|KR105221.1|      VRLVDQXNNNXIXLHPRTRAXQIQRLMISSKR------KVPKLPCXHXSRRQNTGRDKTS
VP30gi|807051671|gb|KR105220_1|_VP30gi|807051671|gb|KR105220.1|      VRLVDQXNNNXIXLHPRTRAXQIQRLMISSKR------KVPKLPCXHXSRRQNTGRDKTS
VP30gi|807051661|gb|KR105219_1|_VP30gi|807051661|gb|KR105219.1|      VRLVDQXNNNXIXLHPRTRAXQIQRLMISSKR------KVPKLPCXHXSRRQNTGRDKTS
VP30gi|807051651|gb|KR105218_1|_VP30gi|807051651|gb|KR105218.1|      VRLVDQXNNNXIXLHPRTRAXQIQRLMISSKR------KVPKLPCXHXSRRQNTGRDKTS
VP30gi|807051641|gb|KR105217_1|_VP30gi|807051641|gb|KR105217.1|      VRLVDQXNNNXIXLHPRTRAXQIQRLMISSKR------KVPKLPCXHXSRRQNTGRDKTS
VP30gi|807051631|gb|KR105216_1|_VP30gi|807051631|gb|KR105216.1|      VRLVDQXNNNXIXLHPRTRAXQIQRLMISSKR------KVPKLPCXHXSRRQNTGRDKTS
VP30gi|807051621|gb|KR105215_1|_VP30gi|807051621|gb|KR105215.1|      VRLVDQXNNNXIXLHPRTRAXQIQRLMISSKR------KVPKLPCXHXSRRQNTGRDKTS
VP30gi|807051611|gb|KR105214_1|_VP30gi|807051611|gb|KR105214.1|      VRLVDQXNNNXIXLHPRTRAXQIQRLMISSKR------KVPKLPCXHXSRRQNTGRDKTS
VP30gi|807051601|gb|KR105213_1|_VP30gi|807051601|gb|KR105213.1|      VRLVDQXNNNXIXLHPRTRAXQIQRLMISSKR------KVPKLPCXHXSRRQNTGRDKTS
VP30gi|807051591|gb|KR105212_1|_VP30gi|807051591|gb|KR105212.1|      VRLVDQXNNNXIXLHPRTRAXQIQRLMISSKR------KVPKLPCXHXSRRQNTGRDKTS
VP30gi|807051571|gb|KR105210_1|_VP30gi|807051571|gb|KR105210.1|      VRLVDQXNNNXIXLHPRTRAXQIQRLMISSKR------KVPKLPCXHXSRRQNTGRDKTS
VP30gi|807051561|gb|KR105209_1|_VP30gi|807051561|gb|KR105209.1|      VRLVDQXNNNXIXLHPRTRAXQIQRLMISSKR------KVPKLPCXHXSRRQNTGRDKTS
VP30gi|807051551|gb|KR105208_1|_VP30gi|807051551|gb|KR105208.1|      VRLVDQXNNNXIXLHPRTRAXQIQRLMISSKR------KVPKLPCXHXSRRQNTGRDKTS
VP30gi|807051541|gb|KR105207_1|_VP30gi|807051541|gb|KR105207.1|      VRLVDQXNNNXIXLHPRTRAXQIQRLMISSKR------KVPKLPCXHXSRRQNTGRDKTS
VP30gi|807051531|gb|KR105206_1|_VP30gi|807051531|gb|KR105206.1|      VRLVDQXNNNXIXLHPRTRAXQIQRLMISSKR------KVPKLPCXHXSRRQNTGRDKTS
VP30gi|807051521|gb|KR105205_1|_VP30gi|807051521|gb|KR105205.1|      VRLVDQXNNNXIXLHPRTRAXQIQRLMISSKR------KVPKLPCXHXSRRQNTGRDKTS
VP30gi|807051511|gb|KR105204_1|_VP30gi|807051511|gb|KR105204.1|      VRLVDQXNNNXIXLHPRTRAXQIQRLMISSKR------KVPKLPCXHXSRRQNTGRDKTS
VP30gi|807051491|gb|KR105202_1|_VP30gi|807051491|gb|KR105202.1|      VRLVDQXNNNXIXLHPRTRAXQIQRLMISSKR------KVPKLPCXHXSRRQNTGRDKTS
VP30gi|807051481|gb|KR105201_1|_VP30gi|807051481|gb|KR105201.1|      VRLVDQXNNNXIXLHPRTRAXQIQRLMISSKR------KVPKLPCXHXSRRQNTGRDKTS
VP30gi|807051471|gb|KR105200_1|_VP30gi|807051471|gb|KR105200.1|      VRLVDQXNNNXIXLHPRTRAXQIQRLMISSKR------KVPKLPCXHXSRRQNTGRDKTS
VP30gi|667853353|gb|KM233118_1|_VP30gi|667853353|gb|KM233118.1|      VRLVDQXNNNXIXLHPRTRAXQIQRLMISSKR------KVPKLPCXHXSRRQNTGRDKTS
VP30gi|667853343|gb|KM233117_1|_VP30gi|667853343|gb|KM233117.1|      VRLVDQXNNNXIXLHPRTRAXQIQRLMISSKR------KVPKLPCXHXSRRQNTGRDKTS
VP30gi|667853332|gb|KM233116_1|_VP30gi|667853332|gb|KM233116.1|      VRLVDQXNNNXIXLHPRTRAXQIQRLMISSKR------KVPKLPCXHXSRRQNTGRDKTS
VP30gi|667853322|gb|KM233115_1|_VP30gi|667853322|gb|KM233115.1|      VRLVDQXNNNXIXLHPRTRAXQIQRLMISSKR------KVPKLPCXHXSRRQNTGRDKTS
VP30gi|667853311|gb|KM233114_1|_VP30gi|667853311|gb|KM233114.1|      VRLVDQXNNNXIXLHPRTRAXQIQRLMISSKR------KVPKLPCXHXSRRQNTGRDKTS
VP30gi|667853301|gb|KM233113_1|_VP30gi|667853301|gb|KM233113.1|      VRLVDQXNNNXIXLHPRTRAXQIQRLMISSKR------KVPKLPCXHXSRRQNTGRDKTS
VP30gi|667853291|gb|KM233112_1|_VP30gi|667853291|gb|KM233112.1|      VRLVDQXNNNXIXLHPRTRAXQIQRLMISSKR------KVPKLPCXHXSRRQNTGRDKTS
VP30gi|667853280|gb|KM233111_1|_VP30gi|667853280|gb|KM233111.1|      VRLVDQXNNNXIXLHPRTRAXQIQRLMISSKR------KVPKLPCXHXSRRQNTGRDKTS
VP30gi|667853270|gb|KM233110_1|_VP30gi|667853270|gb|KM233110.1|      VRLVDQXNNNXIXLHPRTRAXQIQRLMISSKR------KVPKLPCXHXSRRQNTGRDKTS
VP30gi|667853259|gb|KM233109_1|_VP30gi|667853259|gb|KM233109.1|      VRLVDQXNNNXIXLHPRTRAXQIQRLMISSKR------KVPKLPCXHXSRRQNTGRDKTS
VP30gi|667853249|gb|KM233108_1|_VP30gi|667853249|gb|KM233108.1|      VRLVDQXNNNXIXLHPRTRAXQIQRLMISSKR------KVPKLPCXHXSRRQNTGRDKTS
VP30gi|667853239|gb|KM233107_1|_VP30gi|667853239|gb|KM233107.1|      VRLVDQXNNNXIXLHPRTRAXQIQRLMISSKR------KVPKLPCXHXSRRQNTGRDKTS
VP30gi|667853228|gb|KM233106_1|_VP30gi|667853228|gb|KM233106.1|      VRLVDQXNNNXIXLHPRTRAXQIQRLMISSKR------KVPKLPCXHXSRRQNTGRDKTS
VP30gi|667853218|gb|KM233105_1|_VP30gi|667853218|gb|KM233105.1|      VRLVDQXNNNXIXLHPRTRAXQIQRLMISSKR------KVPKLPCXHXSRRQNTGRDKTS
VP30gi|667853207|gb|KM233104_1|_VP30gi|667853207|gb|KM233104.1|      VRLVDQXNNNXIXLHPRTRAXQIQRLMISSKR------KVPKLPCXHXSRRQNTGRDKTS
VP30gi|667853197|gb|KM233103_1|_VP30gi|667853197|gb|KM233103.1|      VRLVDQXNNNXIXLHPRTRAXQIQRLMISSKR------KVPKLPCXHXSRRQNTGRDKTS
VP30gi|667853186|gb|KM233102_1|_VP30gi|667853186|gb|KM233102.1|      VRLVDQXNNNXIXLHPRTRAXQIQRLMISSKR------KVPKLPCXHXSRRQNTGRDKTS
VP30gi|667853176|gb|KM233101_1|_VP30gi|667853176|gb|KM233101.1|      VRLVDQXNNNXIXLHPRTRAXQIQRLMISSKR------KVPKLPCXHXSRRQNTGRDKTS
VP30gi|667853166|gb|KM233100_1|_VP30gi|667853166|gb|KM233100.1|      VRLVDQXNNNXIXLHPRTRAXQIQRLMISSKR------KVPKLPCXHXSRRQNTGRDKTS
VP30gi|667853155|gb|KM233099_1|_VP30gi|667853155|gb|KM233099.1|      VRLVDQXNNNXIXLHPRTRAXQIQRLMISSKR------KVPKLPCXHXSRRQNTGRDKTS
VP30gi|667853145|gb|KM233098_1|_VP30gi|667853145|gb|KM233098.1|      VRLVDQXNNNXIXLHPRTRAXQIQRLMISSKR------KVPKLPCXHXSRRQNTGRDKTS
VP30gi|667853134|gb|KM233097_1|_VP30gi|667853134|gb|KM233097.1|      VRLVDQXNNNXIXLHPRTRAXQIQRLMISSKR------KVPKLPCXHXSRRQNTGRDKTS
VP30gi|667853124|gb|KM233096_1|_VP30gi|667853124|gb|KM233096.1|      VRLVDQXNNNXIXLHPRTRAXQIQRLMISSKR------KVPKLPCXHXSRRQNTGRDKTS
VP30gi|667853113|gb|KM233095_1|_VP30gi|667853113|gb|KM233095.1|      VRLVDQXNNNXIXLHPRTRAXQIQRLMISSKR------KVPKLPCXHXSRRQNTGRDKTS
VP30gi|667853103|gb|KM233094_1|_VP30gi|667853103|gb|KM233094.1|      VRLVDQXNNNXIXLHPRTRAXQIQRLMISSKR------KVPKLPCXHXSRRQNTGRDKTS
VP30gi|667853093|gb|KM233093_1|_VP30gi|667853093|gb|KM233093.1|      VRLVDQXNNNXIXLHPRTRAXQIQRLMISSKR------KVPKLPCXHXSRRQNTGRDKTS
VP30gi|667853082|gb|KM233092_1|_VP30gi|667853082|gb|KM233092.1|      VRLVDQXNNNXIXLHPRTRAXQIQRLMISSKR------KVPKLPCXHXSRRQNTGRDKTS
VP30gi|667853072|gb|KM233091_1|_VP30gi|667853072|gb|KM233091.1|      VRLVDQXNNNXIXLHPRTRAXQIQRLMISSKR------KVPKLPCXHXSRRQNTGRDKTS
VP30gi|667853062|gb|KM233090_1|_VP30gi|667853062|gb|KM233090.1|      VRLVDQXNNNXIXLHPRTRAXQIQRLMISSKR------KVPKLPCXHXSRRQNTGRDKTS
VP30gi|667853051|gb|KM233089_1|_VP30gi|667853051|gb|KM233089.1|      VRLVDQXNNNXIXLHPRTRAXQIQRLMISSKR------KVPKLPCXHXSRRQNTGRDKTS
VP30gi|667853041|gb|KM233088_1|_VP30gi|667853041|gb|KM233088.1|      VRLVDQXNNNXIXLHPRTRAXQIQRLMISSKR------KVPKLPCXHXSRRQNTGRDKTS
VP30gi|667853030|gb|KM233087_1|_VP30gi|667853030|gb|KM233087.1|      VRLVDQXNNNXIXLHPRTRAXQIQRLMISSKR------KVPKLPCXHXSRRQNTGRDKTS
VP30gi|667853020|gb|KM233086_1|_VP30gi|667853020|gb|KM233086.1|      VRLVDQXNNNXIXLHPRTRAXQIQRLMISSKR------KVPKLPCXHXSRRQNTGRDKTS
VP30gi|667853009|gb|KM233085_1|_VP30gi|667853009|gb|KM233085.1|      VRLVDQXNNNXIXLHPRTRAXQIQRLMISSKR------KVPKLPCXHXSRRQNTGRDKTS
VP30gi|667852999|gb|KM233084_1|_VP30gi|667852999|gb|KM233084.1|      VRLVDQXNNNXIXLHPRTRAXQIQRLMISSKR------KVPKLPCXHXSRRQNTGRDKTS
VP30gi|667852988|gb|KM233083_1|_VP30gi|667852988|gb|KM233083.1|      VRLVDQXNNNXIXLHPRTRAXQIQRLMISSKR------KVPKLPCXHXSRRQNTGRDKTS
VP30gi|667852978|gb|KM233082_1|_VP30gi|667852978|gb|KM233082.1|      VRLVDQXNNNXIXLHPRTRAXQIQRLMISSKR------KVPKLPCXHXSRRQNTGRDKTS
VP30gi|667852967|gb|KM233081_1|_VP30gi|667852967|gb|KM233081.1|      VRLVDQXNNNXIXLHPRTRAXQIQRLMISSKR------KVPKLPCXHXSRRQNTGRDKTS
VP30gi|667852957|gb|KM233080_1|_VP30gi|667852957|gb|KM233080.1|      VRLVDQXNNNXIXLHPRTRAXQIQRLMISSKR------KVPKLPCXHXSRRQNTGRDKTS
VP30gi|667852945|gb|KM233079_1|_VP30gi|667852945|gb|KM233079.1|      VRLVDQXNNNXIXLHPRTRAXQIQRLMISSKR------KVPKLPCXHXSRRQNTGRDKTS
VP30gi|667852934|gb|KM233078_1|_VP30gi|667852934|gb|KM233078.1|      VRLVDQXNNNXIXLHPRTRAXQIQRLMISSKR------KVPKLPCXHXSRRQNTGRDKTS
VP30gi|667852924|gb|KM233077_1|_VP30gi|667852924|gb|KM233077.1|      VRLVDQXNNNXIXLHPRTRAXQIQRLMISSKR------KVPKLPCXHXSRRQNTGRDKTS
VP30gi|667852914|gb|KM233076_1|_VP30gi|667852914|gb|KM233076.1|      VRLVDQXNNNXIXLHPRTRAXQIQRLMISSKR------KVPKLPCXHXSRRQNTGRDKTS
VP30gi|667852903|gb|KM233075_1|_VP30gi|667852903|gb|KM233075.1|      VRLVDQXNNNXIXLHPRTRAXQIQRLMISSKR------KVPKLPCXHXSRRQNTGRDKTS
VP30gi|667852893|gb|KM233074_1|_VP30gi|667852893|gb|KM233074.1|      VRLVDQXNNNXIXLHPRTRAXQIQRLMISSKR------KVPKLPCXHXSRRQNTGRDKTS
VP30gi|667852882|gb|KM233073_1|_VP30gi|667852882|gb|KM233073.1|      VRLVDQXNNNXIXLHPRTRAXQIQRLMISSKR------KVPKLPCXHXSRRQNTGRDKTS
VP30gi|667852872|gb|KM233072_1|_VP30gi|667852872|gb|KM233072.1|      VRLVDQXNNNXIXLHPRTRAXQIQRLMISSKR------KVPKLPCXHXSRRQNTGRDKTS
VP30gi|667852861|gb|KM233071_1|_VP30gi|667852861|gb|KM233071.1|      VRLVDQXNNNXIXLHPRTRAXQIQRLMISSKR------KVPKLPCXHXSRRQNTGRDKTS
VP30gi|667852851|gb|KM233070_1|_VP30gi|667852851|gb|KM233070.1|      VRLVDQXNNNXIXLHPRTRAXQIQRLMISSKR------KVPKLPCXHXSRRQNTGRDKTS
VP30gi|667852840|gb|KM233069_1|_VP30gi|667852840|gb|KM233069.1|      VRLVDQXNNNXIXLHPRTRAXQIQRLMISSKR------KVPKLPCXHXSRRQNTGRDKTS
VP30EBOV|EM_079388_EMLab                                             VRLVDQXNNNXIXLHPRTRAXQIQRLMISSKR------KVPKLPCXHXSRRQNTGRDKTS
VP30NGA_061304                                                       VRLVDQXNNNXIXLHPRTRAXQIQRLMISSKR------KVPKLPCXHXSRRQNTGRDKTS
VP30GIN_2014_Coyah_1321_2014_Oct_7                                   VRLVDQXNNNXIXLHPRTRAXQIQRLMISSKR------KVPKLPCXHXSRRQNTGRDKTS
VP30gi|807052430|gb|KR105296_1|_VP30gi|807052430|gb|KR105296.1|      VRLVDQXNNNXIXLHPRTRAXQIQRLMISSKR------KVPKLPCXHXSRRQNTGRDKTS
VP30EBOV|EM_078639_EMLab                                             VRLVDQXNNNXIXLHPRTRAXQIQRLMISSKR------KVPKLPCXHXSRRQNTGRDKTS
VP30EBOV|EM_078670_EMLab                                             VRLVDQXNNNXIXLHPRTRAXQIQRLMISSKR------KVPKLPCXHXSRRQNTGRDKTS
VP30EBOV|EM_000457_EMLab                                             VRLVDQXNNNXIXLHPRTRAXQIQRLMISSKR------KVPKLPCXHXSRRQNTGRDKTS
VP30EBOV|EM_004494_EMLab                                             VRLVDQXNNNXIXLHPRTRAXQIQRLMISSKR------KVPKLPCXHXSRRQNTGRDKTS
VP30EBOV|EM_004481_EMLab                                             VRLVDQXNNNXIXLHPRTRAXQIQRLMISSKR------KVPKLPCXHXSRRQNTGRDKTS
VP30EBOV|EM_076191_EMLab                                             VRLVDQXNNNXIXLHPRTRAXQIQRLMISSKR------KVPKLPCXHXSRRQNTGRDKTS
VP30EBOV|EM_076192_EMLab                                             VRLVDQXNNNXIXLHPRTRAXQIQRLMISSKR------KVPKLPCXHXSRRQNTGRDKTS
VP30EBOV|EM_076334_EMLab                                             VRLVDQXNNNXIXLHPRTRAXQIQRLMISSKR------KVPKLPCXHXSRRQNTGRDKTS
VP30EBOV|EM_076335_EMLab                                             VRLVDQXNNNXIXLHPRTRAXQIQRLMISSKR------KVPKLPCXHXSRRQNTGRDKTS
VP30EBOV|EM_076383_EMLab                                             VRLVDQXNNNXIXLHPRTRAXQIQRLMISSKR------KVPKLPCXHXSRRQNTGRDKTS
VP30EBOV|EM_078416_EMLab                                             VRLVDQXNNNXIXLHPRTRAXQIQRLMISSKR------KVPKLPCXHXSRRQNTGRDKTS
VP30EBOV|EM_078556_EMLab                                             VRLVDQXNNNXIXLHPRTRAXQIQRLMISSKR------KVPKLPCXHXSRRQNTGRDKTS
VP30EBOV|EM_078638_EMLab                                             VRLVDQXNNNXIXLHPRTRAXQIQRLMISSKR------KVPKLPCXHXSRRQNTGRDKTS
VP30EBOV|EM_078656_EMLab                                             VRLVDQXNNNXIXLHPRTRAXQIQRLMISSKR------KVPKLPCXHXSRRQNTGRDKTS
VP30EBOV|EM_078415_EMLab                                             VRLVDQXNNNXIXLHPRTRAXQIQRLMISSKR------KVPKLPCXHXSRRQNTGRDKTS
VP30GIN_2014_Coyah_1394_2014_Oct_11                                  VRLVDQXNNNXIXLHPRTRAXQIQRLMISSKR------KVPKLPCXHXSRRQNTGRDKTS
VP30GIN_2014_Conakry_1454_2014_Oct_14                                VRLVDQXNNNXIXLHPRTRAXQIQRLMISSKR------KVPKLPCXHXSRRQNTGRDKTS
VP30GIN_2014_Conakry_1481_2014_Oct_15                                VRLVDQXNNNXIXLHPRTRAXQIQRLMISSKR------KVPKLPCXHXSRRQNTGRDKTS
VP30GIN_2014_Conakry_1491_2014_Oct_16                                VRLVDQXNNNXIXLHPRTRAXQIQRLMISSKR------KVPKLPCXHXSRRQNTGRDKTS
VP30gi|807052590|gb|KR105312_1|_VP30gi|807052590|gb|KR105312.1|      VRLVDQXNNNXIXLHPRTRAXQIQRLMISSKR------KVPKLPCXHXSRRQNTGRDKTS
VP30gi|807052550|gb|KR105308_1|_VP30gi|807052550|gb|KR105308.1|      VRLVDQXNNNXIXLHPRTRAXQIQRLMISSKR------KVPKLPCXHXSRRQNTGRDKTS
VP30EBOV|EM_004059_EMLab                                             VRLVDQXNNNXIXLHPRTRAXQIQRLMISSKR------KVPKLPCXHXSRRQNTGRDKTS
VP30EBOV|EM_004085_EMLab                                             VRLVDQXNNNXIXLHPRTRAXQIQRLMISSKR------KVPKLPCXHXSRRQNTGRDKTS
VP30EBOV|EM_004259_EMLab                                             VRLVDQXNNNXIXLHPRTRAXQIQRLMISSKR------KVPKLPCXHXSRRQNTGRDKTS
VP30EBOV|EM_004290_EMLab                                             VRLVDQXNNNXIXLHPRTRAXQIQRLMISSKR------KVPKLPCXHXSRRQNTGRDKTS
VP30EBOV|EM_004414_EMLab                                             VRLVDQXNNNXIXLHPRTRAXQIQRLMISSKR------KVPKLPCXHXSRRQNTGRDKTS
VP30EBOV|EM_004422_EMLab                                             VRLVDQXNNNXIXLHPRTRAXQIQRLMISSKR------KVPKLPCXHXSRRQNTGRDKTS
VP30EBOV|EM_004437_EMLab                                             VRLVDQXNNNXIXLHPRTRAXQIQRLMISSKR------KVPKLPCXHXSRRQNTGRDKTS
VP30EBOV|EM_004438_EMLab                                             VRLVDQXNNNXIXLHPRTRAXQIQRLMISSKR------KVPKLPCXHXSRRQNTGRDKTS
VP30EBOV|EM_076403_EMLab                                             VRLVDQXNNNXIXLHPRTRAXQIQRLMISSKR------KVPKLPCXHXSRRQNTGRDKTS
VP30EBOV|EM_076472_EMLab                                             VRLVDQXNNNXIXLHPRTRAXQIQRLMISSKR------KVPKLPCXHXSRRQNTGRDKTS
VP30EBOV|EM_078694_EMLab                                             VRLVDQXNNNXIXLHPRTRAXQIQRLMISSKR------KVPKLPCXHXSRRQNTGRDKTS
VP30EBOV|EM_078706_EMLab                                             VRLVDQXNNNXIXLHPRTRAXQIQRLMISSKR------KVPKLPCXHXSRRQNTGRDKTS
VP30EBOV|EM_078722_EMLab|GUI                                         VRLVDQXNNNXIXLHPRTRAXQIQRLMISSKR------KVPKLPCXHXSRRQNTGRDKTS
VP30EBOV|EM_078763_EMLab                                             VRLVDQXNNNXIXLHPRTRAXQIQRLMISSKR------KVPKLPCXHXSRRQNTGRDKTS
VP30EBOV|EM_078779_EMLab                                             VRLVDQXNNNXIXLHPRTRAXQIQRLMISSKR------KVPKLPCXHXSRRQNTGRDKTS
VP30EBOV|EM_004201_EMLab                                             VRLVDQXNNNXIXLHPRTRAXQIQRLMISSKR------KVPKLPCXHXSRRQNTGRDKTS
VP30gi|807051801|gb|KR105233_1|_VP30gi|807051801|gb|KR105233.1|      VRLVDQXNNSXIXLHPRTRAXQIQRLMISSKR------KVPKLPCXHXSRRQNTGRDKTS
VP30gi|807051851|gb|KR105238_1|_VP30gi|807051851|gb|KR105238.1|      VRLVDQXNNNXIXLHPRTRAXQIQRLMISSKR------KVPKLPCXHXSRRQNTGRDKTS
VP30gi|807052171|gb|KR105270_1|_VP30gi|807052171|gb|KR105270.1|      VRLVDQXNNNXIXLHPRTRAXQIQRLMISSKR------KVPKLPCXHXSRRQNTGRDKTS
VP30gi|807052210|gb|KR105274_1|_VP30gi|807052210|gb|KR105274.1|      VRLVDQXNNNXIXLHPRTRAXQIQRLMISSKR------KVPKLPCXHXSRRQNTGRDKTS
VP30gi|807052350|gb|KR105288_1|_VP30gi|807052350|gb|KR105288.1|      VRLVDQXNNNXIXLHPRTRAXQIQRLMISSKR------KVPKLPCXHXSRRQNTGRDKTS
VP30gi|807052340|gb|KR105287_1|_VP30gi|807052340|gb|KR105287.1|      VRLVDQXNNNXIXLHPRTRAXQIQRLMISSKR------KVPKLPCXHXSRRQNTGRDKTS
VP30gi|807052101|gb|KR105263_1|_VP30gi|807052101|gb|KR105263.1|      VRLVDQXNNNXIXLHPRTRAXQIQRLMISSKR------KVPKLPCXHXSRRQNTGRDKTS
VP30gi|807052370|gb|KR105290_1|_VP30gi|807052370|gb|KR105290.1|      VRLVDQXNNNXIXLHPRTRAXQIQRLMISSKR------KVPKLPCXHXSRRQNTGRDKTS
VP30gi|807052380|gb|KR105291_1|_VP30gi|807052380|gb|KR105291.1|      VRLVDQXNNNXIXLHPRTRAXQIQRLMISSKR------KVPKLPCXHXSRRQNTGRDKTS
VP30gi|807052420|gb|KR105295_1|_VP30gi|807052420|gb|KR105295.1|      VRLVDQXNNNXIXLHPRTRAXQIQRLMISSKR------KVPKLPCXHXSRRQNTGRDKTS
VP30gi|807052710|gb|KR105324_1|_VP30gi|807052710|gb|KR105324.1|      VRLVDQXNNNXIXLHPRTRAXQIQRLMISSKR------KVPKLPCXHXSRRQNTGRDKTS
VP30gi|807052670|gb|KR105320_1|_VP30gi|807052670|gb|KR105320.1|      VRLVDQXNNNXIXLHPRTRAXQIQRLMISSKR------KVPKLPCXHXSRRQNTGRDKTS
VP30gi|807052820|gb|KR105335_1|_VP30gi|807052820|gb|KR105335.1|      VRLVDQXNNNXIXLHPRTRAXQIQRLMISSKR------KVPKLPCXHXSRRQNTGRDKTS
VP30gi|807052870|gb|KR105340_1|_VP30gi|807052870|gb|KR105340.1|      VRLADQXNNNXIXLHPRTRAXQIQRLMISSKR------KVPKLPCXHXSRRQNTGRDKTS
VP30gi|807052900|gb|KR105343_1|_VP30gi|807052900|gb|KR105343.1|      VRLVDQXNNNXIXLHPRTRAXQIQRLMISSKR------KVPKLPCXHXSRRQNTGRDKTS
VP30gi|807052890|gb|KR105342_1|_VP30gi|807052890|gb|KR105342.1|      VRLVDQXNNNXIXLHPRTRAXQIQRLMISSKR------KVPKLPCXHXSRRQNTGRDKTS
VP30gi|807052770|gb|KR105330_1|_VP30gi|807052770|gb|KR105330.1|      VRLVDQXNNNXIXLHPRTRAXQIQRLMISSKR------KVPKLPCXHXSRRQNTGRDKTS
VP30GIN_2014_Conakry_507_2014_Jul_24                                 VRLVDQXNNNXIXLHPRTRAXQIQRLMISSKR------KVPKLPCXHXSRRQNTGRDKTS
VP30gi|807052800|gb|KR105333_1|_VP30gi|807052800|gb|KR105333.1|      VRLVDQXNNNXIXLHPRTRAXQIQRLMISSKR------KVPKLPCXHXSRRQNTGRDKTS
VP30GIN_2014_Conakry_1043_2014_Sep_19                                VRLVDQXNNNXIXLHPRTRAXQIQRLMISSKR------KAPKLPCXHXSRRQNTGRDKTS
VP30GIN_2014_Conakry_1105_2014_Sep_24                                VRLVDQXNNNXIXLHPRTRAXQIQRLMISSKR------KAPKLPCXHXSRRQNTGRDKTS
VP30EBOV|EM_080223_EMLab                                             VRLVDQXNNNXIXLHPRTRAXQIQRLMISSKR------KVPKLPCXHXSRRQNTGRDKTS
VP30EBOV|EM_074684_EMLab                                             VRLVDQXNNNXIXLHPRTRAXQIQRLMISSKR------KVPKLPCXHXSRRQNTGRDKTS
VP30EBOV|EM_000968_EMLab                                             VRLVDQXNNNXIXLHPRTRAXQIQRLMISSKR------KVPKLPCXHXSRRQNTGRDKTS
VP30EBOV|EM_000958_EMLab                                             VRLVDQXNNNXIXLHPRTRAXQIQRLMISSKR------KVPKLPCXHXSRRQNTGRDKTS
VP30EBOV|EM_004589_EMLab                                             VRLVDQXNNNXIXLHPRTRAXQIQRLMISSKR------KVPKLPCXHXSRRQNTGRDKTS
VP30EBOV|EM_000027_EMLab                                             VRLVDQXNNNXIXLHPRTRAXQIQRLMISSKR------KVPKLPCXHXSRRQNTGRDKTS
VP30EBOV|EM_000128_EMLab                                             VRLVDQXNNNXIXLHPRTRAXQIQRLMISSKR------KVPKLPCXHXSRRQNTGRDKTS
VP30EBOV|EM_000219_EMLab                                             VRLVDQXNNNXIXLHPRTRAXQIQRLMISSKR------KVPKLPCXHXSRRQNTGRDKTS
VP30EBOV|EM_000706_EMLab                                             VRLVDQXNNNXIXLHPRTRAXQIQRLMISSKR------KVPKLPCXHXSRRQNTGRDKTS
VP30EBOV|EM_074436_EMLab                                             VRLVDQXNNNXIXLHPRTRAXQIQRLMISSKR------KVPKLPCXHXSRRQNTGRDKTS
VP30EBOV|EM_074437_EMLab                                             VRLVDQXNNNXIXLHPRTRAXQIQRLMISSKR------KVPKLPCXHXSRRQNTGRDKTS
VP30EBOV|EM_074438_EMLab                                             VRLVDQXNNNXIXLHPRTRAXQIQRLMISSKR------KVPKLPCXHXSRRQNTGRDKTS
VP30EBOV|EM_074439_EMLab                                             VRLVDQXNNNXIXLHPRTRAXQIQRLMISSKR------KVPKLPCXHXSRRQNTGRDKTS
VP30EBOV|EM_080065_EMLab                                             VRLVDQXNNNXIXLHPRTRAXQIQRLMISSKR------KVPKLPCXHXSRRQNTGRDKTS
VP30EBOV|EM_080067_EMLab                                             VRLVDQXNNNXIXLHPRTRAXQIQRLMISSKR------KVPKLPCXHXSRRQNTGRDKTS
VP30EBOV|EM_074720_EMLab                                             VRLVDQXNNNXIXLHPRTRAXQIQRLMISSKR------KVPKLPCXHXSRRQNTGRDKTS
VP30GIN_2014_Kindia_1047_2014_Sep_20                                 VRLVDQXNNNXIXLHPRTRAXQIQRLMISSKR------KVQKLPCXHXSRRQNTGRDKTS
VP30EBOV|EM_079880_EMLab                                             VRLVDQXNNNXIXLHPRTRAXQIQRLMISSKR------KVQKLPCXHXSRRQNTGRDKTS
VP30EBOV|EM_079677_EMLab                                             VRLVDQXNNNXIXLHPRTRAXQIQRLMISSKR------KVQKLPCXHXSRRQNTGRGKTS
VP30EBOV|EM_079497_EMLab                                             VRLVDQXNNNXIXLHPRTRAXQIQRLMISSKR------KVQKLPCXHXSRRQNTGRDKTS
VP30EBOV|EM_074335_EMLab                                             VRLVDQXNNNXIXLHPRTRAXQIQRLMISSKR------KVQKLPCXHXSRRQNTGRDKTS
VP30EBOV|EM_079750_EMLab                                             VRLVDQXNNNXIXLHPRTRAXQIQRLMISSKR------KVQKLPCXHXSRRQNTGRDKTS
VP30EBOV|EM_079775_EMLab                                             VRLVDQXNNNXIXLHPRTRAXQIQRLMISSKR------KVQKLPCXHXSRRQNTGRDKTS
VP30EBOV|EM_079815_EMLab                                             VRLVDQXNNNXIXLHPRTRAXQIQRLMISSKR------KVQKLPCXHXSRRQNTGRDKTS
VP30EBOV|EM_079859_EMLab                                             VRLVDQXNNNXIXLHPRTRAXQIQRLMISSKR------KVQKLPCXHXSRRQNTGRDKTS
VP30EBOV|EM_079910_EMLab                                             VRLVDQXNNNXIXLHPRTRAXQIQRLMISSKR------KVQKLPCXHXSRRQNTGRDKTS
VP30EBOV|EM_079911_EMLab                                             VRLVDQXNNNXIXLHPRTRAXQIQRLMISSKR------KVQKLPCXHXSRRQNTGRDKTS
VP30EBOV|EM_079912_EMLab                                             VRLVDQXNNNXIXLHPRTRAXQIQRLMISSKR------KVQKLPCXHXSRRQNTGRDKTS
VP30EBOV|EM_079913_EMLab                                             VRLVDQXNNNXIXLHPRTRAXQIQRLMISSKR------KVQKLPCXHXSRRQNTGRDKTS
VP30EBOV|EM_079914_EMLab                                             VRLVDQXNNNXIXLHPRTRAXQIQRLMISSKR------KVQKLPCXHXSRRQNTGRDKTS
VP30EBOV|EM_080063_EMLab                                             VRLVDQXNNNXIXLHPRTRAXQIQRLMISSKR------KVQKLPCXHXSRRQNTGRDKTS
VP30EBOV|EM_080141_EMLab                                             VRLVDQXNNNXIXLHPRTRAXQIQRLMISSKR------KVQKLPCXHXSRRQNTGRDKTS
VP30GIN_2014_Siguiri_517_2014_Jul_24                                 VRLVDQXNNNXIXLHPRTRAXQIQRLMISSKR------KVQKLPCXHXSRRQNTGRDKTS
VP30GIN_2014_Kouroussa_531_2014_Jul_27                               VRLVDQXNNNXIXLHPRTRAXQIQRLMISSKR------KVQKLPCXHXSRRQNTGRDKTS
VP30EBOV|EM_000500_EMLab                                             VRLVDQXNNNXIXLHPRTRAXQIQRLMISSKR------KVQKLPCXHXSRRQNTGRDKTS
VP30EBOV|EM_000707_EMLab                                             VRLVDQXNNNXIXLHPRTRAXQIQRLMISSKR------KVQKLPCXHXSRRQNTGRDKTS
VP30EBOV|EM_074461_EMLab                                             VRLVDQXNNNXIXLHPRTRAXQIQRLMISSKR------KVQKLPCXHXSRRQNTGRDKTS
VP30EBOV|EM_074531_EMLab                                             VRLVDQXNNNXIXLHPRTRAXQIQRLMISSKR------KVQKLPCXHXSRRQNTGRDKTS
VP30EBOV|EM_079404_EMLab                                             VRLVDQXNNNXIXLHPRTRAXQIQRLMISSKR------KVQKLPCXHXSRRQNTGRDKTS
VP30EBOV|EM_079405_EMLab                                             VRLVDQXNNNXIXLHPRTRAXQIQRLMISSKR------KVQKLPCXHXSRRQNTGRDKTS
VP30EBOV|EM_079408_EMLab                                             VRLVDQXNNNXIXLHPRTRAXQIQRLMISSKR------KVQKLPCXHXSRRQNTGRDKTS
VP30EBOV|EM_079410_EMLab                                             VRLVDQXNNNXIXLHPRTRAXQIQRLMISSKR------KVQKLPCXHXSRRQNTGRDKTS
VP30EBOV|EM_079412_EMLab                                             VRLVDQXNNNXIXLHPRTRAXQIQRLMISSKR------KVQKLPCXHXSRRQNTGRDKTS
VP30EBOV|EM_079413_EMLab                                             VRLVDQXNNNXIXLHPRTRAXQIQRLMISSKR------KVQKLPCXHXSRRQNTGRDKTS
VP30EBOV|EM_079414_EMLab                                             VRLVDQXNNNXIXLHPRTRAXQIQRLMISSKR------KVQKLPCXHXSRRQNTGRDKTS
VP30EBOV|EM_079421_EMLab                                             VRLVDQXNNNXIXLHPRTRAXQIQRLMISSKR------KVQKLPCXHXSRRQNTGRDKTS
VP30EBOV|EM_079422_EMLab                                             VRLVDQXNNNXIXLHPRTRAXQIQRLMISSKR------KVQKLPCXHXSRRQNTGRDKTS
VP30EBOV|EM_079423_EMLab                                             VRLVDQXNNNXIXLHPRTRAXQIQRLMISSKR------KVQKLPCXHXSRRQNTGRDKTS
VP30EBOV|EM_079424_EMLab                                             VRLVDQXNNNXIXLHPRTRAXQIQRLMISSKR------KVQKLPCXHXSRRQNTGRDKTS
VP30EBOV|EM_079429_EMLab                                             VRLVDQXNNNXIXLHPRTRAXQIQRLMISSKR------KVQKLPCXHXSRRQNTGRDKTS
VP30EBOV|EM_079434_EMLab                                             VRLVDQXNNNXIXLHPRTRAXQIQRLMISSKR------KVQKLPCXHXSRRQNTGRDKTS
VP30EBOV|EM_079442_EMLab                                             VRLVDQXNNNXIXLHPRTRAXQIQRLMISSKR------KVQKLPCXHXSRRQNTGRDKTS
VP30EBOV|EM_079444_EMLab                                             VRLVDQXNNNXIXLHPRTRAXQIQRLMISSKR------KVQKLPCXHXSRRQNTGRDKTS
VP30EBOV|EM_079450_EMLab                                             VRLVDQXNNNXIXLHPRTRAXQIQRLMISSKR------KVQKLPCXHXSRRQNTGRDKTS
VP30EBOV|EM_079464_EMLab                                             VRLVDQXNNNXIXLHPRTRAXQIQRLMISSKR------KVQKLPCXHXSRRQNTGRDKTS
[truncated: 388,921 more chars]
